# Supplementary material for: Effect of folA gene in human breast milk-derived Limosilactobacillus reuteri on its folate biosynthesis
Source: Front Microbiol. 2024 May 15;15:1402654. doi: 10.3389/fmicb.2024.1402654 (PMC11133606; doi:10.3389/fmicb.2024.1402654)
Supplement: SUPPLEMENTARY TABLE S1 — All metabolites. [file Data_Sheet_1.ZIP]

Archive with 5 entries (4 files):
- Supplementary Table/
- Supplementary Table/Supplementary Table S1. All metabolites.xlsx
- Supplementary Table/Supplementary Table S2. Differential metabolites.xlsx
- Supplementary Table/Supplementary Table S3. List of KEGG enrichment of differential genes.xlsx
- Supplementary Table/Supplementary Table S4. All differential genes.xlsx
