# Supplementary material for: Effect of folA gene in human breast milk-derived Limosilactobacillus reuteri on its folate biosynthesis
Source: Front Microbiol. 2024 May 15;15:1402654. doi: 10.3389/fmicb.2024.1402654 (PMC11133606; doi:10.3389/fmicb.2024.1402654)
Supplement: SUPPLEMENTARY TABLE S1 — All metabolites. [file Data_Sheet_1.ZIP › Supplementary Table/Supplementary Table S1. All metabolites.xlsx]

## Sheet: FMRS.vs.BMRS_neg
Compound_ID	Name	Formula	Molecular Weight	RT [min]	m/z	mzCloud_Results	mzVault_Results	MassList_Results	Class_I	Class_II	Class_III	Class_IV	neg_FMRS01	neg_FMRS02	neg_FMRS03	neg_FMRS04	neg_FMRS05	neg_FMRS06	neg_BMRS01	neg_BMRS02	neg_BMRS03	neg_BMRS04	neg_BMRS05	neg_BMRS06	FC	log2FC	Pvalue	ROC	VIP
Com_1021_neg	L-Glutamic acid	C5 H9 N O4	147.054	1.354	146.046	Full match	Full match	Full match	Organic acids and derivatives	Carboxylic acids and derivatives	Amino acids, peptides, and analogues	Glutamic acid and derivatives	2.37084e+07	2.84262e+07	2.81023e+07	2.16563e+07	3.64644e+07	2.31655e+07	2.1014e+07	1.84455e+07	1.62325e+07	2.73465e+07	2.26499e+07	2.11349e+07	1.27361	0.348922	0.0483242	0.888889	0.504561
Com_1028_neg	N-Acetylanthranilic acid	C9 H9 N O3	197.069	5.968	196.062	Invalid mass	Invalid mass	No match	Benzenoids	Benzene and substituted derivatives	Benzoic acids and derivatives	Benzoic acids	2.24138e+07	2.47085e+07	2.42134e+07	2.15819e+07	1.32599e+07	2.29908e+07	2.33792e+07	1.8994e+07	1.93937e+07	1.19394e+07	1.14787e+07	1.91239e+07	1.23833	0.308391	0.16769	0.805556	0.543121
Com_1047_neg	LPC 18:1	C26 H52 N O7 P	567.356	9.503	566.349	No results	Invalid mass	No results	Lipids and lipid-like molecules	Glycerophospholipids	Glycerophosphocholines	Phosphocholines	21402	22450.3	21751.3	22766.6	21054.5	21992.7	21939.1	19678.8	23359.5	19912.6	20036.4	20759.4	1.0456	0.0643336	0.167543	0.75	0.0365066
Com_104_neg	N-Acetyl-D-alloisoleucine	C8 H15 N O3	173.106	5.73	172.098	Full match	Full match	Full match	Organic acids and derivatives	Carboxylic acids and derivatives	Amino acids, peptides, and analogues	Isoleucine and derivatives	2.36194e+08	2.1905e+08	2.27842e+08	2.11072e+08	2.11233e+08	5.21523e+07	2.04247e+08	1.6096e+08	1.6157e+08	1.76117e+08	1.894e+08	1.84023e+08	1.07547	0.104962	0.910109	0.833333	0.128091
Com_1077_neg	D-Proline	C5 H9 N O2	115.064	5.485	114.056	No results	No results	Full match	Organic acids and derivatives	Carboxylic acids and derivatives	Amino acids, peptides, and analogues	Proline and derivatives	2.8035e+07	2.10548e+07	2.68234e+07	3.72259e+06	2.76172e+07	2.75714e+07	2.696e+06	1.6626e+07	2.62186e+06	3.09907e+06	1.71144e+07	2.58668e+06	3.01323	1.59131	0.0260718	0.944444	2.69441
Com_1087_neg	19(R)-Hydroxy prostaglandin F1α	C20 H36 O6	372.253	6.84	371.245	Full match	No results	No results	Lipids and lipid-like molecules	Fatty Acyls	Eicosanoids	Prostaglandins and related compounds	2.48778e+07	2.80492e+07	2.28469e+07	2.65558e+07	2.43312e+07	2.3958e+07	2.8569e+07	2.46589e+07	2.70215e+07	1.63451e+07	1.95756e+07	2.48266e+07	1.06825	0.0952426	0.407866	0.472222	0.246478
Com_1111_neg	Gluconic acid	C6 H12 O7	196.059	1.357	195.052	Full match	No results	Full match	Organic oxygen compounds	Organooxygen compounds	Carbohydrates and carbohydrate conjugates	Sugar acids and derivatives	2.84113e+06	2.74157e+06	2.65493e+06	7.23962e+06	5.80698e+06	2.20733e+06	1.57739e+06	1.27261e+06	1.44879e+06	2.36048e+06	2.45405e+06	3.37806e+06	1.88062	0.91121	0.042797	0.833333	1.09066
Com_1114_neg	2-Methoxyestrone	C19 H24 O3	300.17	5.694	299.162	Invalid mass	No results	No results	Lipids and lipid-like molecules	Steroids and steroid derivatives	Estrane steroids	Estrogens and derivatives	1.6968e+07	2.0602e+07	2.30334e+07	3.10127e+07	2.04877e+07	2.74503e+07	1.94792e+07	2.3002e+07	2.46516e+07	3.00733e+07	1.88075e+07	2.36648e+07	0.99911	-0.00128455	0.941216	0.5	0.0689723
Com_1116_neg	Methyl 3-indolyacetate	C11 H11 N O2	189.08	5.832	234.078	No results	No results	Full match	Organoheterocyclic compounds	Indoles and derivatives	Indolyl carboxylic acids and derivatives	Indole-3-acetic acid derivatives	2.00231e+07	8.32214e+06	1.86908e+07	2.21123e+07	3.34431e+07	2.07338e+07	1.92067e+07	1.6688e+07	2.38489e+07	2.74342e+07	2.42699e+07	1.844e+07	0.949475	-0.0747981	0.594591	0.527778	0.232266
Com_111_neg	2-Hydroxy-4-methylthiobutanoic acid	C5 H10 O3 S	150.036	5.29	149.028	Full match	Full match	No results	Lipids and lipid-like molecules	Fatty Acyls	Fatty acids and conjugates	Thia fatty acids	1.27516e+08	9.58447e+07	1.23135e+08	1.12655e+08	1.27669e+08	1.53283e+08	8.69729e+07	7.21835e+07	5.23316e+07	6.85853e+07	5.86778e+07	5.17905e+07	1.89507	0.92225	0.000135332	1	0.964997
Com_1124_neg	2-Phenylglycine	C8 H9 N O2	151.064	5.487	150.056	No results	No results	Full match	Organic acids and derivatives	Carboxylic acids and derivatives	Amino acids, peptides, and analogues	Alpha amino acids	2.76536e+07	2.6451e+07	3.05102e+07	2.79472e+07	2.81622e+07	1.37632e+07	2.39585e+07	1.15469e+07	2.1599e+07	1.73005e+07	2.33818e+07	2.50786e+07	1.25737	0.330411	0.206144	0.861111	1.07356
Com_1146_neg	Aldosterone	C21 H28 O5	360.191	5.933	359.183	Invalid mass	No results	No results	Lipids and lipid-like molecules	Steroids and steroid derivatives	Hydroxysteroids	21-hydroxysteroids	2.75126e+07	2.4328e+07	2.57519e+07	2.95701e+07	2.81607e+07	2.89573e+07	2.97611e+07	2.33481e+07	2.70717e+07	2.15814e+07	2.13807e+07	2.72937e+07	1.09202	0.127005	0.182516	0.722222	0.142822
Com_116_neg	Cholic acid	C24 H40 O5	408.289	7.434	407.282	Full match	Full match	Full match	Lipids and lipid-like molecules	Steroids and steroid derivatives	Bile acids, alcohols and derivatives	Trihydroxy bile acids, alcohols and derivatives	1.54654e+06	1.46639e+06	1.49269e+06	1.52103e+06	2.51838e+06	1.22348e+06	1.32313e+06	1.09353e+06	1.13336e+06	1.05772e+06	1.13881e+06	1.45256e+06	1.3569	0.44032	0.035306	0.944444	0.185901
Com_1186_neg	13,14-dihydro-19(R)-hydroxy Prostaglandin E1	C20 H36 O6	354.242	7.501	353.235	Invalid mass	No results	No match	Lipids and lipid-like molecules	Fatty Acyls	Eicosanoids	Prostaglandins and related compounds	2.40263e+07	2.90974e+07	2.76834e+07	2.4815e+07	2.35194e+07	2.66501e+07	2.55438e+07	2.14513e+07	2.54729e+07	1.30409e+07	1.25176e+07	2.58538e+07	1.2576	0.330671	0.112336	0.75	0.610942
Com_118_neg	N-Acetyl-L-phenylalanine	C11 H13 N O3	207.09	5.748	206.083	Full match	Full match	Full match	Organic acids and derivatives	Carboxylic acids and derivatives	Amino acids, peptides, and analogues	Phenylalanine and derivatives	2.14518e+08	2.00841e+08	2.478e+07	2.11879e+08	2.18441e+08	2.13518e+08	1.81741e+08	1.70032e+08	2.4165e+07	1.7125e+08	1.42877e+07	1.51933e+08	1.51943	0.603535	0.330655	0.888889	1.56894
Com_119_neg	N-Isovalerylglycine	C7 H13 N O3	159.09	5.682	158.083	Full match	No results	Full match	Organic acids and derivatives	Carboxylic acids and derivatives	Amino acids, peptides, and analogues	N-acyl-alpha amino acids	2.099e+08	1.85858e+08	2.05089e+08	2.00241e+08	2.00774e+08	2.13691e+08	1.67153e+08	1.35392e+08	1.30696e+08	1.23314e+08	1.48419e+08	1.43383e+08	1.43283	0.518867	0.000129671	1	0.93005
Com_120_neg	2-Hydroxy-3-methylbutanoic acid	C5 H10 O3	118.063	5.356	117.056	No results	No results	Full match	Lipids and lipid-like molecules	Fatty Acyls	Fatty acids and conjugates	Hydroxy fatty acids	1.39983e+06	1.5331e+06	1.6918e+06	1.06946e+06	1.66771e+06	1.81944e+06	2.83522e+06	2.25663e+06	1.66777e+06	2.4701e+06	2.4208e+06	2.1092e+06	0.667261	-0.583676	0.00355165	0.944444	0.295294
Com_1258_neg	Phe-Pro	C14 H18 N2 O3	262.131	5.424	523.254	No results	No results	Full match	Organic acids and derivatives	Carboxylic acids and derivatives	Amino acids, peptides, and analogues	Dipeptides	2.23654e+07	2.68866e+07	2.73209e+07	1.9267e+07	2.45041e+07	2.14778e+07	2.43684e+07	2.15641e+07	1.945e+07	2.47295e+07	2.29946e+07	2.05874e+07	1.06079	0.0851457	0.437332	0.611111	0.17059
Com_1263_neg	1-[(1R,2S,3R,5R)-5-Cyclohexyl-2,3-dihydroxycyclopentyl]-3-ethylurea	C14 H26 N2 O3	316.201	6.051	315.194	Invalid mass	Invalid mass	No results	Organic oxygen compounds	Organooxygen compounds	Alcohols and polyols	Cyclopentanols	1.88222e+07	2.06386e+07	2.07773e+07	2.28223e+07	1.83618e+07	2.53548e+07	2.2119e+07	2.22932e+07	2.45017e+07	1.72781e+07	2.15804e+07	1.96596e+07	0.99486	-0.00743434	0.940155	0.527778	0.0323335
Com_1267_neg	Ouabain	C29 H44 O12	584.283	5.621	583.276	Full match	No results	No results	Lipids and lipid-like molecules	Steroids and steroid derivatives	Steroid lactones	Cardenolide glycosides and derivatives	1.28303e+07	1.48032e+07	1.17424e+07	1.85263e+07	1.69474e+07	1.7866e+07	1.76088e+07	1.02427e+07	2.44418e+07	1.50402e+07	1.51522e+07	2.16242e+07	0.890555	-0.167223	0.548135	0.611111	0.282671
Com_1269_neg	16α-Hydroxyestrone	C18 H22 O3	286.154	6.131	285.147	Invalid mass	No results	No results	Lipids and lipid-like molecules	Steroids and steroid derivatives	Estrane steroids	Estrogens and derivatives	1.4931e+07	1.61241e+07	1.48635e+07	1.48502e+07	1.63171e+07	1.49634e+07	1.62867e+07	1.23927e+07	1.68809e+07	1.40757e+07	1.23969e+07	1.48675e+07	1.05925	0.0830442	0.302055	0.638889	0.132136
Com_1281_neg	14,15-Leukotriene E4	C23 H37 N O5 S	439.233	6.012	438.226	Invalid mass	No results	No results	Lipids and lipid-like molecules	Fatty Acyls	Eicosanoids	Leukotrienes	1.65864e+07	1.96976e+07	1.81515e+07	1.64836e+07	1.81432e+07	1.99064e+07	2.01363e+07	1.35032e+07	1.91589e+07	1.10658e+07	1.57559e+07	2.48363e+07	1.0432	0.0610114	0.570225	0.555556	0.176792
Com_1297_neg	Pentadecanoic Acid	C15 H30 O2	288.231	6.979	287.224	Invalid mass	No results	No results	Lipids and lipid-like molecules	Fatty Acyls	Fatty acids and conjugates	Long-chain fatty acids	1.33447e+07	1.27945e+07	1.19586e+07	1.03154e+07	1.12009e+07	1.31e+07	2.63169e+07	1.67213e+07	2.20035e+07	1.49751e+07	1.83827e+07	1.95133e+07	0.616677	-0.697413	0.00114261	1	1.11468
Com_1383_neg	4-Hydroxybenzaldehyde	C7 H6 O2	122.037	6.002	121.03	Full match	No results	Full match	Organic oxygen compounds	Organooxygen compounds	Carbonyl compounds	Hydroxybenzaldehydes	1.13376e+07	1.01901e+07	1.42019e+07	1.01531e+07	4.10142e+06	1.14969e+07	1.45427e+07	1.05086e+07	8.68166e+06	4.53341e+06	4.07961e+06	1.16604e+07	1.1384	0.18701	0.557103	0.555556	0.521851
Com_1393_neg	N6-Succinyl Adenosine	C14 H17 N5 O8	383.109	5.054	382.102	No results	No results	Full match	Nucleosides, nucleotides, and analogues	Purine nucleosides	Not available	Purine nucleosides	2.35561e+07	1.98975e+07	1.97324e+07	2.14471e+07	2.40649e+07	2.43191e+07	1.85933e+07	1.75504e+07	1.4485e+07	1.62813e+07	1.51242e+07	1.70242e+07	1.34282	0.425264	0.000297099	1	1.34248
Com_1417_neg	JWH 018 N-pentanoic acid metabolite	C24 H21 N O3	425.146	5.079	424.139	Invalid mass	No results	No results	Organoheterocyclic compounds	Indoles and derivatives	Naphthoylindoles	Naphthoylindoles	2.3135e+07	1.89576e+07	1.79406e+07	1.68333e+07	1.28373e+07	8.70105e+06	1.96154e+07	1.44442e+07	1.27481e+07	1.76873e+07	1.41011e+07	1.82587e+07	1.016	0.0229046	0.913743	0.527778	0.054753
Com_1422_neg	15-Deoxy-δ12,14 -Prostaglandin J2	C20 H28 O3	316.201	5.671	315.194	No results	Invalid mass	No results	Lipids and lipid-like molecules	Fatty Acyls	Eicosanoids	Prostaglandins and related compounds	2.15429e+07	1.83116e+07	2.11607e+07	1.90574e+07	2.29589e+07	2.49793e+07	1.89066e+07	1.54327e+07	1.50601e+07	1.63208e+07	1.54387e+07	1.54191e+07	1.32547	0.406499	0.00093761	0.972222	0.657194
Com_1433_neg	PB-22 N-pentanoic acid-3-carboxyindole metabolite	C14 H15 N O4	261.104	6.331	260.097	Invalid mass	No results	No results	Organoheterocyclic compounds	Indoles and derivatives	Indolecarboxylic acids and derivatives	Indolecarboxylic acids and derivatives	2.29468e+07	2.20377e+07	2.26926e+07	2.24718e+07	1.88908e+07	2.17593e+07	1.65719e+07	1.37111e+07	1.42675e+07	1.11059e+07	1.20789e+07	1.50215e+07	1.58053	0.660405	0.000174866	1	0.65339
Com_143_neg	L-Dopa	C9 H11 N O4	197.07	5.329	196.062	Full match	No results	Full match	Organic acids and derivatives	Carboxylic acids and derivatives	Amino acids, peptides, and analogues	Tyrosine and derivatives	2.3456e+07	3.44254e+07	3.56342e+07	2.31585e+07	3.98174e+07	2.25052e+07	3.70293e+07	1.56108e+07	1.77809e+07	1.34548e+07	1.66034e+07	1.72647e+07	1.52022	0.604281	0.0322066	0.861111	1.21705
Com_1457_neg	5-Methoxyindole-3-Carbaldehyde	C10 H9 N O2	175.064	5.706	174.057	No results	No results	Full match	Organoheterocyclic compounds	Indoles and derivatives	Indoles	Indoles	6.10707e+06	4.50371e+06	3.64618e+06	6.50892e+06	4.39853e+06	5.58464e+06	5.80575e+06	4.02868e+06	3.55301e+06	4.15567e+06	5.24404e+06	5.07626e+06	1.10356	0.14217	0.454199	0.666667	0.17703
Com_1486_neg	1,3-dipyridin-3-ylpropane-1,3-dione	C13 H10 N2 O2	226.075	5.558	225.068	Full match	No results	No results					1.78592e+06	1.68176e+06	1.53707e+06	1.47397e+06	1.51403e+06	1.51555e+06	1.23847e+06	1.17981e+06	1.09964e+06	1.23105e+06	1.48521e+06	1.33414e+06	1.25633	0.329212	0.00166077	0.972222	0.241297
Com_1488_neg	(2R)-2,3-Dihydroxypropanoic acid	C3 H6 O4	106.027	1.466	105.02	Full match	Full match	Full match	Organic oxygen compounds	Organooxygen compounds	Carbohydrates and carbohydrate conjugates	Sugar acids and derivatives	1.93363e+06	1.84953e+06	2.36222e+06	2.22189e+06	5.29494e+06	2.19111e+06	1.71878e+06	1.30638e+06	1.13869e+06	2.35065e+06	2.23903e+06	1.82012e+06	1.49932	0.584311	0.0971832	0.777778	0.752323
Com_1495_neg	13-Hpotre(R)	C18 H30 O4	310.216	6.856	309.208	No results	No results	Full match					1.77962e+07	2.30618e+07	1.8661e+07	1.96779e+07	2.11526e+07	1.9992e+07	5.46277e+06	5.45579e+06	4.12197e+06	3.6259e+06	4.20187e+06	5.59178e+06	4.22843	2.08012	3.52828e-07	1	4.1449
Com_1517_neg	Acetyl-N-formyl-5-methoxykynurenamine	C13 H16 N2 O4	264.112	5.626	263.104	Full match	Full match	Full match	Organic oxygen compounds	Organooxygen compounds	Carbonyl compounds	Alkyl-phenylketones	2.7375e+06	1.60158e+07	1.45224e+07	1.40243e+07	1.32541e+07	2.65277e+06	1.55392e+07	1.24843e+07	1.69058e+07	1.23225e+07	1.11097e+07	1.46691e+07	0.761247	-0.393563	0.214864	0.388889	1.36566
Com_1692_neg	Piceatannol	C14 H12 O4	244.07	1.988	243.063	Invalid mass	No results	No match	Phenylpropanoids and polyketides	Stilbenes	Not available	Stilbenes	2.88507e+06	2.98977e+06	3.00812e+06	2.7659e+06	2.14127e+07	2.08446e+06	1.47763e+06	1.92499e+06	1.85982e+06	8.35367e+06	9.22584e+06	1.64221e+06	1.43546	0.521511	0.606916	0.722222	0.70064
Com_1695_neg	α-Estradiol	C18 H24 O2	272.174	6.258	271.167	Invalid mass	No results	No results	Lipids and lipid-like molecules	Steroids and steroid derivatives	Estrane steroids	Estrogens and derivatives	1.90932e+07	1.64911e+07	1.62241e+07	1.44375e+07	1.30614e+07	1.53659e+07	1.4552e+07	1.2525e+07	1.47528e+07	1.19652e+07	1.31545e+07	1.47665e+07	1.15856	0.212338	0.0531472	0.805556	0.433553
Com_169_neg	Methyldopa	C10 H13 N O4	211.085	5.793	210.078	No results	No results	Full match	Phenylpropanoids and polyketides	Phenylpropanoic acids	Not available	Phenylpropanoic acids	1.49001e+08	1.54856e+08	1.64003e+08	1.46261e+08	1.54333e+08	1.5483e+08	1.66556e+08	1.11576e+07	1.24964e+08	1.17926e+08	1.24671e+08	1.39722e+08	1.34787	0.43068	0.24172	0.833333	1.55245
Com_1712_neg	6-Hydroxymelatonin	C13 H16 N2 O3	248.117	5.853	247.109	No results	No results	Full match	Organoheterocyclic compounds	Indoles and derivatives	Hydroxyindoles	Hydroxyindoles	7.87239e+06	1.05907e+07	9.6235e+06	1.50364e+07	2.11371e+07	1.06886e+07	9.02088e+06	7.65607e+06	8.20442e+06	1.56388e+07	6.56445e+06	1.01266e+07	1.31004	0.389607	0.208322	0.75	0.688583
Com_176_neg	Gibberellic acid	C19 H22 O6	346.139	5.581	345.131	Invalid mass	Invalid mass	No results	Lipids and lipid-like molecules	Prenol lipids	Diterpenoids	C19-gibberellin 6-carboxylic acids	1.5319e+08	1.5186e+08	1.3861e+08	1.64127e+08	1.61683e+08	1.56316e+08	1.42542e+08	1.27711e+08	1.3292e+08	1.18186e+08	1.20363e+08	1.43227e+08	1.17942	0.23808	0.00294951	0.944444	0.302684
Com_1786_neg	LPC 18:2	C26 H50 N O7 P	565.34	8.984	564.333	No results	Invalid mass	No results	Lipids and lipid-like molecules	Glycerophospholipids	Glycerophosphocholines	Phosphocholines	23484.1	23415.5	24015.6	22659.9	33725.8	23567.8	23490.9	21384.6	19483	22322.5	24400.8	23606.2	1.12013	0.163672	0.168438	0.666667	0.103645
Com_1795_neg	Boc-beta-cyano-L-alanine	C9 H14 N2 O4	214.096	5.61	213.089	No results	No results	Full match	Organic acids and derivatives	Carboxylic acids and derivatives	Amino acids, peptides, and analogues	Alpha amino acids and derivatives	1.77612e+07	1.61282e+07	1.33697e+07	1.26797e+07	9.1841e+06	1.79393e+07	1.518e+07	1.1484e+07	1.53718e+07	8.90344e+06	8.63548e+06	1.39712e+07	1.18378	0.243401	0.279454	0.722222	0.593758
Com_17_neg	DL-4-Hydroxyphenyllactic acid	C9 H10 O4	182.059	5.242	181.051	Full match	Full match	Full match	Phenylpropanoids and polyketides	Phenylpropanoic acids	Not available	Phenylpropanoic acids	3.07164e+08	2.95586e+08	2.60816e+08	2.66528e+08	2.37189e+08	2.80625e+08	5.50858e+08	4.91841e+08	4.02352e+08	4.3906e+08	4.48178e+08	3.91532e+08	0.604999	-0.724996	2.60567e-05	1	0.866404
Com_180_neg	Dulcitol	C6 H14 O6	182.08	1.353	181.072	Full match	Full match	Full match	Organic oxygen compounds	Organooxygen compounds	Carbohydrates and carbohydrate conjugates	Sugar alcohols	3.59698e+07	3.39683e+07	4.02152e+07	2.99165e+07	1.74679e+08	3.35995e+07	1.31572e+07	1.01704e+07	1.34441e+07	9.95142e+07	9.48631e+07	1.65582e+07	1.40629	0.491896	0.290588	0.722222	1.0949
Com_1820_neg	5-(tert-butyl)-N-(2,3-dihydro-1H-inden-2-yl)-2-methyl-3-furamide	C19 H23 N O2	297.172	6.695	296.164	Full match	No results	No results					216356	162533	193786	237821	148268	219997	453068	125843	339016	306876	255755	503517	0.594111	-0.751195	0.0827807	0.833333	0.332917
Com_1850_neg	4-Methylcatechol	C7 H8 O2	124.053	5.519	123.046	Full match	Partial match	No results	Benzenoids	Phenols	Benzenediols	Catechols	2.67004e+06	2.84011e+06	3.05094e+06	3.31801e+06	4.37638e+06	3.26637e+06	2.74253e+06	4.47629e+06	2.2559e+06	4.26676e+06	5.12621e+06	4.68998e+06	0.828683	-0.271107	0.331828	0.666667	0.251015
Com_1855_neg	Syringic acid	C9 H10 O5	198.054	5.35	197.046	No results	No results	Full match	Benzenoids	Benzene and substituted derivatives	Benzoic acids and derivatives	Gallic acid and derivatives	1.25749e+07	1.32904e+07	1.49281e+07	1.3791e+07	1.50355e+07	1.40088e+07	1.74386e+07	1.33158e+07	1.29946e+07	1.2187e+07	1.43748e+07	1.17233e+07	1.01944	0.027775	0.697689	0.638889	0.212448
Com_1859_neg	L-Adrenaline	C9 H13 N O3	183.09	5.59	182.083	No results	No results	Full match	Benzenoids	Phenols	Benzenediols	Catechols	1.69851e+07	1.62312e+07	1.44235e+07	1.69137e+07	1.36192e+07	1.31448e+07	1.14453e+07	1.10497e+07	1.01694e+07	1.33943e+07	9.5145e+06	1.44865e+07	1.30342	0.382303	0.00823979	0.888889	0.680934
Com_1869_neg	Chenodeoxycholic acid-3-beta-D-glucuronide	C30 H48 O10	568.324	5.91	567.317	No results	No results	Full match					1.30056e+07	9.8339e+06	8.37767e+06	9.81068e+06	3.68057e+06	1.22005e+07	1.72544e+07	1.05904e+07	8.75998e+06	3.77663e+06	7.54548e+06	7.88016e+06	1.01974	0.028208	0.872295	0.583333	0.0931407
Com_187_neg	D-(+)-Maltose	C12 H22 O11	342.118	1.476	341.11	No results	Full match	Full match	Organic oxygen compounds	Organooxygen compounds	Carbohydrates and carbohydrate conjugates	O-glycosyl compounds	6.47029e+06	5.70484e+06	1.45087e+07	3.71272e+06	8.43232e+06	6.11451e+06	3.83479e+06	1.86927e+06	5.14181e+06	2.58584e+06	2.47652e+06	2.593e+06	2.42921	1.28049	0.00520501	0.944444	0.999586
Com_1897_neg	Porphobilinogen	C10 H14 N2 O4	226.096	4.978	225.089	Full match	No results	Full match	Organic nitrogen compounds	Organonitrogen compounds	Amines	Aralkylamines	3.40161e+06	2.7453e+06	3.63439e+06	3.49886e+06	3.51445e+06	4.88925e+06	2.80374e+06	2.24963e+06	1.61778e+06	3.4008e+06	1.79692e+06	2.34582e+06	1.52545	0.609239	0.0104083	0.944444	0.678742
Com_1900_neg	N-(2,6-Dimethylphenyl)-N-(methoxyacetyl) alanine	C14 H19 N O4	265.132	6.286	264.125	Full match	No results	No results	Organic acids and derivatives	Carboxylic acids and derivatives	Amino acids, peptides, and analogues	N-acyl-alpha amino acids	1.63945e+07	1.55174e+07	1.51964e+07	1.46153e+07	1.58139e+07	1.68098e+07	1.25261e+07	1.25573e+07	1.11395e+07	9.68773e+06	1.22958e+07	1.30206e+07	1.3246	0.405557	0.0006971	1	0.453591
Com_1952_neg	N-Acetylvaline	C7 H13 N O3	159.09	5.381	158.083	Full match	Full match	Full match	Organic acids and derivatives	Carboxylic acids and derivatives	Amino acids, peptides, and analogues	N-acyl-alpha amino acids	2.54727e+06	2.23155e+06	2.74327e+06	2.23071e+06	2.41365e+06	2.49467e+06	2.27136e+06	2.12277e+06	2.04367e+06	2.58316e+06	2.9673e+06	1.72508e+06	1.06911	0.096416	0.378192	0.638889	0.121309
Com_195_neg	3-Hydroxybenzoic acid	C7 H6 O3	138.032	6.087	137.025	Full match	Not the top hit	Full match	Benzenoids	Benzene and substituted derivatives	Benzoic acids and derivatives	Hydroxybenzoic acid derivatives	5.92953e+07	6.2771e+07	1.40506e+08	5.27318e+07	1.6287e+07	5.26358e+07	1.47793e+08	9.3872e+07	4.68928e+07	1.71888e+07	1.71417e+07	4.76782e+07	1.03686	0.0522274	0.735104	0.583333	0.353257
Com_2002_neg	Biotin	C10 H16 N2 O3 S	244.089	5.448	243.082	Full match	Full match	Full match	Organoheterocyclic compounds	Biotin and derivatives	Not available	Biotin and derivatives	1.09505e+07	1.11562e+07	1.14319e+07	1.38341e+07	1.12975e+07	1.12851e+07	1.39693e+07	1.51041e+07	1.12755e+07	1.25869e+07	1.26533e+07	8.86105e+06	0.939626	-0.0898417	0.558611	0.666667	0.276544
Com_2008_neg	L-Threonic acid	C4 H8 O5	136.037	1.382	135.03	No results	Full match	No results	Organic oxygen compounds	Organooxygen compounds	Carbohydrates and carbohydrate conjugates	Sugar acids and derivatives	5.81249e+06	4.27791e+06	6.29519e+06	6.17387e+06	1.18524e+07	6.18088e+06	5.5357e+06	4.48221e+06	3.49296e+06	7.68515e+06	5.60994e+06	4.613e+06	1.29198	0.369585	0.207072	0.75	0.45559
Com_2036_neg	8-Aminooctanoic acid	C8 H17 N O2	159.126	5.811	158.119	No results	No results	Full match	Organic acids and derivatives	Carboxylic acids and derivatives	Amino acids, peptides, and analogues	Alpha amino acids and derivatives	1.21595e+07	1.60155e+07	1.40535e+07	1.3602e+07	1.20196e+07	1.51336e+07	1.47229e+07	1.40343e+07	1.12637e+07	1.47546e+07	1.22903e+07	1.66866e+07	0.990821	-0.0133036	0.931692	0.527778	0.0498885
Com_2037_neg	δ-Gluconic acid δ-lactone	C6 H10 O6	178.048	1.448	177.041	Full match	Full match	Full match	Organic oxygen compounds	Organooxygen compounds	Carbohydrates and carbohydrate conjugates	Gluconolactones	5.5073e+06	4.64363e+06	4.89061e+06	5.10018e+06	1.04991e+07	4.42559e+06	3.12357e+06	2.67358e+06	4.03585e+06	4.58888e+06	4.68849e+06	3.51485e+06	1.54988	0.632156	0.0304217	0.916667	1.45519
Com_207_neg	Citric acid	C6 H8 O7	192.028	2.052	191.02	Full match	Full match	Full match	Organic acids and derivatives	Carboxylic acids and derivatives	Tricarboxylic acids and derivatives	Tricarboxylic acids and derivatives	1.13196e+08	9.57087e+07	1.33609e+08	7.6836e+07	1.17494e+08	7.31958e+07	2.63567e+06	2.14399e+06	3.68274e+06	3.27459e+06	4.31049e+06	2.56372e+06	32.7781	5.03466	3.64555e-10	1	3.94795
Com_2143_neg	Terephthalic Acid	C8 H6 O4	166.027	5.24	165.02	No results	No results	Full match	Organic acids and derivatives	Carboxylic acids and derivatives	Dicarboxylic acids and derivatives	Dicarboxylic acids and derivatives	3.06441e+06	3.92826e+06	3.89711e+06	3.26432e+06	3.12735e+06	3.50291e+06	4.38015e+06	3.87296e+06	3.53843e+06	3.80459e+06	3.54324e+06	3.27195e+06	0.927405	-0.108729	0.235551	0.694444	0.122178
Com_2157_neg	4-(hydroxymethyl)benzoic acid	C8 H8 O3	152.048	6.085	151.041	Full match	Partial match	Full match					1.13157e+06	1.77916e+06	1.37439e+07	1.26325e+06	1.15456e+06	963335	1.46515e+07	5.80182e+06	1.0637e+06	1.37796e+06	1.0534e+06	1.42409e+06	0.789668	-0.340682	0.675258	0.583333	0.751584
Com_2202_neg	Dihydrofolic acid	C19 H21 N7 O6	443.156	5.106	442.149	Full match	No results	Full match	Organic acids and derivatives	Carboxylic acids and derivatives	Amino acids, peptides, and analogues	Glutamic acid and derivatives	1.12667e+07	9.49067e+06	1.11591e+07	1.01074e+07	1.12568e+07	1.07803e+07	1.41723e+07	7.00586e+06	6.36272e+06	7.06497e+06	7.29233e+06	6.96369e+06	1.31106	0.390736	0.0492141	0.833333	0.87562
Com_2217_neg	N-Acetylornithine	C7 H14 N2 O3	174.101	3.13	173.094	Full match	Full match	Full match	Organic acids and derivatives	Carboxylic acids and derivatives	Amino acids, peptides, and analogues	N-acyl-alpha amino acids	2.62034e+06	3.20873e+06	3.43581e+06	3.40772e+06	5.55641e+06	2.34667e+06	1.75975e+06	1.67038e+06	1.76401e+06	3.51788e+06	3.25029e+06	2.06666e+06	1.46666	0.55253	0.0573225	0.777778	0.736479
Com_2252_neg	(+/-)9(10)-EpOME	C18 H32 O3	342.242	7.464	341.234	Invalid mass	No results	No results	Lipids and lipid-like molecules	Fatty Acyls	Fatty acids and conjugates	Medium-chain fatty acids	4.11164e+06	7.71318e+06	8.26121e+06	9.67549e+06	1.50107e+07	7.77492e+06	3.45637e+06	5.14515e+06	3.61644e+06	9.90438e+06	7.98319e+06	4.86317e+06	1.50269	0.587549	0.1194	0.722222	1.16937
Com_2319_neg	L-Kynurenine	C10 H12 N2 O3	208.085	5.632	207.078	No results	No results	Full match	Organic oxygen compounds	Organooxygen compounds	Carbonyl compounds	Alkyl-phenylketones	1.74319e+06	1.27035e+07	9.87554e+06	1.33878e+07	1.24944e+07	1.11335e+07	1.00243e+07	1.02478e+07	1.18883e+07	1.09065e+07	7.58306e+06	9.34882e+06	1.02232	0.031847	0.686266	0.694444	0.547304
Com_2336_neg	Riboflavin	C17 H20 N4 O6	376.14	5.399	375.132	Full match	Full match	Full match	Organoheterocyclic compounds	Pteridines and derivatives	Alloxazines and isoalloxazines	Flavins	2.45671e+06	2.32858e+06	2.40328e+06	1.58829e+06	1.80617e+06	2.56592e+06	1.73411e+06	1.87971e+06	1.53118e+06	1.78918e+06	1.38906e+06	1.69245e+06	1.31284	0.392686	0.0212065	0.861111	0.419297
Com_2339_neg	4-Aminobenzoic acid	C7 H7 N O2	137.048	5.48	136.041	Full match	Partial match	Full match	Benzenoids	Benzene and substituted derivatives	Benzoic acids and derivatives	Aminobenzoic acids	7.9024e+06	9.26883e+06	8.33394e+06	9.49327e+06	1.02207e+07	1.21785e+07	6.8028e+06	3.92774e+06	7.62367e+06	1.1621e+07	4.4657e+06	8.65399e+06	1.33189	0.413474	0.0988994	0.805556	1.81559
Com_2374_neg	4-[2-(2-oxo-1-imidazolidinyl)ethyl]-1lambda~6~,4-thiazinane-1,1-dione	C9 H17 N3 O3 S	248.102	1.479	247.094	Invalid mass	No match	No results					1.79588e+06	2.63118e+06	2.67423e+06	2.89582e+06	4.32551e+06	2.95574e+06	1.55915e+06	1.32422e+06	1.30352e+06	2.19304e+06	1.82589e+06	1.80806e+06	1.72544	0.786965	0.00455767	0.916667	0.85857
Com_2389_neg	4-Hydroxy-3-methylbenzoic acid	C8 H8 O3	152.048	5.608	151.041	No results	No results	Full match	Benzenoids	Benzene and substituted derivatives	Benzoic acids and derivatives	Hydroxybenzoic acid derivatives	9.16309e+06	9.89683e+06	9.68911e+06	8.1401e+06	8.57919e+06	1.40694e+07	8.94123e+06	7.66022e+06	9.01961e+06	6.75696e+06	7.07937e+06	1.03345e+07	1.19573	0.257893	0.126025	0.75	1.17806
Com_2422_neg	5-(3-chloro-4-methylanilino)-1-methyl-1H-pyrazol-3-ol	C11 H12 Cl N3 O	237.068	2.133	236.06	Full match	No results	No results					1.21243e+07	7.44849e+06	9.15157e+06	6.98856e+06	5.64876e+06	9.02114e+06	5.16284e+06	3.3453e+06	6.40012e+06	2.75527e+06	2.89333e+06	3.21377e+06	2.11954	1.08375	0.00159139	0.972222	1.81241
Com_2432_neg	L-Tyrosine	C9 H11 N O3	181.075	2.448	180.067	Full match	Full match	Full match	Organic acids and derivatives	Carboxylic acids and derivatives	Amino acids, peptides, and analogues	Tyrosine and derivatives	9.8934e+06	9.98509e+06	9.07334e+06	7.54313e+06	1.34421e+07	8.3194e+06	5.58066e+06	5.45607e+06	4.99128e+06	7.62197e+06	7.29959e+06	5.9722e+06	1.57783	0.657946	0.00182988	0.972222	1.02467
Com_2446_neg	Traumatic acid	C12 H20 O4	228.137	6.513	227.13	No results	No results	Full match	Lipids and lipid-like molecules	Fatty Acyls	Fatty acids and conjugates	Medium-chain fatty acids	1.08366e+07	1.10465e+07	1.1821e+07	1.12595e+07	1.32962e+07	1.21669e+07	1.12721e+07	9.85622e+06	9.45898e+06	8.84858e+06	7.3861e+06	1.11681e+07	1.21446	0.280316	0.0249744	0.861111	0.760635
Com_244_neg	isoleucine	C6 H13 N O2	131.095	5.65	130.088	No results	No results	Full match	Organic acids and derivatives	Carboxylic acids and derivatives	Amino acids, peptides, and analogues	Isoleucine and derivatives	6.92683e+07	6.80933e+07	7.15636e+07	1.22495e+08	6.60216e+07	8.04004e+07	6.58433e+07	9.5307e+07	1.0654e+08	4.65036e+07	4.6407e+07	5.90611e+07	1.13864	0.187307	0.386095	0.722222	0.940349
Com_245_neg	Capryloylglycine	C10 H19 N O3	201.137	6.075	200.13	Full match	No results	No results	Organic acids and derivatives	Carboxylic acids and derivatives	Amino acids, peptides, and analogues	N-acyl-alpha amino acids	1.09183e+08	1.15484e+08	9.90595e+07	1.05797e+08	1.00118e+08	1.01726e+08	1.07776e+08	8.31108e+07	8.37179e+07	8.01083e+07	7.5012e+07	8.69777e+07	1.22192	0.289146	0.00760206	0.888889	0.309896
Com_2490_neg	Phenylpyruvic acid	C9 H8 O3	164.048	5.531	163.041	No results	No results	Full match	Benzenoids	Benzene and substituted derivatives	Phenylpyruvic acid derivatives	Phenylpyruvic acid derivatives	1.16113e+07	7.30022e+06	1.05694e+07	1.12567e+07	1.04181e+07	1.05438e+07	1.14351e+07	1.03852e+07	9.17151e+06	1.01286e+07	1.34015e+07	8.67622e+06	0.976289	-0.0346197	0.799756	0.583333	0.150296
Com_2522_neg	Isoferulic acid	C10 H10 O4	194.059	5.285	193.051	Full match	Not the top hit	Full match	Phenylpropanoids and polyketides	Cinnamic acids and derivatives	Hydroxycinnamic acids and derivatives	Hydroxycinnamic acids	4.77949e+06	5.16026e+06	4.44665e+06	5.76658e+06	5.11458e+06	5.34829e+06	5.5511e+06	4.68054e+06	4.37419e+06	4.25083e+06	4.64246e+06	4.538e+06	1.09197	0.12694	0.126283	0.777778	0.201367
Com_2533_neg	13(S)-HOTrE	C18 H30 O3	294.221	7.757	293.213	Full match	No results	Full match	Lipids and lipid-like molecules	Fatty Acyls	Lineolic acids and derivatives	Lineolic acids and derivatives	4.9158e+06	1.19326e+07	6.93696e+06	7.10975e+06	4.50584e+06	7.26786e+06	3.95051e+06	3.61286e+06	4.16462e+06	1.89949e+06	2.3415e+06	3.80185e+06	2.15817	1.10981	0.00291841	1	2.47846
Com_255_neg	2-Hydroxymyristic acid	C14 H28 O3	244.205	7.532	243.197	Full match	Full match	No results	Lipids and lipid-like molecules	Fatty Acyls	Fatty acids and conjugates	Long-chain fatty acids	8.13934e+07	7.9107e+07	7.70225e+07	8.38644e+07	6.4198e+07	6.87745e+07	1.14874e+08	8.8709e+07	9.01426e+07	6.17158e+07	6.39878e+07	9.82213e+07	0.877734	-0.188144	0.344005	0.666667	0.196928
Com_2594_neg	gamma-Glutamylleucine	C11 H20 N2 O5	260.138	4.107	259.131	No results	Full match	Full match	Organic acids and derivatives	Carboxylic acids and derivatives	Amino acids, peptides, and analogues	Dipeptides	2.20669e+06	2.56197e+06	2.80323e+06	2.52521e+06	5.58604e+06	2.44575e+06	1.33587e+06	1.3378e+06	1.96369e+06	2.42107e+06	1.46508e+06	1.44428e+06	1.81875	0.862945	0.00833545	0.972222	1.25643
Com_2598_neg	Propionyl-L-carnitine	C10 H19 N O4	217.132	5.697	216.125	No results	No results	Full match	Lipids and lipid-like molecules	Fatty Acyls	Fatty acid esters	Acyl carnitines	6.3377e+06	7.60429e+06	5.3827e+06	1.13058e+07	8.1373e+06	8.7952e+06	7.05786e+06	5.62528e+06	7.74052e+06	6.52178e+06	6.91146e+06	6.19296e+06	1.18759	0.248043	0.236722	0.694444	0.424296
Com_25_neg	Indole-3-lactic acid	C11 H11 N O3	205.075	5.7	204.067	Full match	Full match	Full match	Organoheterocyclic compounds	Indoles and derivatives	Indolyl carboxylic acids and derivatives	Indolyl carboxylic acids and derivatives	3.72975e+08	4.91104e+08	4.60666e+08	4.60734e+08	4.31327e+08	4.6393e+08	3.02378e+08	2.07674e+08	2.45968e+08	1.86689e+08	1.9332e+08	2.69433e+08	1.90737	0.931585	0.000116747	1	1.09971
Com_2632_neg	Dimetghyl 4-Hydroxyisophthalate	C10 H10 O5	210.054	5.275	209.046	No results	No results	Full match					9.83188e+06	1.11118e+07	9.11494e+06	1.11642e+07	9.63657e+06	9.60809e+06	8.27306e+06	7.8852e+06	6.80998e+06	8.1466e+06	8.0142e+06	8.50333e+06	1.26946	0.344218	0.000476853	1	0.782766
Com_2652_neg	Adenosine 3'5'-cyclic monophosphate	C10 H12 N5 O6 P	329.054	4.678	328.046	Full match	Full match	Full match	Nucleosides, nucleotides, and analogues	Purine nucleotides	Cyclic purine nucleotides	3',5'-cyclic purine nucleotides	1.07065e+07	9.10784e+06	9.16105e+06	9.31841e+06	8.24002e+06	1.03131e+07	7.64083e+06	6.49321e+06	5.03893e+06	4.90447e+06	4.18798e+06	6.51652e+06	1.63438	0.708743	0.00159111	1	1.26591
Com_2660_neg	trans-2-Butene-1,4-dicarboxylic Acid	C6 H8 O4	144.043	5.378	143.035	No results	No results	Full match					2.48934e+06	2.60433e+06	4.24157e+06	3.18038e+06	3.78222e+06	3.0155e+06	3.24864e+06	2.51823e+06	2.03661e+06	1.79519e+06	2.59079e+06	2.98861e+06	1.27245	0.34761	0.0802776	0.777778	0.466861
Com_2666_neg	Pyridoxine	C8 H11 N O3	169.074	4.997	168.067	Full match	Full match	Full match	Organoheterocyclic compounds	Pyridines and derivatives	Pyridoxines	Pyridoxines	8.88953e+06	7.53998e+06	8.38369e+06	7.12528e+06	9.32409e+06	9.29897e+06	5.34929e+06	5.01709e+06	4.36582e+06	5.91206e+06	4.54491e+06	4.39037e+06	1.70934	0.773441	1.32589e-05	1	1.64157
Com_2677_neg	Benzyl 6-O-beta-D-glucopyranosyl-beta-D-glucopyranoside	C19 H28 O11	478.172	5.126	477.165	Invalid mass	No results	No results					1.06045e+07	9.07101e+06	9.75716e+06	8.60565e+06	8.12272e+06	8.45022e+06	8.46788e+06	8.89972e+06	6.23828e+06	8.39803e+06	7.23894e+06	7.64008e+06	1.16484	0.220135	0.0448857	0.833333	0.471515
Com_2720_neg	LPS 18:2	C24 H44 N O9 P	521.277	9.339	520.27	No results	Full match	No results	Lipids and lipid-like molecules	Glycerophospholipids	Glycerophosphoserines	Phosphatidylserines	22439	21141.7	22645.8	22159.5	22554.3	21946	20851.6	19653	19164.6	20400.2	20035.2	20762.7	1.09944	0.13677	0.000283475	1	0.104128
Com_2743_neg	L-aspartic Acid	C4 H7 N O4	133.038	1.326	132.03	No results	No results	Full match	Organic acids and derivatives	Carboxylic acids and derivatives	Amino acids, peptides, and analogues	Aspartic acid and derivatives	7.7863e+06	7.44945e+06	1.03066e+07	6.17338e+06	1.14781e+07	5.27451e+06	4.2985e+06	5.35974e+06	4.13727e+06	7.67331e+06	5.87153e+06	6.69786e+06	1.42394	0.509886	0.0546786	0.805556	0.783438
Com_2751_neg	Paracetamol	C8 H9 N O2	151.064	4.995	150.056	Full match	No results	Full match	Benzenoids	Phenols	1-hydroxy-2-unsubstituted benzenoids	1-hydroxy-2-unsubstituted benzenoids	6.96832e+06	5.68266e+06	6.4635e+06	5.65877e+06	7.13377e+06	6.37358e+06	4.21821e+06	3.94313e+06	3.08405e+06	4.4881e+06	3.54048e+06	3.00742e+06	1.71805	0.780774	0.000103905	1	1.25249
Com_278_neg	17(S)-HpDHA	C22 H32 O4	396.202	5.525	395.195	Invalid mass	No results	No results	Lipids and lipid-like molecules	Fatty Acyls	Fatty acids and conjugates	Very long-chain fatty acids	1.01935e+08	9.92741e+07	9.31159e+07	8.91717e+07	9.0835e+07	9.5858e+07	9.8002e+07	8.66772e+07	9.05776e+07	9.48002e+07	9.10057e+07	1.07181e+08	1.00342	0.00493074	0.902887	0.555556	0.0502678
Com_2794_neg	Guanosine monophosphate (GMP)	C10 H14 N5 O8 P	363.059	3.22	362.052	Full match	Full match	Full match	Nucleosides, nucleotides, and analogues	Purine nucleotides	Purine ribonucleotides	Purine ribonucleoside monophosphates	7.39531e+06	6.85068e+06	6.94125e+06	8.22975e+06	7.19561e+06	9.60356e+06	1.03229e+07	6.3626e+06	6.42763e+06	5.05392e+06	4.49065e+06	5.47937e+06	1.21185	0.277205	0.130217	0.833333	0.417373
Com_27_neg	trans-Cinnamic acid	C9 H8 O2	148.053	5.777	147.045	Full match	Full match	No results	Phenylpropanoids and polyketides	Cinnamic acids and derivatives	Cinnamic acids	Cinnamic acids	4.28923e+08	4.60104e+08	3.86977e+08	4.03325e+08	3.974e+08	3.82466e+08	6.85952e+08	6.13231e+08	6.73547e+08	6.82705e+08	6.77609e+08	6.7123e+08	0.614142	-0.703355	3.8627e-07	1	1.34765
Com_2879_neg	3-Oxo-7alpha,12alpha-hydroxy-5beta-cholanoic acid	C24 H38 O5	406.274	6.775	405.266	No results	No results	Full match	Lipids and lipid-like molecules	Steroids and steroid derivatives	Bile acids, alcohols and derivatives	Dihydroxy bile acids, alcohols and derivatives	201347	218266	207925	199664	193459	205818	212752	190506	174178	169191	189612	214991	1.06537	0.0913483	0.173031	0.722222	0.0538804
Com_2886_neg	LPS 18:1	C24 H46 N O9 P	523.293	10.03	522.286	No results	Full match	No results	Lipids and lipid-like molecules	Glycerophospholipids	Glycerophosphoserines	Phosphatidylserines	37303.9	37737.4	39747.5	38131.3	37246.5	42352.6	32290.3	29683	29038.8	33348.9	32733.2	35372.6	1.2081	0.27274	0.000599457	1	0.207877
Com_2907_neg	LysoPC 12:1	C20 H36 N O7 P	433.223	6.398	432.216	No results	No results	Full match	Lipids and lipid-like molecules	Glycerophospholipids	Glycerophosphocholines	Phosphocholines	8.3028e+06	8.80618e+06	8.38297e+06	9.79667e+06	7.19937e+06	8.04757e+06	8.08757e+06	7.59085e+06	8.1353e+06	4.02216e+06	3.50272e+06	8.07599e+06	1.28215	0.358569	0.120452	0.805556	0.420783
Com_299_neg	5-Methyltetrahydrofolic acid	C20 H25 N7 O6	459.187	5.563	458.18	Full match	No results	Full match	Organoheterocyclic compounds	Pteridines and derivatives	Pterins and derivatives	Tetrahydrofolic acids	6.75531e+07	8.32214e+07	7.16644e+07	7.9058e+07	1.06505e+08	8.07186e+07	7.89035e+07	7.45609e+07	7.62943e+07	6.19355e+07	6.99121e+07	7.5507e+07	1.11806	0.161002	0.196175	0.75	0.192041
Com_2_neg	Phenylacetaldehyde	C8 H8 O	120.058	5.776	119.05	Full match	Full match	No results	Benzenoids	Benzene and substituted derivatives	Phenylacetaldehydes	Phenylacetaldehydes	6.80498e+09	7.33587e+09	6.50238e+09	6.81718e+09	6.7853e+09	7.2085e+09	1.27677e+10	1.17536e+10	1.20693e+10	1.24442e+10	1.17872e+10	1.16732e+10	0.571819	-0.806369	6.81369e-10	1	1.51984
Com_3031_neg	13,14-dihydro-15-keto-tetranor Prostaglandin D2	C16 H26 O5	280.168	7.401	279.161	Invalid mass	No results	No results	Organic oxygen compounds	Organooxygen compounds	Alcohols and polyols	Cyclopentanols	8.9129e+06	7.55398e+06	7.61777e+06	4.25796e+06	3.80148e+06	7.29061e+06	8.2282e+06	2.88426e+06	7.06404e+06	1.9388e+06	2.41367e+06	1.79396e+06	1.6213	0.697148	0.0761036	0.805556	0.816886
Com_3110_neg	Stercobilin	C33 H46 N4 O6	612.342	5.973	611.336	Invalid mass	No results	No results	Organoheterocyclic compounds	Tetrapyrroles and derivatives	Bilirubins	Bilirubins	7.30936e+06	5.79878e+06	8.88156e+06	7.77494e+06	8.30679e+06	4.00362e+06	8.81642e+06	6.97114e+06	5.67456e+06	3.64086e+06	5.69944e+06	4.14774e+06	1.20386	0.267666	0.301391	0.722222	0.242506
Com_3122_neg	o-Toluic Acid	C8 H8 O2	136.053	6.28	135.046	No results	No results	Full match					8.60807e+06	5.85866e+06	7.57082e+06	7.14957e+06	3.5913e+06	9.46413e+06	8.61382e+06	4.21321e+06	7.596e+06	3.15795e+06	3.29951e+06	8.641e+06	1.18921	0.250004	0.386977	0.583333	1.20478
Com_3132_neg	5-[5-(3-methoxybenzyl)-1,3,4-oxadiazol-2-yl]-2,1,3-benzothiadiazole	C16 H12 N4 O2 S	324.068	5.605	323.061	Full match	No results	No results					1.56032e+06	1.46932e+06	1.42234e+06	1.50692e+06	1.43643e+06	1.60971e+06	1.38095e+06	1.21339e+06	1.09336e+06	1.07555e+06	1.2976e+06	1.33983e+06	1.21679	0.283076	0.00392649	1	0.333461
Com_3172_neg	2-Furoic acid	C5 H4 O3	112.016	2.042	111.009	No results	No results	Full match	Organoheterocyclic compounds	Furans	Furoic acid and derivatives	Furoic acids	6.16582e+06	3.16343e+06	4.86859e+06	2.09695e+06	5.74575e+06	3.84836e+06	424784	376738	421412	501825	467765	373089	10.0907	3.33496	1.59426e-05	1	3.66784
Com_3186_neg	Dodecanedioic acid	C12 H22 O4	230.153	6.668	229.145	Full match	Full match	No results	Lipids and lipid-like molecules	Fatty Acyls	Fatty acids and conjugates	Medium-chain fatty acids	3.79759e+06	4.7338e+06	4.43757e+06	4.41709e+06	5.07631e+06	4.23269e+06	6.24184e+06	5.00927e+06	5.11476e+06	5.06785e+06	4.60736e+06	5.37897e+06	0.849618	-0.235114	0.0183639	0.888889	0.455382
Com_3190_neg	2-Isopropylmalic acid	C7 H12 O5	176.069	5.51	175.062	Full match	Full match	Full match	Lipids and lipid-like molecules	Fatty Acyls	Fatty acids and conjugates	Hydroxy fatty acids	8.15103e+06	7.06504e+06	8.63163e+06	7.61369e+06	8.95679e+06	9.17154e+06	4.30836e+06	4.00886e+06	3.14564e+06	3.82968e+06	3.49953e+06	2.81177e+06	2.29541	1.19875	2.97885e-06	1	3.73327
Com_3262_neg	diethyl 2-[(4-methoxy-2-nitroanilino)methylidene]malonate	C15 H18 N2 O7	338.113	5.197	337.105	Full match	No results	No results					8.14784e+06	4.10213e+06	7.93204e+06	5.79586e+06	5.09147e+06	8.18549e+06	7.29254e+06	6.53557e+06	5.745e+06	5.26332e+06	5.38978e+06	7.58093e+06	1.03829	0.0542114	0.920088	0.583333	0.390594
Com_3275_neg	5-Sulfosalicylic acid	C7 H6 O6 S	217.989	5.057	216.982	Full match	No results	No results	Benzenoids	Benzene and substituted derivatives	Benzenesulfonic acids and derivatives	3-sulfobenzoic acids	927212	1.07666e+06	877677	1.19584e+06	834423	1.00032e+06	1.00726e+06	737074	807169	682459	750406	859519	1.22053	0.287513	0.0289417	0.861111	0.248039
Com_329_neg	N-Acetylneuraminic acid	C11 H19 N O9	309.107	1.411	308.1	Full match	Full match	Full match	Organic oxygen compounds	Organooxygen compounds	Carbohydrates and carbohydrate conjugates	N-acylneuraminic acids	9.1545e+06	1.02714e+07	1.19919e+07	1.07844e+07	9.90574e+07	1.14321e+07	7.99979e+06	7.57028e+06	6.49865e+06	5.20283e+07	5.11778e+07	7.55501e+06	1.14953	0.201043	0.871327	0.722222	0.18781
Com_3305_neg	N-Acetyl-α-D-glucosamine 1-phosphate	C8 H16 N O9 P	301.057	1.344	300.05	Full match	Full match	Full match					121553	121178	187621	118822	133172	155651	179259	110823	106096	139965	127687	97028.9	1.10138	0.139316	0.39913	0.666667	0.109274
Com_3360_neg	Irinotecan	C33 H38 N4 O6	586.284	5.306	585.275	No results	Invalid mass	No results	Alkaloids and derivatives	Camptothecins	Not available	Camptothecins	3.012e+06	1.11669e+06	4.46517e+06	3.98268e+06	4.95269e+06	4.89785e+06	5.58242e+06	2.40806e+06	3.38742e+06	2.94296e+06	4.35188e+06	3.34805e+06	1.01845	0.0263751	0.855387	0.583333	0.400496
Com_3389_neg	Glucose 1-phosphate	C6 H13 O9 P	260.031	1.329	259.023	Full match	Full match	Full match	Organic oxygen compounds	Organooxygen compounds	Carbohydrates and carbohydrate conjugates	Monosaccharide phosphates	2.13434e+06	2.1206e+06	2.43227e+06	1.69684e+06	3.36628e+06	2.25202e+06	700742	564512	504093	517007	515155	577282	4.14419	2.05109	1.21454e-06	1	2.63488
Com_3470_neg	L-Histidine	C6 H9 N3 O2	155.07	1.253	154.063	Full match	Full match	Full match	Organic acids and derivatives	Carboxylic acids and derivatives	Amino acids, peptides, and analogues	Histidine and derivatives	4.63669e+06	6.09207e+06	5.26634e+06	5.45286e+06	8.31691e+06	5.85625e+06	3.90337e+06	3.97171e+06	4.99923e+06	6.01478e+06	4.16221e+06	4.765e+06	1.28058	0.356801	0.045402	0.833333	0.459392
Com_3506_neg	8,8'-dicarboxy-1,1'-binaphthalene	C22 H14 O4	342.093	4.954	341.086	Invalid mass	No results	No results					1.33268e+06	752009	1.19476e+06	951317	1.17288e+06	1.22419e+06	606411	596510	538979	520622	388040	468555	2.12491	1.0874	6.19171e-05	1	1.15675
Com_3533_neg	N-Tigloylglycine	C7 H11 N O3	157.074	5.302	156.067	Full match	Full match	No results	Organic acids and derivatives	Carboxylic acids and derivatives	Amino acids, peptides, and analogues	N-acyl-alpha amino acids	421954	409612	359589	438332	405503	394165	332881	347063	319327	435714	404514	308504	1.13089	0.177458	0.0763281	0.805556	0.174699
Com_3594_neg	Prostaglandin E3	C20 H30 O5	386.186	6.406	385.178	Invalid mass	No results	No results	Lipids and lipid-like molecules	Fatty Acyls	Eicosanoids	Prostaglandins and related compounds	5.74835e+06	7.40773e+06	6.82115e+06	5.64559e+06	5.93494e+06	6.03477e+06	5.2931e+06	4.79888e+06	4.18308e+06	3.89341e+06	4.15934e+06	7.53732e+06	1.25874	0.331983	0.0541345	0.833333	0.450755
Com_35_neg	3-[(methoxycarbonyl)amino]-2,2,3-trimethylbutanoic acid	C9 H17 N O4	203.116	5.808	202.109	Full match	No results	Full match					5.56235e+08	5.62306e+08	5.24114e+08	5.4395e+08	5.01505e+08	5.57138e+08	5.52925e+08	4.81341e+08	4.35019e+08	4.84609e+08	4.65451e+08	5.36252e+08	1.098	0.134879	0.0490859	0.861111	0.308121
Com_3657_neg	N-Glycolylneuraminic acid	C11 H19 N O10	325.102	1.37	324.094	Full match	Full match	No results					614833	611456	515601	613570	7.68844e+06	562317	438842	435618	303271	4.1421e+06	3.51566e+06	302849	1.16063	0.214906	0.863638	0.722222	0.241977
Com_368_neg	ethyl 1-cyclohexyl-4,5-dioxopyrrolidine-3-carboxylate	C13 H19 N O4	253.132	6.085	252.125	Full match	No results	No results					7.39177e+07	7.57882e+07	6.78317e+07	7.54289e+07	6.7415e+07	7.08888e+07	6.67921e+07	5.79863e+07	6.12097e+07	5.15676e+07	4.99974e+07	6.37559e+07	1.22761	0.295851	0.00510502	1	0.367151
Com_3709_neg	10-Nitrolinoleate	C18 H31 N O4	307.216	7.75	306.208	Invalid mass	Invalid mass	No results	Lipids and lipid-like molecules	Fatty Acyls	Lineolic acids and derivatives	Lineolic acids and derivatives	5.25666e+06	7.07884e+06	5.82912e+06	5.39869e+06	5.26724e+06	5.33729e+06	5.58264e+06	4.25424e+06	5.52654e+06	2.29896e+06	2.30192e+06	5.12014e+06	1.36211	0.445847	0.0850575	0.777778	0.531969
Com_3731_neg	Ethyl chrysanthemumate	C12 H20 O2	196.147	6.859	195.14	No results	No results	Full match	Lipids and lipid-like molecules	Prenol lipids	Monoterpenoids	Monocyclic monoterpenoids	3.81777e+06	5.22899e+06	3.99421e+06	4.1036e+06	758334	4.31392e+06	4.88044e+06	6.50615e+06	4.52446e+06	2.55405e+06	1.87315e+06	5.38543e+06	0.863672	-0.211444	0.570886	0.666667	0.911413
Com_3811_neg	Farnesyl pyrophosphate	C15 H28 O7 P2	382.127	5.561	381.12	Invalid mass	Invalid mass	No results	Lipids and lipid-like molecules	Prenol lipids	Sesquiterpenoids	Sesquiterpenoids	1.60351e+06	2.08928e+06	1.83041e+06	1.88258e+06	1.47619e+06	1.65427e+06	1.41918e+06	1.46179e+06	1.37386e+06	7.8885e+06	1.33351e+06	1.37692e+06	0.709332	-0.495467	0.836788	0.833333	0.190535
Com_3869_neg	15(R),19(R)-Hydroxy prostaglandin F1α	C20 H36 O6	354.242	6.891	353.235	Invalid mass	No results	No match	Lipids and lipid-like molecules	Fatty Acyls	Eicosanoids	Prostaglandins and related compounds	362234	367100	296266	369964	263334	352066	250244	195527	372737	272426	244183	304152	1.22675	0.294836	0.0733704	0.75	0.207531
Com_3924_neg	4-fluoro-N-[4-(4-methylpiperazino)phenyl]benzenesulfonamide	C17 H20 F N3 O2 S	349.129	5.229	348.122	Invalid mass	No results	No results					6.1267e+06	4.50465e+06	4.43857e+06	5.13197e+06	5.49241e+06	5.02977e+06	4.13988e+06	3.84347e+06	3.38203e+06	4.13759e+06	3.58176e+06	4.63419e+06	1.29534	0.373331	0.00352066	0.944444	1.52913
Com_3932_neg	LPG 10:0	C16 H33 O9 P	400.188	7.194	399.18	No results	Full match	No results	Lipids and lipid-like molecules	Glycerophospholipids	Glycerophosphoglycerols	Phosphatidylglycerols	141988	146179	120593	126430	123251	166914	135626	111695	114122	108825	109639	124400	1.17187	0.228808	0.034464	0.861111	0.184223
Com_3943_neg	Folic acid	C19 H19 N7 O6	441.14	5.257	440.134	No results	No results	Full match	Organic acids and derivatives	Carboxylic acids and derivatives	Amino acids, peptides, and analogues	Glutamic acid and derivatives	4.30303e+06	1.12325e+06	4.59946e+06	2.81177e+06	4.28666e+06	3.80417e+06	5.13699e+06	4.51695e+06	2.19365e+06	3.07604e+06	3.24279e+06	2.48377e+06	1.01347	0.0193024	0.893846	0.527778	0.244789
Com_395_neg	3-methyl-5-oxo-5-(4-toluidino)pentanoic acid	C13 H17 N O3	235.122	6.092	234.114	Full match	No results	No results					7.06074e+07	7.22651e+07	7.26671e+07	7.16217e+07	6.39234e+07	6.85926e+07	6.65671e+07	5.43999e+07	5.97161e+07	4.91305e+07	4.95411e+07	6.84944e+07	1.20649	0.270818	0.0192308	0.944444	0.35202
Com_3962_neg	L-Threonine	C4 H9 N O3	119.059	1.347	118.051	No results	No results	Full match	Organic acids and derivatives	Carboxylic acids and derivatives	Amino acids, peptides, and analogues	L-alpha-amino acids	4.61518e+06	6.26503e+06	6.17587e+06	3.71116e+06	5.23542e+06	4.40045e+06	6.17671e+06	4.84558e+06	3.53638e+06	7.10898e+06	4.41017e+06	5.39128e+06	0.966126	-0.0497167	0.844659	0.555556	0.085352
Com_3965_neg	LPI 6:0	C15 H29 O12 P	432.141	5.727	431.134	No results	Full match	No results	Lipids and lipid-like molecules	Glycerophospholipids	Glycerophosphoinositols	Phosphatidylinositols	1.55172e+06	1.60502e+06	1.43534e+06	1.33914e+06	1.55431e+06	1.62213e+06	1.86201e+06	1.62533e+06	1.4554e+06	1.7454e+06	1.72485e+06	1.88931e+06	0.884042	-0.177814	0.0353284	0.888889	0.259512
Com_3989_neg	Undecanedioic acid	C11 H20 O4	216.137	6.958	215.13	No results	No results	Full match	Lipids and lipid-like molecules	Fatty Acyls	Fatty acids and conjugates	Medium-chain fatty acids	820013	1.43778e+06	2.17644e+06	968987	367890	1.18077e+06	6.13149e+06	2.06523e+06	735369	596419	440335	1.05439e+06	0.630657	-0.665072	0.763108	0.527778	0.476442
Com_4119_neg	LPC 7:0	C15 H32 N O7 P	415.199	6.094	414.192	No results	Invalid mass	No results	Lipids and lipid-like molecules	Glycerophospholipids	Glycerophosphocholines	Phosphocholines	4.94912e+06	4.02805e+06	3.90384e+06	5.04752e+06	4.33864e+06	4.12914e+06	3.85069e+06	3.38361e+06	3.66254e+06	3.54951e+06	2.60977e+06	3.51308e+06	1.28329	0.35985	0.00590739	1	1.34451
Com_4127_neg	Desthiobiotin	C10 H18 N2 O3	214.133	3.615	213.125	Full match	No results	No results	Organoheterocyclic compounds	Azoles	Imidazoles	Imidazolyl carboxylic acids and derivatives	2.37542e+06	2.52421e+06	2.73899e+06	2.52696e+06	6.24387e+06	2.43231e+06	1.87413e+06	1.96586e+06	1.64143e+06	3.39975e+06	3.59295e+06	1.86766e+06	1.31377	0.393711	0.247664	0.722222	1.03485
Com_4136_neg	JNJ-1661010	C19 H19 N5 O S	365.132	5.614	364.125	No results	No results	Full match	Organoheterocyclic compounds	Diazinanes	Piperazines	N-arylpiperazines	4.43241e+06	3.63823e+06	3.81141e+06	3.90946e+06	5.94687e+06	4.87464e+06	5.70425e+06	3.66597e+06	3.91659e+06	4.09045e+06	3.83803e+06	3.35338e+06	1.08321	0.115312	0.469145	0.611111	0.307211
Com_419_neg	Perillic acid	C10 H14 O2	166.1	6.445	165.092	Full match	No results	Full match	Lipids and lipid-like molecules	Prenol lipids	Monoterpenoids	Menthane monoterpenoids	1.84101e+07	1.57825e+07	1.6253e+07	1.67285e+07	1.02347e+07	1.45035e+07	1.29228e+07	1.01906e+07	1.06725e+07	6.79067e+06	7.64748e+06	1.37193e+07	1.48381	0.569308	0.0174282	0.916667	0.635112
Com_4208_neg	Hydrocortisone acetate	C23 H32 O6	404.218	5.897	403.211	No results	No results	Full match	Lipids and lipid-like molecules	Steroids and steroid derivatives	Pregnane steroids	Gluco/mineralocorticoids, progestogins and derivatives	3.38451e+06	4.28954e+06	4.40697e+06	3.59037e+06	4.37746e+06	3.9269e+06	5.48949e+06	4.43105e+06	3.68466e+06	3.26623e+06	3.55775e+06	3.53271e+06	1.00058	0.000833229	0.900096	0.555556	0.0941097
Com_4285_neg	diethyl 2-[(2-morpholinoanilino)methylidene]malonate	C18 H24 N2 O5	348.17	6.263	347.163	Full match	No results	No results					4.52523e+06	4.28302e+06	4.3797e+06	4.21012e+06	5.78853e+06	4.53374e+06	3.87732e+06	3.68586e+06	4.19313e+06	4.16381e+06	4.14968e+06	3.9589e+06	1.15363	0.206186	0.0339491	1	0.326025
Com_430_neg	Desalkylflurazepam-d4	C15 H6 [2]H4 Cl F N2 O	159.069	6.094	204.067	Invalid mass	No results	No results					6.73854e+07	7.26688e+07	7.42551e+07	7.32307e+07	5.94938e+07	6.49923e+07	3.02552e+07	4.97759e+07	4.61409e+07	3.18638e+07	3.41762e+07	4.19062e+07	1.75991	0.815499	0.00046696	1	2.60151
Com_431_neg	Azelaic acid	C9 H16 O4	188.105	5.957	187.098	No results	No results	Full match	Lipids and lipid-like molecules	Fatty Acyls	Fatty acids and conjugates	Medium-chain fatty acids	7.21226e+07	7.01667e+07	6.46771e+07	6.62095e+07	6.55753e+07	6.64188e+07	6.60855e+07	5.33066e+07	5.29634e+07	5.09453e+07	5.1368e+07	5.48952e+07	1.22941	0.297969	0.00188672	0.944444	0.997965
Com_432_neg	7-Hydroxy-3,4-dihydrocarbostyril	C9 H9 N O2	163.064	5.552	162.057	No results	No results	Full match	Organoheterocyclic compounds	Quinolines and derivatives	Quinolones and derivatives	Hydroquinolones	2.83795e+07	3.0219e+07	2.68625e+07	2.88413e+07	2.82566e+07	2.85233e+07	2.14138e+07	1.98795e+07	1.88985e+07	2.69227e+07	2.59246e+07	2.76598e+07	1.21595	0.282079	0.0276586	0.944444	0.467171
Com_4357_neg	L-Serine	C3 H7 N O3	105.043	1.292	104.036	Full match	Full match	Full match	Organic acids and derivatives	Carboxylic acids and derivatives	Amino acids, peptides, and analogues	Serine and derivatives	1.55203e+06	1.80371e+06	1.98618e+06	2.2918e+06	2.39678e+06	1.60208e+06	997083	1.05098e+06	1.33407e+06	1.15492e+06	1.17925e+06	851617	1.77112	0.824661	0.000179753	1	1.2431
Com_4375_neg	Panthenol	C9 H19 N O4	205.132	5.1	204.125	Full match	Full match	Full match	Lipids and lipid-like molecules	Fatty Acyls	Fatty amides	N-acyl amines	95288.7	106292	116877	111106	114730	107820	85352.7	77656.6	83799	100800	90382.1	99335.5	1.21363	0.279324	0.00396569	0.944444	0.30757
Com_4407_neg	Leucine-enkephalin	C28 H37 N5 O7	555.272	5.511	554.265	No results	No results	Full match	Organic acids and derivatives	Carboxylic acids and derivatives	Amino acids, peptides, and analogues	Oligopeptides	4.25931e+06	4.38123e+06	3.68138e+06	5.11651e+06	4.92458e+06	4.09459e+06	4.05951e+06	4.83525e+06	4.34852e+06	4.55675e+06	4.3445e+06	3.81433e+06	1.01921	0.0274545	0.798259	0.444444	0.0738223
Com_441_neg	Nicotinate ribonucleoside	C11 H13 N O6	255.075	5.183	254.068	No results	No results	Full match	Organic oxygen compounds	Organooxygen compounds	Carbohydrates and carbohydrate conjugates	Glycosylamines	7.04183e+07	5.78546e+07	6.30162e+07	6.19025e+07	6.20025e+07	7.4985e+07	4.78743e+07	3.75313e+07	3.21399e+07	3.20834e+07	3.21701e+07	3.36343e+07	1.81114	0.856895	3.86104e-05	1	2.85963
Com_4431_neg	trans-Petroselinic acid	C18 H34 O2	328.263	7.372	327.255	Invalid mass	No results	No results	Lipids and lipid-like molecules	Fatty Acyls	Fatty acids and conjugates	Long-chain fatty acids	190456	249703	232960	234450	235251	266500	172058	151050	171069	141305	176306	279424	1.29152	0.369067	0.0368945	0.833333	0.275644
Com_45_neg	(±)12(13)-DiHOME	C18 H34 O4	314.247	7.147	313.24	Full match	Full match	Full match					3.80419e+08	4.10943e+08	3.34221e+08	3.40332e+08	3.70026e+08	3.55064e+08	4.15539e+08	2.82542e+08	3.76727e+08	2.92762e+08	3.10436e+08	3.41134e+08	1.08512	0.117852	0.236569	0.666667	0.267828
Com_4642_neg	LPC 16:1	C24 H48 N O7 P	539.325	8.721	538.317	No results	Invalid mass	No results	Lipids and lipid-like molecules	Glycerophospholipids	Glycerophosphocholines	Phosphocholines	54880.7	64691.1	56510.9	53554.3	52733.7	59465.2	68222.1	72992.4	78250	45825.7	44370.4	66585.7	0.908543	-0.138374	0.500932	0.666667	0.118833
Com_4650_neg	7-Methylxanthine	C6 H6 N4 O2	166.048	1.36	165.041	No results	No results	Full match	Organoheterocyclic compounds	Imidazopyrimidines	Purines and purine derivatives	Xanthines	2.58409e+06	2.24229e+06	3.07036e+06	2.19885e+06	5.05628e+06	2.6258e+06	1.74617e+06	1.70029e+06	1.46259e+06	2.8237e+06	1.87863e+06	1.54463e+06	1.59355	0.672246	0.019181	0.888889	0.602518
Com_4712_neg	Δ17-6-keto prostaglandin F1α	C20 H32 O6	414.229	5.66	413.221	Invalid mass	No results	No results	Lipids and lipid-like molecules	Fatty Acyls	Eicosanoids	Prostaglandins and related compounds	3.84562e+06	3.51571e+06	4.52089e+06	2.83418e+06	3.64792e+06	2.39774e+06	2.88353e+06	2.72503e+06	782526	1.17292e+06	2.04964e+06	2.83163e+06	1.66827	0.738352	0.0437273	0.888889	1.73605
Com_4728_neg	4-Aminohippuric acid	C9 H10 N2 O3	194.07	5.05	193.063	Full match	Full match	Full match	Benzenoids	Benzene and substituted derivatives	Benzoic acids and derivatives	Hippuric acids	313774	351099	343794	322381	273790	318037	277295	249252	219484	286835	268685	217642	1.26572	0.339961	0.00321457	0.944444	0.348853
Com_4745_neg	Indole-3-acetic acid	C10 H9 N O2	175.064	5.935	174.057	Full match	No results	Full match	Organoheterocyclic compounds	Indoles and derivatives	Indolyl carboxylic acids and derivatives	Indole-3-acetic acid derivatives	1.27625e+06	1.68868e+06	1.16265e+06	1.45687e+06	881254	866409	1.06127e+06	1.14057e+06	968186	930331	692027	710264	1.33247	0.414101	0.0769692	0.777778	0.569671
Com_4749_neg	2-[2-(methylthio)benzoyl]benzoic acid	C15 H12 O3 S	272.054	4.785	271.047	Invalid mass	No results	No results					4.35322e+06	2.99048e+06	4.20126e+06	2.94463e+06	3.09754e+06	3.82013e+06	2.13817e+06	1.581e+06	1.56961e+06	1.0925e+06	991664	1.18541e+06	2.50133	1.32269	0.000113687	1	3.12318
Com_47_neg	Isoproterenol	C11 H17 N O3	211.122	5.709	256.12	No results	No results	Full match	Benzenoids	Phenols	Benzenediols	Catechols	4.42253e+08	4.28114e+08	4.46609e+08	4.39937e+08	4.68049e+08	4.43737e+08	4.26447e+08	3.30172e+08	3.56296e+08	3.47116e+08	3.54253e+08	4.11263e+08	1.19912	0.261977	0.00548012	1	0.229533
Com_4805_neg	Tyrosol	C8 H10 O2	138.068	6.046	137.061	Full match	No results	No results	Benzenoids	Phenols	Tyrosols and derivatives	Tyrosols	1.20412e+06	1.32357e+06	1.28105e+06	1.05027e+06	992895	1.38647e+06	1.27913e+06	833215	1.14688e+06	1.02735e+06	911254	1.39105e+06	1.09857	0.135631	0.317891	0.666667	0.335037
Com_4819_neg	2,5-Dimethylphenol	C8 H10 O	122.074	6.103	121.066	Full match	No results	No results	Benzenoids	Benzene and substituted derivatives	Xylenes	p-Xylenols	561855	684943	568025	577125	618355	622831	587322	518200	546280	437857	456991	584774	1.16022	0.214396	0.0323168	0.833333	0.258608
Com_483_neg	Metanephrine	C10 H15 N O3	197.106	5.468	196.099	No results	No results	Full match	Benzenoids	Phenols	Methoxyphenols	Methoxyphenols	1.83565e+07	9.35526e+06	1.50825e+07	1.58628e+07	7.1754e+07	2.21837e+07	1.5645e+07	1.41733e+07	1.20487e+07	7.79287e+06	5.9451e+07	1.76231e+07	1.20405	0.267901	0.653549	0.666667	0.596585
Com_4874_neg	Esculin	C15 H16 O9	340.081	4.901	339.073	Full match	No results	No results	Phenylpropanoids and polyketides	Coumarins and derivatives	Coumarin glycosides	Coumarin glycosides	1.49668e+06	728668	1.04832e+06	899865	995226	1.46865e+06	804035	700739	696188	592929	564466	657460	1.65282	0.724927	0.00699223	0.972222	1.05665
Com_487_neg	N-Acetyl-L-methionine	C7 H13 N O3 S	191.062	5.339	190.055	Full match	Full match	Full match	Organic acids and derivatives	Carboxylic acids and derivatives	Amino acids, peptides, and analogues	Methionine and derivatives	6.37018e+07	3.72577e+07	5.73551e+07	4.45252e+07	5.52667e+07	6.04255e+07	3.01835e+07	2.32537e+07	1.7907e+07	2.26318e+07	2.2145e+07	1.96351e+07	2.34635	1.23042	1.96699e-05	1	2.21519
Com_4921_neg	3-benzyl-1-butyl-4-hydroxy-1,2-dihydroquinolin-2-one	C20 H21 N O2	307.154	6.119	306.147	Invalid mass	No results	No results					2.65172e+06	3.27877e+06	3.1454e+06	2.94731e+06	3.44144e+06	3.43114e+06	2.89086e+06	3.40214e+06	3.15908e+06	1.75944e+06	2.21634e+06	2.90731e+06	1.15675	0.210082	0.176686	0.75	0.559499
Com_4935_neg	N1-[4-(2-thienylthio)phenyl]-4-chlorobenzamide	C17 H12 Cl N O S2	345.003	1.403	343.996	Full match	No results	No results					170863	184818	150773	210491	319237	127106	128609	112670	255409	184376	130236	95768.5	1.28247	0.358926	0.211519	0.722222	1.03218
Com_4_neg	2-Hydroxycaproic acid	C6 H12 O3	132.079	6.009	131.072	Full match	Full match	Full match	Lipids and lipid-like molecules	Fatty Acyls	Fatty acids and conjugates	Medium-chain fatty acids	6.09466e+09	5.44101e+09	6.55141e+09	5.13146e+09	4.4842e+09	1.66611e+09	5.69336e+09	6.69262e+09	6.13025e+09	6.66279e+09	6.10109e+09	6.85556e+09	0.770115	-0.376854	0.158279	0.888889	1.24338
Com_5007_neg	3-[4-(tert-butyl)anilino]-2-(3-thienylcarbonyl)acrylonitrile	C18 H18 N2 O S	310.118	4.991	309.11	Invalid mass	No match	No results					496542	450136	843390	512439	493861	743541	375795	360409	303181	448930	365900	308092	1.6371	0.711141	0.00451686	1	0.708725
Com_5031_neg	4-Toluic acid	C8 H8 O2	136.053	6.761	135.046	No results	Full match	Full match	Benzenoids	Benzene and substituted derivatives	Benzoic acids and derivatives	Benzoic acids	2.55486e+06	3.64187e+06	1.77598e+06	3.21263e+06	2.83883e+06	3.57101e+06	1.99717e+06	1.49155e+06	3.48909e+06	2.89298e+06	1.87068e+06	4.3827e+06	1.09123	0.125954	0.533918	0.583333	0.917712
Com_5096_neg	L-Glutathione (reduced)	C10 H17 N3 O6 S	307.085	1.845	306.077	Full match	Full match	Full match	Organic acids and derivatives	Carboxylic acids and derivatives	Amino acids, peptides, and analogues	Peptides	3.13898e+06	2.09768e+06	523414	3.46676e+06	4.26074e+06	1.87461e+06	2.42876e+06	1.84168e+06	1.87554e+06	2.22153e+06	3.20609e+06	1.54624e+06	1.17091	0.227633	0.987303	0.611111	0.121671
Com_5125_neg	Elaidic acid	C18 H34 O2	282.257	10.496	281.249	Full match	No results	No results	Lipids and lipid-like molecules	Fatty Acyls	Fatty acids and conjugates	Long-chain fatty acids	656571	597344	1.05001e+06	993109	982344	866989	914813	1.28904e+06	1.82241e+06	281331	298026	1.96772e+06	0.782916	-0.35307	0.993864	0.583333	0.248283
Com_5139_neg	cis,cis-Muconic acid	C6 H6 O4	142.027	1.489	141.02	Full match	Full match	Full match	Lipids and lipid-like molecules	Fatty Acyls	Fatty acids and conjugates	Medium-chain fatty acids	3.53514e+06	2.94061e+06	2.93076e+06	3.85489e+06	3.94931e+06	2.62669e+06	1.51436e+06	1.57753e+06	2.22221e+06	2.24266e+06	2.28439e+06	2.96649e+06	1.54887	0.63122	0.00571498	0.916667	1.95743
Com_5173_neg	D,L-3,4-Dihydroxymandelic acid	C8 H8 O5	184.038	5.101	183.03	No results	Full match	Full match					2.62323e+06	2.25252e+06	1.99376e+06	2.11423e+06	2.34891e+06	2.20258e+06	2.39569e+06	2.02171e+06	1.9083e+06	2.03551e+06	1.66487e+06	1.30872e+06	1.19413	0.255962	0.0796101	0.805556	0.50699
Com_519_neg	2-Methoxyestradiol	C19 H26 O3	256.18	5.854	255.172	Invalid mass	No results	No results	Lipids and lipid-like molecules	Steroids and steroid derivatives	Estrane steroids	Estrogens and derivatives	4.23102e+07	4.84562e+07	4.09725e+07	4.88138e+07	4.91789e+07	4.78126e+07	6.1123e+07	4.8242e+07	5.18003e+07	5.53723e+07	5.09004e+07	5.66886e+07	0.856283	-0.22384	0.0090094	0.916667	0.279364
Com_51_neg	12-Hydroxydodecanoic acid	C12 H24 O3	216.173	7.104	215.166	Full match	Full match	No results	Organic acids and derivatives	Hydroxy acids and derivatives	Medium-chain hydroxy acids and derivatives	Medium-chain hydroxy acids and derivatives	7.31055e+07	5.97546e+07	5.8755e+07	6.1445e+07	2.82264e+07	5.35078e+07	1.0949e+08	7.43822e+07	9.96595e+07	3.7506e+07	3.64834e+07	8.71247e+07	0.752945	-0.409383	0.356659	0.722222	0.288094
Com_520_neg	L-Phenylalanine	C9 H11 N O2	165.08	5.652	164.072	Full match	Full match	Full match	Organic acids and derivatives	Carboxylic acids and derivatives	Amino acids, peptides, and analogues	Phenylalanine and derivatives	2.98161e+07	2.31358e+07	5.64009e+07	1.4011e+07	2.26284e+07	3.87628e+07	6.0946e+07	3.73652e+07	4.25966e+07	2.9103e+07	4.7451e+07	3.53466e+07	0.730811	-0.452431	0.126572	0.75	1.39646
Com_5213_neg	Chlorogenic Acid Methyl Ester	C17 H20 O9	368.109	5.697	367.102	No results	No results	Full match					2.70652e+06	3.70745e+06	3.73968e+06	3.403e+06	1.93592e+06	3.30079e+06	2.85693e+06	1.95552e+06	2.05688e+06	1.8561e+06	1.89025e+06	3.27295e+06	1.35315	0.436319	0.0593501	0.833333	1.1236
Com_5234_neg	Estrone sulfate	C18 H22 O5 S	350.113	5.235	349.106	Invalid mass	No results	No results	Lipids and lipid-like molecules	Steroids and steroid derivatives	Sulfated steroids	Sulfated steroids	1.52803e+06	1.91485e+06	3.7129e+06	1.82795e+06	1.61239e+06	2.31236e+06	2.33887e+06	1.63305e+06	1.47213e+06	3.14621e+06	2.54996e+06	1.50147e+06	1.0211	0.0301292	0.937869	0.472222	0.227211
Com_5254_neg	PE (16:0/18:2)	C39 H74 N O8 P	715.519	10.982	714.512	No results	Invalid mass	No results	Lipids and lipid-like molecules	Glycerophospholipids	Glycerophosphoethanolamines	1-alkyl,2-acylglycerophosphoethanolamines	52162.8	30127.3	28653.2	29044.4	30664.8	31941.6	27865.3	25754	24567.5	31578.9	65420.9	30439.1	0.985257	-0.0214281	0.893322	0.638889	0.0524443
Com_5270_neg	4-Nitrophenol	C6 H5 N O3	139.027	5.929	138.02	Full match	Full match	Full match	Benzenoids	Phenols	Nitrophenols	Nitrophenols	2.9758e+06	3.13578e+06	2.75969e+06	3.34597e+06	2.95923e+06	2.84441e+06	3.22302e+06	2.64592e+06	2.74308e+06	2.17795e+06	2.03816e+06	3.16515e+06	1.12678	0.172203	0.156487	0.722222	0.7512
Com_5297_neg	7,8-Dihydrofolate	C19 H21 N7 O6	443.156	5.576	442.149	No results	No results	Full match					2.78256e+06	2.69733e+06	3.33715e+06	1.16865e+06	3.10158e+06	1.07732e+06	2.78699e+06	3.42859e+06	2.13574e+06	3.06018e+06	1.8208e+06	3.08333e+06	0.868161	-0.203965	0.38592	0.611111	0.729853
Com_533_neg	Taurocholic acid	C26 H45 N O7 S	515.294	6.991	514.287	No results	No results	Full match	Lipids and lipid-like molecules	Steroids and steroid derivatives	Bile acids, alcohols and derivatives	Trihydroxy bile acids, alcohols and derivatives	195276	184301	202419	151983	1.00175e+06	201293	305776	223775	139112	264116	125598	163418	1.58539	0.664842	0.468654	0.555556	0.209967
Com_5355_neg	Choline Glycerophosphate	C8 H20 N O6 P	257.102	1.868	256.095	No results	No results	Full match	Lipids and lipid-like molecules	Glycerophospholipids	Glycerophosphocholines	Glycerophosphocholines	1.71646e+06	1.45858e+06	1.52316e+06	1.37054e+06	3.82118e+06	1.69248e+06	1.08066e+06	1.16442e+06	1.18082e+06	1.77999e+06	1.52425e+06	1.20039e+06	1.46048	0.546447	0.102022	0.777778	1.11058
Com_539_neg	Epinephrine	C9 H13 N O3	183.09	5.738	182.083	Full match	No results	Full match	Benzenoids	Phenols	Benzenediols	Catechols	4.10785e+07	4.6728e+07	3.20581e+07	4.23782e+07	3.72676e+07	3.49695e+07	5.97257e+07	3.84199e+07	3.1696e+07	3.46102e+07	3.10583e+07	3.24041e+07	1.02881	0.0409733	0.683632	0.694444	0.444576
Com_5529_neg	Prostaglandin G2	C20 H32 O6	368.219	7.252	367.212	No results	No results	Full match	Lipids and lipid-like molecules	Fatty Acyls	Eicosanoids	Prostaglandins and related compounds	147983	147517	176954	146173	234320	174211	302418	374745	167235	544417	816008	387726	0.396196	-1.33571	0.0113407	0.916667	0.982624
Com_5532_neg	H-Gly-Pro-OH	C7 H12 N2 O3	172.085	1.476	171.078	No results	No results	Full match	Organic acids and derivatives	Carboxylic acids and derivatives	Amino acids, peptides, and analogues	Dipeptides	1.72517e+06	1.90337e+06	1.76913e+06	1.77105e+06	2.98127e+06	2.12507e+06	1.2388e+06	1.26916e+06	1.17424e+06	2.03898e+06	2.11364e+06	1.33571e+06	1.33853	0.420654	0.0538038	0.777778	1.03517
Com_553_neg	N-Isobutyrylglycine	C6 H11 N O3	145.074	6.007	144.067	No results	Full match	Full match	Organic acids and derivatives	Carboxylic acids and derivatives	Amino acids, peptides, and analogues	N-acyl-alpha amino acids	2.86121e+07	3.6178e+07	2.52298e+07	2.54042e+07	4.16591e+06	2.65777e+07	2.20007e+07	1.83067e+07	1.79543e+07	3.56738e+06	4.1642e+06	1.71591e+07	1.75783	0.813796	0.217062	0.888889	1.36676
Com_5572_neg	DL-Mandelic acid	C8 H8 O3	152.048	6.402	151.04	Full match	Partial match	Full match					2.51175e+06	2.79771e+06	2.9506e+06	3.07358e+06	1.09413e+06	3.27638e+06	3.22231e+06	2.24727e+06	2.34587e+06	869639	736487	3.03082e+06	1.26114	0.334724	0.327762	0.694444	1.41773
Com_55_neg	Gibberellin A7	C19 H22 O5	330.144	5.663	329.137	Invalid mass	No results	No results	Lipids and lipid-like molecules	Prenol lipids	Diterpenoids	C19-gibberellin 6-carboxylic acids	3.61802e+08	3.76238e+08	3.77809e+08	3.95078e+08	4.20173e+08	4.1311e+08	4.03238e+08	2.73068e+08	3.54349e+08	3.1098e+08	3.42768e+08	3.6435e+08	1.14421	0.194356	0.0529307	0.861111	0.205787
Com_5621_neg	D-Ribose	C5 H10 O5	150.053	1.459	149.046	No results	No results	Full match	Organic oxygen compounds	Organooxygen compounds	Carbohydrates and carbohydrate conjugates	Pentoses	1.60394e+06	1.79379e+06	2.29928e+06	2.07987e+06	3.44739e+06	1.91684e+06	1.258e+06	1.31457e+06	1.00492e+06	2.07646e+06	2.08698e+06	630377	1.56978	0.650563	0.0487019	0.805556	1.02681
Com_562_neg	Benzoic acid	C7 H6 O2	122.037	5.538	121.03	Full match	Full match	Full match	Benzenoids	Benzene and substituted derivatives	Benzoic acids and derivatives	Benzoic acids	3.76664e+07	3.85083e+07	3.23388e+07	3.96704e+07	4.01893e+07	3.6394e+07	3.45793e+07	2.78811e+07	3.13836e+07	2.71503e+07	3.87478e+07	3.54265e+07	1.15166	0.203711	0.0569765	0.833333	0.435183
Com_5646_neg	Glycoursodeoxycholic acid	C26 H43 N O5	449.316	7.562	448.309	Full match	Full match	Full match	Lipids and lipid-like molecules	Steroids and steroid derivatives	Bile acids, alcohols and derivatives	Glycinated bile acids and derivatives	72975.5	75689.8	75562	73315.3	74129.5	79774.8	85196.3	66429.9	73755.2	58123.5	67893.9	74100.2	1.06098	0.0854006	0.273706	0.722222	0.106448
Com_564_neg	3-Indoxyl sulphate	C8 H7 N O4 S	213.01	5.362	212.003	Full match	Full match	Full match	Organic acids and derivatives	Organic sulfuric acids and derivatives	Arylsulfates	Arylsulfates	4.09414e+06	5.63073e+06	6.07156e+06	5.26034e+06	4.8899e+06	6.30828e+06	5.59494e+06	3.2083e+06	3.502e+06	2.01766e+06	1.90055e+06	3.89326e+06	1.60339	0.681126	0.023149	0.916667	0.687943
Com_5656_neg	O1-(4-chlorobenzoyl)-4-nitrobenzene-1-carbohydroximamide	C14 H10 Cl N3 O4	319.037	5.081	318.03	Full match	No results	No results					136487	119435	236600	129068	123828	182654	143139	105189	91194.4	122052	108018	73264.1	1.44367	0.529739	0.034833	0.861111	0.427914
Com_567_neg	4-Methylphenol	C7 H8 O	108.058	5.642	107.051	Full match	No results	Full match	Benzenoids	Phenols	Cresols	Para cresols	2.63859e+07	2.48714e+07	2.19153e+07	2.00129e+07	2.50164e+07	2.84394e+07	2.37296e+07	2.14394e+07	2.28201e+07	2.43032e+07	2.19442e+07	2.26154e+07	1.07153	0.0996756	0.294651	0.694444	0.18027
Com_5715_neg	Glu-Glu	C10 H16 N2 O7	276.097	1.483	275.09	No results	No results	Full match	Organic acids and derivatives	Carboxylic acids and derivatives	Amino acids, peptides, and analogues	Dipeptides	1.64108e+06	1.78616e+06	1.68716e+06	1.9018e+06	3.30329e+06	2.06802e+06	1.38638e+06	1.16763e+06	1.08227e+06	1.99001e+06	1.94774e+06	1.46751e+06	1.37007	0.454245	0.0622697	0.777778	0.966076
Com_5723_neg	Ribulose-5-phosphate	C5 H11 O8 P	230.02	1.364	229.013	No results	No results	Full match	Organic oxygen compounds	Organooxygen compounds	Carbohydrates and carbohydrate conjugates	Pentose phosphates	856060	678048	705625	633295	826826	668758	331634	328366	366603	366264	371488	406267	2.01261	1.00907	1.47612e-06	1	2.34602
Com_5811_neg	SM (d14:1/20:0)	C39 H79 N2 O6 P	748.577	9.956	747.57	No results	Invalid mass	No results	Lipids and lipid-like molecules	Sphingolipids	Phosphosphingolipids	Phosphosphingolipids	67497.8	47063.9	49570.7	47555.2	45159.2	52819.7	40270.6	37018.8	36215.5	41590.8	209820	44114.6	0.757074	-0.401494	0.932627	0.833333	0.130556
Com_5831_neg	D-Saccharic acid	C6 H10 O8	210.036	5.931	209.028	Invalid mass	No results	No results	Organic oxygen compounds	Organooxygen compounds	Carbohydrates and carbohydrate conjugates	Glucuronic acid derivatives	1.766e+06	2.32827e+06	1.79343e+06	2.1202e+06	2.19426e+06	2.34747e+06	2.13636e+06	1.72018e+06	2.48221e+06	1.63755e+06	2.00863e+06	3.13566e+06	0.956485	-0.0641859	0.821812	0.527778	0.285211
Com_5897_neg	2-Phenylpropionic acid	C9 H10 O2	150.069	6.445	149.061	No results	No results	Full match	Phenylpropanoids and polyketides	Phenylpropanoic acids	Not available	Phenylpropanoic acids	820442	743674	574707	871371	390897	598897	670404	695590	644950	465346	441261	764671	1.0863	0.119419	0.659797	0.583333	0.123546
Com_590_neg	4-Acetamidobutyric Acid	C6 H11 N O3	145.074	5.512	144.067	No results	No results	Full match	Organic acids and derivatives	Carboxylic acids and derivatives	Amino acids, peptides, and analogues	Gamma amino acids and derivatives	2.54236e+07	3.03565e+07	2.38763e+07	1.77077e+07	3.69899e+06	1.83725e+07	1.72582e+07	1.51514e+07	1.33254e+07	2.1845e+06	2.6253e+06	1.12378e+07	1.93316	0.950959	0.151412	0.888889	1.39601
Com_5911_neg	LPA 8:0	C11 H23 O7 P	298.119	6.567	297.112	No results	Full match	No results	Lipids and lipid-like molecules	Glycerophospholipids	Glycerophosphates	1,2-diacylglycerol-3-phosphates	183539	185996	222555	182943	170600	200969	178794	419566	169149	151726	195486	322666	0.797699	-0.326084	0.398075	0.472222	0.331985
Com_596_neg	N-Acetyl-L-tyrosine	C11 H13 N O4	223.085	5.242	222.078	Full match	Full match	Full match	Organic acids and derivatives	Carboxylic acids and derivatives	Amino acids, peptides, and analogues	Tyrosine and derivatives	2.735e+07	2.87308e+07	2.85646e+07	2.7722e+07	3.13654e+07	3.22383e+07	2.67574e+07	2.09259e+07	1.81315e+07	2.28085e+07	2.6282e+07	2.2114e+07	1.28428	0.36096	0.00568219	1	0.61486
Com_6061_neg	Eriocitrin	C27 H32 O15	1192.36	4.86	595.174	Invalid mass	No results	No results	Phenylpropanoids and polyketides	Flavonoids	Flavonoid glycosides	Flavonoid-7-O-glycosides	60702.8	55956.8	66011.3	60485.2	68310.5	64972.7	58258.4	54552.4	50709.1	70177.9	70787.8	52165.1	1.05548	0.0779052	0.391337	0.638889	0.0572632
Com_6118_neg	LPS 18:0	C24 H48 N O9 P	525.309	10.873	524.302	No results	Full match	No results	Lipids and lipid-like molecules	Glycerophospholipids	Glycerophosphoserines	Phosphatidylserines	29096.1	26856.7	27372.7	26141.7	27515.5	28749.4	25080.5	23662.8	21864.6	27944.1	29332.7	27367.9	1.0675	0.0942359	0.197134	0.666667	0.0746009
Com_615_neg	3-Hydroxy-3-methylglutaric acid	C6 H10 O5	162.053	1.373	161.046	Full match	No results	No results	Lipids and lipid-like molecules	Fatty Acyls	Fatty acids and conjugates	Hydroxy fatty acids	4.67184e+06	4.89149e+06	5.08471e+06	4.66931e+06	1.0458e+07	4.45875e+06	3.86675e+06	3.09329e+06	2.04379e+06	3.28417e+06	2.97782e+06	2.01509e+06	1.98104	0.986258	0.00343107	1	1.04413
Com_6305_neg	3-Nitro-L-Tyrosine	C9 H10 N2 O5	226.06	5.317	225.052	No results	No results	Full match	Organic acids and derivatives	Carboxylic acids and derivatives	Amino acids, peptides, and analogues	Tyrosine and derivatives	2.02994e+06	2.03081e+06	1.94709e+06	2.43239e+06	1.9908e+06	2.26442e+06	2.32074e+06	2.0996e+06	1.78266e+06	1.4286e+06	1.68798e+06	1.65141e+06	1.15719	0.21062	0.0903596	0.75	0.63139
Com_6355_neg	Palmitic acid	C16 H32 O2	256.241	10.259	255.234	Full match	No results	No results	Lipids and lipid-like molecules	Fatty Acyls	Fatty acids and conjugates	Long-chain fatty acids	298553	273628	367728	356065	357430	415082	281731	228474	360482	168622	276400	333133	1.25451	0.327121	0.091164	0.777778	0.389437
Com_6408_neg	LPE 8:0	C13 H28 N O7 P	341.161	6.344	340.154	No results	Full match	No results	Lipids and lipid-like molecules	Glycerophospholipids	Glycerophosphoethanolamines	1-acyl-sn-glycero-3-phosphoethanolamines	212819	200569	185913	194626	177715	207481	208391	180354	178642	144134	153148	195634	1.11206	0.153237	0.120754	0.722222	0.144526
Com_643_neg	2-(1-{2-[(3-furylmethyl)amino]-2-oxoethyl}cyclohexyl)acetic acid	C15 H21 N O4	279.148	6.509	278.141	Full match	No results	No results					3.63538e+07	4.22411e+07	3.60165e+07	4.24985e+07	3.61836e+07	4.15031e+07	3.41084e+07	2.68537e+07	2.82383e+07	2.38769e+07	2.39874e+07	3.20148e+07	1.38868	0.473711	0.00131105	1	0.445542
Com_647_neg	Tetradecanedioic acid	C14 H26 O4	258.184	6.882	257.177	Full match	Full match	Full match	Lipids and lipid-like molecules	Fatty Acyls	Fatty acids and conjugates	Long-chain fatty acids	4.6458e+06	5.39367e+06	5.8031e+06	4.99446e+06	4.53562e+06	4.7207e+06	6.51319e+06	4.76374e+06	4.99375e+06	4.45386e+06	5.03386e+06	5.21682e+06	0.97153	-0.0416702	0.707084	0.555556	0.0400684
Com_6531_neg	(2-amino-5-chlorophenyl)(phenyl)methanone oxime	C13 H11 Cl N2 O	246.057	4.871	245.05	Full match	No results	No results					1.50696e+06	1.75966e+06	1.64178e+06	2.14839e+06	1.08642e+06	2.42911e+06	1.8267e+06	1.49237e+06	1.03412e+06	313456	345319	1.39046e+06	1.6513	0.7236	0.0880769	0.833333	1.32968
Com_6533_neg	Kinetin 9-riboside	C15 H17 N5 O5	347.123	5.356	346.116	No results	No results	Full match	Nucleosides, nucleotides, and analogues	Purine nucleosides	Not available	Purine nucleosides	1.72728e+06	2.03143e+06	1.57578e+06	1.84919e+06	2.38855e+06	2.04423e+06	1.9135e+06	1.58665e+06	1.70454e+06	1.65777e+06	1.6618e+06	2.02376e+06	1.10129	0.139198	0.231952	0.722222	0.35062
Com_658_neg	Asp-Phe	C13 H16 N2 O5	280.107	5.435	261.089	No results	No results	Full match	Organic acids and derivatives	Carboxylic acids and derivatives	Amino acids, peptides, and analogues	Peptides	4.86852e+07	4.7801e+07	4.9696e+07	4.71404e+07	4.7621e+07	4.96758e+07	4.82576e+07	4.578e+07	4.20947e+07	5.15157e+07	5.48203e+07	5.23596e+07	0.985726	-0.0207418	0.802818	0.583333	0.0428658
Com_6690_neg	Cnidioside A	C17 H20 O9	414.118	5.231	413.111	Invalid mass	No results	No results					633453	788120	544899	629649	737294	1.0063e+06	553575	542737	530698	510356	773525	1.01468e+06	1.1055	0.144699	0.442319	0.694444	0.231689
Com_6757_neg	Tanespimycin	C31 H43 N3 O8	621.279	5.083	620.271	Invalid mass	No results	No results	Phenylpropanoids and polyketides	Macrolactams	Not available	Macrolactams	1.95134e+06	1.82702e+06	1.88426e+06	1.12153e+06	1.9485e+06	1.74318e+06	1.46363e+06	1.03591e+06	914124	1.51856e+06	1.33564e+06	1.21027e+06	1.40086	0.486312	0.0181335	0.888889	1.49279
Com_677_neg	2,4,6-Trihydroxyacetophenone	C8 H8 O4	168.043	5.532	167.035	Full match	Full match	Full match	Organic oxygen compounds	Organooxygen compounds	Carbonyl compounds	Alkyl-phenylketones	2.4677e+07	2.82028e+07	2.01307e+07	3.01124e+07	2.34353e+07	2.57439e+07	2.35819e+07	1.85954e+07	2.10188e+07	1.39447e+07	2.13555e+07	2.42522e+07	1.24076	0.311229	0.0546881	0.833333	0.436435
Com_67_neg	4-[4-(tert-butoxycarbonyl)piperazino]-4-oxobut-2-enoic acid	C13 H20 N2 O5	284.138	5.671	283.131	Full match	No results	No results					3.27395e+08	3.20374e+08	3.55502e+08	3.33739e+08	3.90533e+08	3.83681e+08	3.51313e+08	2.47478e+08	3.21449e+08	2.66515e+08	3.16417e+08	3.24716e+08	1.15501	0.207901	0.04875	0.861111	0.282537
Com_6872_neg	PE (22:5e/10:0)	C37 H66 N O7 P	667.446	11.227	666.439	No results	Invalid mass	No results	Lipids and lipid-like molecules	Glycerophospholipids	Glycerophosphoethanolamines	1-alkyl,2-acylglycerophosphoethanolamines	10270.5	10410.1	10257	10241.4	10999.4	11031.1	9910.75	9243.09	8951	11470.4	12112.3	10921.7	1.00959	0.0137665	0.779379	0.444444	0.0151135
Com_6957_neg	Asp-Phe methyl ester	C14 H18 N2 O5	294.122	5.016	293.115	No results	No results	Full match					282780	310941	411495	371439	659840	345120	216454	299870	158385	535474	734121	348172	1.03888	0.0550347	0.634243	0.583333	0.498048
Com_6958_neg	3-Methyladipic acid	C7 H12 O4	160.074	5.706	159.067	No results	No results	Full match	Lipids and lipid-like molecules	Fatty Acyls	Fatty acids and conjugates	Medium-chain fatty acids	1.13506e+06	1.01681e+06	969451	833990	1.03438e+06	1.01623e+06	1.6089e+06	1.16489e+06	1.28962e+06	1.23649e+06	1.01836e+06	868001	0.835751	-0.258855	0.126386	0.805556	0.533908
Com_6997_neg	LPS 16:0	C22 H44 N O9 P	497.277	9.755	496.27	No results	Full match	No results	Lipids and lipid-like molecules	Glycerophospholipids	Glycerophosphoserines	Phosphatidylserines	63780.1	68199.7	65758.3	61945.4	60940.1	58931.1	50391.3	54097.1	45272.3	51952.1	36777	52695.5	1.30348	0.382369	0.00452228	1	0.516956
Com_7045_neg	Tetrahydroaldosterone	C21 H32 O5	364.224	7.922	363.217	No results	No results	Full match	Organoheterocyclic compounds	Oxepanes	Not available	Oxepanes	333746	1.01908e+06	462777	351621	349561	507481	307997	465836	306342	446320	633326	329542	1.21488	0.280809	0.50427	0.666667	0.331694
Com_7079_neg	Octanoyl-coenzyme A	C29 H50 N7 O17 P3 S	1786.46	4.723	892.222	Invalid mass	No results	No results	Lipids and lipid-like molecules	Fatty Acyls	Fatty acyl thioesters	2,3,4-saturated fatty acyl CoAs	1.71424e+06	995554	1.63924e+06	1.0046e+06	763742	1.74933e+06	1.07072e+06	816775	751633	222698	126747	479409	2.26838	1.18166	0.0306128	0.888889	1.3781
Com_7097_neg	Glycyl-L-leucine	C8 H16 N2 O3	188.117	5.469	187.109	No results	No results	Full match	Organic acids and derivatives	Carboxylic acids and derivatives	Amino acids, peptides, and analogues	Peptides	1.37653e+06	1.78834e+06	1.47385e+06	1.45369e+06	1.38229e+06	1.46915e+06	1.30761e+06	950070	1.31043e+06	1.16447e+06	1.01587e+06	1.35567e+06	1.25897	0.332239	0.0105224	1	1.93724
Com_7100_neg	15(R),19(R)-Hydroxy prostaglandin F2α	C20 H34 O6	370.234	7.568	369.227	Full match	No results	Full match	Lipids and lipid-like molecules	Fatty Acyls	Eicosanoids	Prostaglandins and related compounds	81598.3	86897.8	84490.5	81978.2	82888.7	89201	241271	207489	229440	433249	617997	300271	0.249815	-2.00107	0.000625316	1	1.66408
Com_7161_neg	2-Methylbutyl beta-D-glucopyranoside	C11 H22 O6	250.144	4.752	249.137	Invalid mass	No results	No results					827853	1.15956e+06	1.1322e+06	858349	1.35525e+06	1.14985e+06	1.11093e+06	914707	718039	1.59096e+06	1.34383e+06	1.24955e+06	0.935777	-0.0957639	0.736064	0.555556	0.178254
Com_7242_neg	nor-6β-Oxycodol	C17 H21 N O4	303.144	4.944	302.137	Invalid mass	No results	No results	Benzenoids	Phenanthrenes and derivatives	Not available	Phenanthrenes and derivatives	727248	599413	666690	773455	1.79694e+06	677773	401608	497663	409866	1.41561e+06	1.22724e+06	664401	1.13542	0.183221	0.540177	0.694444	0.633287
Com_724_neg	Homogentisic Acid	C8 H8 O4	168.043	4.908	167.036	No results	No results	Full match	Benzenoids	Benzene and substituted derivatives	Phenylacetic acids	2(hydroxyphenyl)acetic acids	9.81448e+06	1.04529e+07	9.45101e+06	9.47833e+06	1.05697e+07	1.01924e+07	8.49593e+06	8.74243e+06	8.27206e+06	7.95107e+06	8.39663e+06	7.39921e+06	1.21726	0.283634	0.000104187	1	0.357795
Com_7369_neg	2-deoxyglucose-6-phosphate	C6 H13 O8 P	244.036	1.465	243.028	No results	No results	Full match	Organic acids and derivatives	Organic phosphoric acids and derivatives	Phosphate esters	Monoalkyl phosphates	177378	442509	652141	510872	397523	246684	104037	179415	97898.2	230716	440001	91073.8	2.12319	1.08623	0.0271379	0.861111	1.4958
Com_7396_neg	2-{2-oxo-2-[(2-oxo-3-azepanyl)amino]ethoxy}acetic acid	C10 H16 N2 O5	244.107	1.521	243.099	Full match	No results	No results					921110	1.1206e+06	961537	977915	1.70136e+06	910587	819917	701931	637443	1.17582e+06	1.20761e+06	710261	1.25512	0.327823	0.148687	0.722222	0.857346
Com_751_neg	6-chloro-2-methyl-4-[(2,3,4,5,6-pentamethylbenzyl)oxy]quinoline	C22 H24 Cl N O	353.16	5.59	352.153	Invalid mass	No results	No results					4.1363e+07	3.58812e+07	2.85796e+07	4.34862e+07	3.90653e+07	3.58342e+07	3.8412e+07	3.40559e+07	3.94528e+07	3.0413e+07	3.17631e+07	3.84434e+07	1.0549	0.077111	0.527226	0.638889	0.161156
Com_7577_neg	Folinic acid	C20 H23 N7 O7	473.168	5.019	472.161	Full match	No results	No results	Organoheterocyclic compounds	Pteridines and derivatives	Pterins and derivatives	Tetrahydrofolic acids	147792	62814.9	69533.1	69464.9	82525.7	63107.6	59584.1	46931.7	43836.8	64614.1	64998.7	57419	1.46787	0.553729	0.052149	0.888889	0.612469
Com_763_neg	LPC 16:0	C24 H50 N O7 P	541.34	9.299	540.333	No results	Invalid mass	No results	Lipids and lipid-like molecules	Glycerophospholipids	Glycerophosphocholines	Phosphocholines	23260.4	20356.4	21529.2	21336.4	29246.4	38884.2	20291	18713.1	17483.2	20342.1	19560.9	19860.1	1.33	0.411427	0.0525758	1	0.217958
Com_7710_neg	Glycerophospho-N-palmitoyl ethanolamine	C21 H44 N O7 P	453.287	8.505	452.28	Full match	No results	Full match	Lipids and lipid-like molecules	Glycerophospholipids	Glycerophosphoethanolamines	Glycero-3-phospho-N-acyl-ethanolamines	38785.2	37151.9	36419.6	36376.8	37844.3	39110.4	37548	33003.1	32054.8	35813.8	32765.9	36036.5	1.08911	0.123153	0.0196477	0.916667	0.167311
Com_7762_neg	LPC 14:1	C22 H44 N O7 P	511.293	7.956	510.286	No results	Invalid mass	No results	Lipids and lipid-like molecules	Glycerophospholipids	Glycerophosphocholines	Phosphocholines	54671.5	59180.7	59634.5	55849.6	51703.2	56179.2	61672.7	57363.8	60921	49657	51114.6	56278.6	1.00063	0.000902882	0.949626	0.555556	0.00998762
Com_783_neg	Glycocholic acid	C26 H43 N O6	465.311	6.978	464.304	Full match	Full match	Full match	Lipids and lipid-like molecules	Steroids and steroid derivatives	Bile acids, alcohols and derivatives	Glycinated bile acids and derivatives	84057.1	87546.1	81373.5	81395.1	84949.6	91862.4	98048.3	83680.2	77576.6	84486.4	82666.2	86633.7	0.996282	-0.0053743	0.956543	0.527778	0.0214203
Com_785_neg	Prostaglandin A2	C20 H30 O4	370.187	5.279	369.179	Invalid mass	No results	No results	Lipids and lipid-like molecules	Fatty Acyls	Eicosanoids	Prostaglandins and related compounds	4.09738e+07	3.08795e+07	3.42197e+07	3.6864e+07	3.16001e+07	4.43574e+07	3.0704e+07	2.57487e+07	2.122e+07	2.27932e+07	2.48578e+07	1.74317e+07	1.53335	0.616691	0.00152104	1	0.985826
Com_812_neg	D-Phenylalanine	C9 H11 N O2	165.08	5.886	164.072	No results	No results	Full match	Organic acids and derivatives	Carboxylic acids and derivatives	Amino acids, peptides, and analogues	Phenylalanine and derivatives	3.9818e+07	1.59529e+07	9.96499e+06	1.64664e+07	1.52345e+07	1.5187e+07	1.71357e+07	3.57964e+07	1.37465e+07	1.44852e+07	1.58139e+07	1.63634e+07	0.993672	-0.00915812	0.852064	0.527778	0.111537
Com_8251_neg	cis-2-Decenoic acid	C10 H18 O2	170.131	7.365	169.124	Full match	No results	No results	Lipids and lipid-like molecules	Fatty Acyls	Fatty acids and conjugates	Medium-chain fatty acids	64248.7	62987.2	60878.1	60438.9	62653.8	64817.8	73160.2	51812.9	56228.7	51473.7	56839.4	66286	1.05684	0.0797569	0.324989	0.666667	0.134664
Com_8296_neg	LPC 20:3	C28 H52 N O7 P	1182.71	9.284	590.349	No results	Invalid mass	No results	Lipids and lipid-like molecules	Glycerophospholipids	Glycerophosphocholines	Phosphocholines	22936.9	20031.8	21229.7	21039.6	21414.5	23061.3	20008.8	18452.8	17240	20059.1	19288.8	19583.8	1.13155	0.178305	0.00344366	0.972222	0.117064
Com_8339_neg	LPG 7:0	C13 H27 O9 P	358.14	6.187	357.133	No results	Full match	No results	Lipids and lipid-like molecules	Glycerophospholipids	Glycerophosphoglycerols	Phosphatidylglycerols	339984	493399	422978	434166	435381	421343	503472	287317	502134	256312	390208	298293	1.13832	0.186901	0.259707	0.638889	0.463886
Com_8367_neg	Tetranor-12R-HETE	C16 H26 O3	266.189	7.184	265.182	Full match	No results	No results	Lipids and lipid-like molecules	Fatty Acyls	Fatty acids and conjugates	Long-chain fatty acids	110987	114262	94262.6	98825.5	96340.5	105861	106014	87308	89205	79433.1	85396.8	97238.8	1.13945	0.188336	0.032099	0.833333	0.171106
Com_842_neg	(+/-)9-HpODE	C18 H32 O4	312.231	6.912	311.224	Full match	Partial match	Full match	Lipids and lipid-like molecules	Fatty Acyls	Lineolic acids and derivatives	Lineolic acids and derivatives	3.42713e+07	4.07334e+07	3.77432e+07	3.22026e+07	2.61537e+07	2.91675e+07	2.80694e+07	2.30862e+07	2.78967e+07	2.93014e+07	2.50244e+07	2.9591e+07	1.22889	0.297359	0.0332078	0.833333	1.10919
Com_8447_neg	Jasmonic acid	C12 H18 O3	210.126	7.151	209.119	Full match	Full match	No results	Lipids and lipid-like molecules	Fatty Acyls	Lineolic acids and derivatives	Jasmonic acids	658809	656893	646533	768347	678347	682461	651330	764089	833168	505726	703303	749732	0.972439	-0.0403202	0.8245	0.611111	0.0705374
Com_850_neg	Pantothenic acid	C9 H17 N O5	219.112	5.082	218.104	Full match	Full match	Full match	Organic oxygen compounds	Organooxygen compounds	Alcohols and polyols	Secondary alcohols	331977	239651	282864	187384	267855	298170	226847	134231	129989	172283	149994	121955	1.71913	0.78168	0.00136133	0.972222	0.414453
Com_851_neg	3-(benzoylamino)benzyl benzoate	C21 H17 N O3	331.121	5.274	330.114	Full match	No results	No results					3.43999e+07	2.81849e+07	3.36349e+07	3.95192e+07	4.28352e+07	3.78222e+07	3.90726e+07	2.50936e+07	2.20524e+07	2.40244e+07	2.90533e+07	3.4648e+07	1.24406	0.315051	0.0647104	0.777778	0.936738
Com_8600_neg	LysoPE 18:0	C23 H48 N O7 P	481.318	9.299	480.311	No results	No results	Full match	Lipids and lipid-like molecules	Glycerophospholipids	Glycerophosphoethanolamines	1-acyl-sn-glycero-3-phosphoethanolamines	6582.78	6184.56	6674.82	6143.71	6431.86	6330.52	6224.61	5734.29	5420.42	5571.1	5712.18	6157.33	1.10133	0.139247	0.0056819	0.916667	0.147224
Com_861_neg	Kinetin	C10 H9 N5 O	215.08	5.58	260.078	No results	No results	Full match	Organoheterocyclic compounds	Imidazopyrimidines	Purines and purine derivatives	6-alkylaminopurines	2.64824e+07	2.02561e+07	3.89856e+07	2.82762e+07	1.99191e+07	2.62783e+07	2.39957e+07	1.65751e+07	1.9105e+07	2.05517e+07	1.46524e+07	2.05663e+07	1.38764	0.472632	0.0316417	0.833333	0.705478
Com_8696_neg	LPC 11:0	C19 H40 N O7 P	471.262	7.364	470.255	No results	Invalid mass	No results	Lipids and lipid-like molecules	Glycerophospholipids	Glycerophosphocholines	Phosphocholines	63399.3	62154.5	60073.3	59639.9	61825.5	63960.9	72193	57755.8	55485.4	50793.2	56087.9	65409.7	1.03726	0.0527759	0.450501	0.666667	0.099192
Com_8703_neg	Boldione	C19 H24 O2	284.178	5.771	613.353	No results	No results	Full match	Lipids and lipid-like molecules	Steroids and steroid derivatives	Androstane steroids	Androgens and derivatives	565193	596583	541842	552130	836742	588321	679437	633594	559246	666641	707195	685222	0.936275	-0.0949955	0.347215	0.75	0.58334
Com_8795_neg	2'-O-Methylguanosine	C11 H15 N5 O5	297.108	4.84	296.101	Full match	Full match	Full match	Nucleosides, nucleotides, and analogues	Purine nucleosides	Not available	Purine nucleosides	100554	80547.4	73208.8	63905.7	93442.5	196403	91705.2	63274.4	89046.4	75751.6	109962	101819	1.14392	0.193989	0.683243	0.5	0.163202
Com_8906_neg	16-Hydroxyhexadecanoic acid	C16 H32 O3	254.225	9.737	253.218	Invalid mass	No results	No match	Lipids and lipid-like molecules	Fatty Acyls	Fatty acids and conjugates	Long-chain fatty acids	59978.4	43142.6	63928	94210.5	36392.3	60158.2	71142	144366	138406	18920.8	25627.6	651922	0.340647	-1.55365	0.462951	0.638889	0.761391
Com_898_neg	(R)-3-Hydroxy myristic acid	C14 H28 O3	244.205	8.327	243.197	Full match	Full match	No results	Lipids and lipid-like molecules	Fatty Acyls	Fatty acids and conjugates	Long-chain fatty acids	7.42243e+06	9.75302e+06	7.90111e+06	8.49333e+06	6.50905e+06	6.66895e+06	3.32638e+07	2.65797e+07	3.3824e+07	1.66911e+07	2.06548e+07	3.15758e+07	0.287522	-1.79826	2.26184e-05	1	1.84056
Com_8_neg	Levodopa	C9 H11 N O4	197.069	5.447	196.062	No results	No results	Full match	None	None	None	None	1.3648e+07	1.26349e+07	1.3886e+07	1.38761e+07	1.35997e+07	1.42802e+07	1.06336e+07	1.15142e+07	8.68669e+06	8.59744e+06	1.10069e+07	1.07127e+07	1.3397	0.421913	0.0014459	1	0.20171
Com_906_neg	2-Hydroxyhippuric acid	C9 H9 N O4	195.054	5.148	194.046	Full match	Full match	No results	Benzenoids	Benzene and substituted derivatives	Benzoic acids and derivatives	Hippuric acids	2.24006e+06	2.05498e+06	2.57846e+06	2.14866e+06	2.47121e+06	2.16075e+06	1.93611e+06	1.61116e+06	1.65982e+06	1.73593e+06	1.89297e+06	1.76285e+06	1.28826	0.365428	0.000334306	1	0.297413
Com_91_neg	3-Hydroxydecanoic acid	C10 H20 O3	188.142	6.863	187.134	Full match	Full match	Full match	Organic acids and derivatives	Hydroxy acids and derivatives	Medium-chain hydroxy acids and derivatives	Medium-chain hydroxy acids and derivatives	9.30989e+07	1.10173e+08	9.40208e+07	8.73978e+07	6.96242e+07	8.77988e+07	2.34573e+08	1.86283e+08	2.0482e+08	1.57527e+08	1.54632e+08	1.93034e+08	0.479378	-1.06076	9.21449e-06	1	1.38857
Com_920_neg	6-phenyl[1,2,3,4]tetraazolo[1,5-b]pyridazin-7-ol	C10 H7 N5 O	213.064	5.168	212.057	Full match	No results	No results					5.49559e+06	3.72692e+06	3.20934e+06	3.97416e+06	4.50823e+06	4.75253e+06	3.61004e+06	3.42369e+06	2.94463e+06	3.0373e+06	2.90465e+06	2.41539e+06	1.39983	0.485247	0.00763365	0.944444	0.454958
Com_954_neg	Prostaglandin A3	C20 H28 O4	314.185	6.184	313.178	Invalid mass	No results	No results	Lipids and lipid-like molecules	Fatty Acyls	Eicosanoids	Prostaglandins and related compounds	3.10765e+07	3.03197e+07	2.4683e+07	3.07588e+07	3.43252e+07	3.42546e+07	3.1014e+07	2.65551e+07	2.70671e+07	3.1381e+07	2.73273e+07	2.84918e+07	1.07904	0.109744	0.240376	0.694444	0.169923
Com_95_neg	Phenylacetylglycine	C10 H11 N O3	193.075	5.624	192.067	Full match	Full match	Full match	Organic acids and derivatives	Carboxylic acids and derivatives	Amino acids, peptides, and analogues	N-acyl-alpha amino acids	1.62858e+08	1.52649e+08	1.88675e+08	1.5434e+08	1.53069e+08	1.69769e+08	1.73478e+08	1.4752e+08	1.49913e+08	1.39814e+08	1.46588e+08	1.59794e+08	1.07006	0.0976903	0.174837	0.777778	0.195418
Com_960_neg	Roquefortine C	C22 H23 N5 O2	389.182	5.494	388.174	Invalid mass	No results	No results	Organoheterocyclic compounds	Indoles and derivatives	Pyrroloindoles	Pyrroloindoles	3.3163e+07	2.42822e+07	3.14777e+07	3.44744e+07	3.08438e+07	3.14724e+07	2.49475e+07	2.31549e+07	2.18584e+07	2.5642e+07	2.33208e+07	2.82714e+07	1.26168	0.33535	0.00487329	0.916667	0.926002

## Sheet: FMRS.vs.BMRS_pos
Compound_ID	Name	Formula	Molecular Weight	RT [min]	m/z	mzCloud_Results	mzVault_Results	MassList_Results	Class_I	Class_II	Class_III	Class_IV	pos_FMRS01	pos_FMRS02	pos_FMRS03	pos_FMRS04	pos_FMRS05	pos_FMRS06	pos_BMRS01	pos_BMRS02	pos_BMRS03	pos_BMRS04	pos_BMRS05	pos_BMRS06	FC	log2FC	Pvalue	ROC	VIP
Com_10069_pos	2-ethyl-2-(3-methoxyphenyl)cyclohexanone oxime	C15 H21 N O2	123.577	1.214	124.584	Invalid mass	Invalid mass	No results					2.36557e+06	5.49968e+06	5.06318e+06	5.14046e+06	9.54039e+06	2.88725e+06	3.65945e+06	2.9375e+06	1.53322e+06	9.87228e+06	7.8196e+06	2.93243e+06	1.06058	0.0848584	0.670809	0.527778	0.3646
Com_1006_pos	N1-(2,3-dihydro-1,4-benzodioxin-6-yl)acetamide	C10 H11 N O3	193.074	5.557	194.082	Full match	Partial match	Full match					1.20367e+07	1.1102e+07	1.36273e+07	1.59331e+07	2.80332e+07	1.69162e+07	2.17173e+07	1.41388e+07	1.52343e+07	1.61904e+07	1.61081e+07	1.74827e+07	0.968048	-0.0468498	0.637839	0.666667	0.207761
Com_1007_pos	3-(3-methylbut-2-en-1-yl)-3H-purin-6-amine	C10 H13 N5	203.116	5.833	204.123	Invalid mass	Invalid mass	No match					7.49036e+07	8.30056e+07	8.35363e+07	7.59877e+07	5.8239e+07	9.32131e+07	7.04012e+07	1.12198e+08	6.687e+07	2.26989e+08	1.32162e+08	9.87396e+07	0.662867	-0.593208	0.138519	0.722222	0.586941
Com_10093_pos	MAG (18:2)	C21 H38 O4	354.277	9.439	355.285	No results	No results	Full match	Lipids and lipid-like molecules	Fatty Acyls	Lineolic acids and derivatives	Lineolic acids and derivatives	4.06219e+06	4.01055e+06	4.06629e+06	3.64446e+06	3.45347e+06	3.90111e+06	4.41973e+06	3.26128e+06	4.04127e+06	2.99948e+06	3.15553e+06	3.96011e+06	1.05956	0.0834668	0.376116	0.638889	0.241571
Com_100_pos	1-Stearoylglycerol	C21 H42 O4	358.309	10.56	359.316	Full match	Full match	No results	Lipids and lipid-like molecules	Glycerolipids	Monoradylglycerols	1-monoacylglycerols	9.78189e+07	7.69922e+07	9.46015e+07	8.94517e+07	1.07272e+08	8.57305e+07	9.8638e+07	7.85839e+07	1.03139e+08	6.95092e+07	8.04056e+07	1.06952e+08	1.02725	0.0387858	0.699592	0.527778	0.0639401
Com_10103_pos	5-Methyluridine	C10 H14 N2 O6	258.086	2.566	259.093	No results	No results	Full match	Nucleosides, nucleotides, and analogues	Pyrimidine nucleosides	Not available	Pyrimidine nucleosides	9.93034e+06	6.87759e+06	9.82083e+06	8.06887e+06	1.14113e+07	1.31204e+07	7.88476e+06	8.78999e+06	6.35977e+06	7.83612e+06	6.41241e+06	6.08702e+06	1.36567	0.449613	0.0277805	0.888889	2.1604
Com_10152_pos	4-[(4-phenethyl-1,4-diazepan-1-yl)sulfonyl]-2,1,3-benzoxadiazole	C19 H22 N4 O3 S	404.159	5.366	405.166	Invalid mass	No results	No results					8.9202e+06	1.00987e+07	9.16088e+06	9.44169e+06	1.36415e+07	1.2135e+07	1.12358e+07	1.15202e+07	1.09645e+07	1.19788e+07	1.28481e+07	9.31206e+06	0.934256	-0.0981095	0.384794	0.638889	0.77446
Com_10174_pos	2-Methylpentanedioic acid	C6 H10 O4	146.058	6.607	147.065	No results	No results	Full match	Lipids and lipid-like molecules	Fatty Acyls	Fatty acids and conjugates	Hydroxy fatty acids	1.08632e+07	9.87885e+06	1.25966e+07	1.18587e+07	1.06658e+07	1.26715e+07	1.37487e+07	1.05178e+07	1.11437e+07	1.12784e+07	1.02312e+07	1.14876e+07	1.00186	0.00268001	0.968762	0.527778	0.0103326
Com_10196_pos	11-trans Leukotriene C4	C30 H47 N3 O9 S	626.302	4.895	627.309	Invalid mass	No results	No results					3.25952e+06	2.20146e+06	1.43887e+06	1.9636e+06	1.35785e+07	9.4005e+06	2.3663e+06	2.90119e+06	2.51228e+06	1.06736e+06	2.02728e+06	2.53319e+06	2.37496	1.2479	0.212614	0.611111	2.3464
Com_10206_pos	Thymopentin	C30 H49 N9 O9	679.367	5.68	680.374	No results	No results	Full match	Organic acids and derivatives	Carboxylic acids and derivatives	Amino acids, peptides, and analogues	Oligopeptides	1.32344e+06	1.36848e+06	1.17758e+06	1.355e+06	5.93369e+06	1.83758e+06	1.56365e+06	1.64777e+06	1.44318e+06	2.16043e+06	2.03589e+06	3.57605e+06	1.04577	0.0645671	0.725301	0.75	0.47805
Com_10239_pos	Indole-3-carboxaldehyde	C9 H7 N O	145.053	5.589	146.061	No results	Full match	No results	Organoheterocyclic compounds	Indoles and derivatives	Indoles	Indoles	5.13367e+06	6.13918e+06	5.99585e+06	5.79537e+06	1.34972e+07	5.71453e+06	6.25706e+06	7.51288e+06	5.93511e+06	8.69437e+06	9.26123e+06	6.64259e+06	0.954237	-0.0675808	0.57628	0.777778	0.567918
Com_10266_pos	7-methoxy-1-methyl-3H,4H,9H-pyrido[3,4-b]indole	C13 H14 N2 O	214.111	6.489	215.118	Full match	No results	No results					1.33304e+07	1.1592e+07	1.35902e+07	1.20146e+07	8.07718e+06	1.04474e+07	1.25398e+07	1.41189e+07	1.30787e+07	8.98475e+06	9.08494e+06	1.40819e+07	0.960532	-0.058094	0.755443	0.611111	0.197148
Com_1029_pos	tert-Butyl N-[1-(aminocarbonyl)-3-methylbutyl]carbamate	C11 H22 N2 O3	230.164	5.164	231.171	No results	Full match	No results	Organic acids and derivatives	Carboxylic acids and derivatives	Amino acids, peptides, and analogues	Leucine and derivatives	1.29185e+07	9.82857e+06	1.15769e+07	1.21913e+07	2.37588e+07	9.0282e+06	9.01982e+06	1.20501e+07	1.36769e+07	3.31105e+07	2.95821e+07	1.24828e+07	0.721441	-0.471047	0.341686	0.666667	0.874795
Com_10400_pos	Royal jelly acid	C10 H18 O3	186.125	6.099	411.212	No results	No results	Full match	Organic acids and derivatives	Hydroxy acids and derivatives	Medium-chain hydroxy acids and derivatives	Medium-chain hydroxy acids and derivatives	3.06103e+06	7.13262e+06	1.23893e+07	1.37093e+07	9.87525e+06	8.40568e+06	9.7541e+06	7.59539e+06	7.76e+06	1.55584e+07	1.2257e+07	9.71424e+06	0.871231	-0.198874	0.429308	0.555556	0.736159
Com_10406_pos	Cyclohexaneacetic acid	C8 H14 O2	142.099	5.396	143.107	No results	No results	Full match	Organic acids and derivatives	Carboxylic acids and derivatives	Carboxylic acids	Carboxylic acids	4.24901e+06	5.6097e+06	4.58484e+06	4.33957e+06	1.32154e+07	6.87041e+06	4.86694e+06	5.6304e+06	7.4416e+06	7.58245e+06	6.30683e+06	7.02243e+06	1.00047	0.000678809	0.698291	0.722222	1.23715
Com_10412_pos	5-Methylcytosine	C5 H7 N3 O	125.059	1.478	126.067	No results	Full match	Full match	Organoheterocyclic compounds	Diazines	Pyrimidines and pyrimidine derivatives	Hydroxypyrimidines	8.9588e+06	1.10502e+07	1.37202e+07	1.26821e+07	1.04495e+07	6.45893e+06	9.47377e+06	9.13732e+06	1.05921e+07	6.24049e+06	4.9981e+06	9.80855e+06	1.26009	0.333521	0.181738	0.75	1.0599
Com_10413_pos	N-Acetyl-L-carnosine	C11 H16 N4 O4	268.117	1.476	269.124	No results	Full match	No results					3.68062e+06	2.48541e+06	2.82086e+06	2.94042e+06	1.32005e+07	8.31361e+06	2.19692e+06	3.70543e+06	2.43584e+06	3.80005e+06	3.35221e+06	2.25021e+06	1.88501	0.914576	0.180271	0.694444	2.27775
Com_10485_pos	5-methoxy-N-(2-morpholinoethyl)-1H-indole-2-carboxamide	C16 H21 N3 O3	303.155	1.359	304.162	Invalid mass	No results	No results					3.09605e+06	589800	2.27918e+06	3.24733e+06	8.18513e+06	3.66432e+06	1.53135e+06	2.56788e+06	1.63951e+06	5.195e+06	4.18047e+06	2.75562e+06	1.17862	0.237104	0.984276	0.555556	0.675253
Com_10564_pos	Lysopg 18:1	C24 H47 O9 P	510.294	6.093	511.302	No results	No results	Full match	Lipids and lipid-like molecules	Glycerophospholipids	Glycerophosphocholines	1-acyl-sn-glycero-3-phosphocholines	6.28365e+06	9.1896e+06	7.4648e+06	8.38216e+06	1.29808e+07	8.90358e+06	7.92809e+06	8.09593e+06	6.11678e+06	1.23635e+06	6.86476e+06	6.67874e+06	1.44105	0.527122	0.165853	0.833333	2.31023
Com_10588_pos	nor-6α-Οxycodol	C17 H21 N O4	303.147	6.683	304.155	No results	Full match	No results	Benzenoids	Phenanthrenes and derivatives	Not available	Phenanthrenes and derivatives	1.11778e+07	1.10147e+07	1.07925e+07	1.03655e+07	1.08883e+07	1.12946e+07	1.32665e+07	1.16254e+07	1.34569e+07	8.70486e+06	1.30583e+07	1.34198e+07	0.891225	-0.166138	0.198252	0.833333	0.487905
Com_10651_pos	4-(3,4-dimethoxyphenyl)-3-methyl-1H-pyrazol-5-amine	C12 H15 N3 O2	233.117	6.319	234.124	Full match	No results	No results					1.10389e+07	1.08591e+07	1.09869e+07	1.20435e+07	1.22853e+07	1.01042e+07	1.31727e+07	1.19487e+07	1.25398e+07	9.5664e+06	1.03926e+07	1.19789e+07	0.967222	-0.0480807	0.621088	0.583333	0.156699
Com_1065_pos	Palmitoleic acid	C16 H30 O2	254.225	7.999	255.232	No results	Full match	Full match	Lipids and lipid-like molecules	Fatty Acyls	Fatty acids and conjugates	Long-chain fatty acids	3.39819e+07	3.82122e+07	2.82403e+07	2.3699e+07	2.7593e+07	2.71207e+07	9.85612e+07	8.87162e+07	1.08292e+08	5.92461e+07	6.97671e+07	9.49641e+07	0.344237	-1.53853	6.8183e-06	1	1.83749
Com_10703_pos	Quinoline-4-carboxylic acid	C10 H7 N O2	173.048	5.439	174.055	No results	No results	Full match	Organoheterocyclic compounds	Quinolines and derivatives	Quinoline carboxylic acids	Quinoline carboxylic acids	3.39112e+06	3.57159e+06	2.43303e+06	2.37987e+06	1.27607e+07	5.16458e+06	3.60913e+06	5.04986e+06	3.23901e+06	4.09282e+06	5.22062e+06	4.68952e+06	1.14671	0.197503	0.882998	0.638889	1.37558
Com_10711_pos	Sorbic acid	C6 H8 O2	112.053	5.228	113.06	No results	Invalid mass	No results	Lipids and lipid-like molecules	Fatty Acyls	Fatty acids and conjugates	Medium-chain fatty acids	1.81144e+06	2.51079e+06	2.10119e+06	1.74061e+06	7.1993e+06	3.78147e+06	2.61642e+06	2.36859e+06	2.18908e+06	1.94973e+06	1.60428e+06	1.565e+06	1.55736	0.639104	0.225551	0.666667	0.709242
Com_10734_pos	1-(4-methyl-2-pyridyl)pyrrolidine-2,5-dione	C10 H10 N2 O2	208.086	4.722	209.093	Invalid mass	Invalid mass	No match					8.32291e+06	7.24093e+06	7.21665e+06	8.1046e+06	5.33761e+06	5.31396e+06	9.48676e+06	1.37617e+07	7.8676e+06	8.37564e+06	9.01389e+06	7.55696e+06	0.740898	-0.432653	0.0343686	0.888889	2.71004
Com_10747_pos	(4-nitrophenyl)(2,3,4,5,6-pentamethylphenyl)methanone	C18 H19 N O3	138.104	6.333	315.171	Invalid mass	No results	No match					1.2586e+07	1.18047e+07	1.108e+07	1.30942e+07	1.2381e+07	1.1602e+07	1.12448e+07	1.01524e+07	1.07252e+07	9.61531e+06	9.25224e+06	1.12453e+07	1.1657	0.221197	0.00457135	0.944444	0.408551
Com_10817_pos	LPC 9:0	C17 H36 N O7 P	397.223	6.687	398.23	No results	Full match	No results	Lipids and lipid-like molecules	Glycerophospholipids	Glycerophosphocholines	Phosphocholines	301328	335344	300377	295624	544235	289409	297857	291426	316558	298361	236684	1.03558e+06	0.834382	-0.26122	0.813469	0.583333	0.152546
Com_10859_pos	L-Homocitrulline	C7 H15 N3 O3	189.112	1.486	173.092	No results	No results	Full match	Organic acids and derivatives	Carboxylic acids and derivatives	Amino acids, peptides, and analogues	L-alpha-amino acids	8.05373e+06	7.12474e+06	9.59646e+06	8.08168e+06	1.25285e+07	4.22519e+06	4.23109e+06	5.36876e+06	4.31898e+06	1.05208e+07	8.69978e+06	4.94158e+06	1.30276	0.381569	0.224799	0.638889	1.22495
Com_10903_pos	Phenylethanolamine	C8 H11 N O	137.084	5.506	138.092	No results	Full match	Full match	Organic nitrogen compounds	Organonitrogen compounds	Amines	Aralkylamines	2.853e+06	3.12614e+06	2.70739e+06	2.12924e+06	1.24614e+07	4.85275e+06	2.93898e+06	4.04783e+06	3.17156e+06	4.5642e+06	4.97851e+06	3.65359e+06	1.20447	0.268393	0.996531	0.666667	0.799662
Com_10924_pos	Decanoylcarnitine	C17 H33 N O4	315.241	6.465	316.249	No results	Full match	No results	Lipids and lipid-like molecules	Fatty Acyls	Fatty acid esters	Acyl carnitines	428056	411831	389056	466632	1.22915e+06	450260	450906	450137	456765	417969	365759	455195	1.2997	0.378184	0.392545	0.472222	0.22428
Com_10988_pos	(R,S)-Anatabine	C10 H12 N2	178.111	5.274	179.118	No results	Invalid mass	No results	Organic nitrogen compounds	Organonitrogen compounds	Amines	Aralkylamines	2.34244e+06	2.62227e+06	2.05923e+06	2.34184e+06	1.23418e+07	5.81259e+06	2.70707e+06	3.43852e+06	2.61874e+06	3.64803e+06	3.11693e+06	2.88285e+06	1.49468	0.579832	0.603271	0.638889	0.768671
Com_11020_pos	5'-Adenylic acid	C10 H14 N5 O7 P	347.063	2.788	348.071	No results	No results	Full match	Nucleosides, nucleotides, and analogues	Purine nucleotides	Purine ribonucleotides	Purine ribonucleoside monophosphates	5.72519e+06	4.63013e+06	5.86739e+06	5.54547e+06	1.22956e+07	8.79614e+06	6.08614e+06	7.09455e+06	5.16057e+06	5.98665e+06	5.24834e+06	5.33244e+06	1.22777	0.296042	0.365472	0.583333	0.71005
Com_11069_pos	L-Hydroxyproline	C5 H9 N O3	131.059	1.351	132.066	No results	No results	Full match	Organic acids and derivatives	Carboxylic acids and derivatives	Amino acids, peptides, and analogues	Proline and derivatives	4.09954e+06	5.70304e+06	5.37298e+06	5.41692e+06	1.22226e+07	6.75151e+06	4.65364e+06	6.01331e+06	4.87732e+06	1.11963e+07	9.6946e+06	7.57363e+06	0.899061	-0.153509	0.596792	0.583333	0.892238
Com_11074_pos	MNK	C15 H29 N5 O5 S	351.192	5.32	374.181	Invalid mass	No results	No results					5.96419e+06	4.66254e+06	6.13537e+06	4.50767e+06	1.22161e+07	6.82013e+06	5.81863e+06	6.05095e+06	7.38243e+06	8.29044e+06	9.51621e+06	5.28432e+06	0.951894	-0.0711278	0.628006	0.611111	0.938862
Com_1111_pos	1,2,3,9-tetrahydro-4H-carbazol-4-one oxime	C12 H12 N2 O	218.106	6.225	219.113	Invalid mass	Invalid mass	No match					1.35634e+08	1.35529e+08	1.23247e+08	1.45726e+08	1.09781e+08	1.21949e+08	1.49786e+08	1.44579e+08	1.54279e+08	1.32175e+08	1.25345e+08	1.46802e+08	0.90492	-0.144138	0.0834741	0.805556	0.207802
Com_11123_pos	N-Formylkynurenine	C11 H12 N2 O4	236.08	3.898	237.087	No results	No results	Full match	Organic oxygen compounds	Organooxygen compounds	Carbonyl compounds	Alkyl-phenylketones	2.74775e+06	4.69334e+06	5.36498e+06	741941	4.36612e+06	2.8811e+06	2.40125e+06	2.30377e+06	2.47815e+06	2.98306e+06	1.74976e+06	3.18305e+06	1.37725	0.461795	0.594816	0.722222	0.627194
Com_11157_pos	6-Ketoprostaglandin F1α	C20 H34 O6	392.217	5.51	393.224	No results	Invalid mass	No results	Lipids and lipid-like molecules	Fatty Acyls	Eicosanoids	Prostaglandins and related compounds	3.53996e+06	2.7363e+06	3.51005e+06	3.10994e+06	1.21266e+07	5.39139e+06	2.71514e+06	3.66444e+06	3.6225e+06	4.10461e+06	3.99452e+06	4.60339e+06	1.33956	0.421763	0.534655	0.555556	1.20459
Com_11230_pos	3-morpholino-5,6-diphenylpyridazine-4-carbonitrile	C21 H18 N4 O	360.165	1.497	361.172	Invalid mass	No results	No results					2.44027e+06	2.83693e+06	2.85202e+06	2.79173e+06	1.20268e+07	5.28969e+06	2.54038e+06	3.45478e+06	2.6438e+06	4.84733e+06	3.38627e+06	2.63269e+06	1.44769	0.533748	0.46776	0.416667	0.967531
Com_1135_pos	Pulegone	C10 H16 O	152.12	6.487	153.128	No results	Full match	No results	Lipids and lipid-like molecules	Prenol lipids	Monoterpenoids	Menthane monoterpenoids	3.87019e+06	3.92024e+06	5.96469e+06	3.34582e+06	3.73246e+06	2.89995e+06	2.14082e+07	2.31647e+07	1.98427e+07	1.65648e+07	1.39442e+07	1.90161e+07	0.208296	-2.26329	3.28087e-07	1	1.83433
Com_1139_pos	4-[1-(dimethylamino)ethylidene]-2-phenyl-1,3-oxazol-5(4H)-one	C13 H14 N2 O2	230.106	5.485	231.113	Full match	Invalid mass	No results					1.15625e+08	1.1681e+08	1.05262e+08	1.25392e+08	8.82881e+07	9.18906e+07	1.39421e+08	1.47978e+08	1.31548e+08	7.23675e+07	1.78768e+08	1.37594e+08	0.796442	-0.328359	0.187552	0.833333	1.21059
Com_11420_pos	trans,trans-2,4-Heptadienal	C7 H10 O	110.074	6.584	111.081	No results	Full match	No results	Organic oxygen compounds	Organooxygen compounds	Carbonyl compounds	Medium-chain aldehydes	5.9379e+06	5.48342e+06	5.8264e+06	5.89542e+06	1.00342e+07	5.73876e+06	6.31233e+06	6.23046e+06	7.24785e+06	6.57841e+06	5.88103e+06	6.7752e+06	0.997201	-0.00404371	0.807897	0.777778	0.304567
Com_11431_pos	8,8-dimethyl-2-phenyl-4H,8H-pyrano[2,3-h]chromen-4-one	C20 H16 O3	304.107	5.077	305.114	Invalid mass	No results	No results					8.58901e+06	7.41046e+06	3.64532e+06	6.8965e+06	5.86261e+06	7.23924e+06	1.20535e+07	6.06093e+06	9.55421e+06	6.76231e+06	4.79244e+06	1.17836e+07	0.77721	-0.363623	0.276782	0.638889	1.4741
Com_11448_pos	LPE 18:0	C23 H48 N O7 P	481.318	10.056	482.325	No results	Full match	Full match	Lipids and lipid-like molecules	Glycerophospholipids	Glycerophosphoethanolamines	1-acyl-sn-glycero-3-phosphoethanolamines	805881	785254	968538	804139	792546	675318	537125	516330	611337	402638	366213	596843	1.59436	0.672974	0.00133049	1	1.00824
Com_11457_pos	Glycylproline	C7 H12 N2 O3	172.085	1.479	173.092	No results	Full match	Full match	Organic acids and derivatives	Carboxylic acids and derivatives	Amino acids, peptides, and analogues	Dipeptides	7.62506e+06	5.84461e+06	7.99866e+06	7.32855e+06	1.17213e+07	4.32593e+06	3.45499e+06	5.56945e+06	3.96664e+06	9.66826e+06	7.24735e+06	4.41693e+06	1.30651	0.385718	0.200808	0.75	1.19518
Com_11463_pos	L-Alanyl-L-Lysine	C9 H19 N3 O3	217.143	1.466	218.15	No results	No results	Full match	Organic acids and derivatives	Carboxylic acids and derivatives	Amino acids, peptides, and analogues	Dipeptides	3.07991e+06	4.50198e+06	6.40435e+06	4.42956e+06	1.17135e+07	4.43308e+06	4.65659e+06	3.84387e+06	3.87159e+06	8.76523e+06	6.73646e+06	5.13242e+06	1.04715	0.0664675	0.984325	0.555556	0.207964
Com_1148_pos	N-[(4-hydroxy-3-methoxyphenyl)methyl]-8-methylnonanamide	C18 H29 N O3	307.215	5.966	308.222	Full match	Invalid mass	No results					1.30348e+08	1.4134e+08	1.4349e+08	1.35821e+08	1.16701e+08	1.19581e+08	1.23324e+08	1.17288e+08	1.15679e+08	1.11125e+08	1.07575e+08	1.18853e+08	1.13466	0.182265	0.0154159	0.888889	0.201194
Com_11496_pos	SM (d14:1/25:0)	C44 H89 N2 O6 P	772.648	11.274	773.655	No results	Full match	No results	Lipids and lipid-like molecules	Sphingolipids	Phosphosphingolipids	Phosphosphingolipids	159611	164318	154528	262491	172943	136653	190284	209399	210979	253826	202833	148639	0.863963	-0.210959	0.208266	0.722222	0.281182
Com_1150_pos	6-methoxy-2,3,4,9-tetrahydro-1H-beta-carbolin-1-one	C12 H12 N2 O2	216.09	5.434	217.097	Full match	Partial match	No results					8.85266e+07	1.19191e+08	7.54917e+07	1.02993e+08	6.65196e+07	7.31931e+07	6.41881e+07	1.18348e+08	1.19336e+08	1.98861e+08	1.66792e+08	1.03886e+08	0.681757	-0.55267	0.101139	0.777778	1.51069
Com_11526_pos	Ala-Gln	C8 H15 N3 O4	217.106	1.474	218.114	No results	No results	Full match	Organic acids and derivatives	Carboxylic acids and derivatives	Amino acids, peptides, and analogues	Peptides	3.21166e+06	4.07073e+06	3.65625e+06	4.19196e+06	1.1618e+07	5.39746e+06	2.82021e+06	1.8055e+06	2.82855e+06	6.53093e+06	5.3135e+06	3.22941e+06	1.42693	0.512917	0.232575	0.722222	1.63572
Com_11548_pos	Guanine	C5 H5 N5 O	151.05	4.72	152.057	No results	Full match	Full match	Organoheterocyclic compounds	Imidazopyrimidines	Purines and purine derivatives	Purines and purine derivatives	8.94163e+06	9.2298e+06	9.7563e+06	9.16685e+06	7.32719e+06	9.80702e+06	1.1889e+07	1.00982e+07	9.3198e+06	8.22965e+06	8.39142e+06	8.96509e+06	0.95317	-0.069195	0.544458	0.444444	0.282364
Com_11642_pos	LPE 18:3	C23 H42 N O7 P	475.271	8.533	476.278	No results	Full match	No results	Lipids and lipid-like molecules	Glycerophospholipids	Glycerophosphoethanolamines	1-acyl-sn-glycero-3-phosphoethanolamines	205200	196593	207659	241864	194560	187147	219422	201488	212557	192027	188998	207416	1.0091	0.0130633	0.876341	0.527778	0.0407765
Com_11658_pos	(4-benzoylpiperidino)[4-(tert-butyl)phenyl]methanone	C23 H27 N O2	349.205	6.997	350.212	Full match	No results	No results					1.40075e+06	2.37879e+06	2.67258e+06	2.66662e+06	2.29004e+06	1.92302e+06	2.12018e+06	1.53079e+06	2.86952e+06	2.04445e+06	3.66354e+06	2.66843e+06	0.894937	-0.160142	0.562223	0.611111	0.173737
Com_11670_pos	Heptadecanoic Acid	C17 H34 O2	292.24	7.372	293.248	Invalid mass	No match	No results	Lipids and lipid-like molecules	Fatty Acyls	Fatty acids and conjugates	Long-chain fatty acids	971437	1.03782e+06	1.05203e+06	1.1855e+06	587149	1.05104e+06	1.34786e+06	952410	1.84907e+06	1.1577e+06	783902	1.33285e+06	0.792718	-0.335121	0.200583	0.694444	0.308982
Com_11673_pos	Abametapir	C12 H12 N2	184.101	5.443	185.108	No results	No results	Full match	Organoheterocyclic compounds	Pyridines and derivatives	Bipyridines and oligopyridines	Bipyridines and oligopyridines	2.69505e+06	2.65862e+06	2.5889e+06	3.20883e+06	1.14452e+07	5.14867e+06	2.68796e+06	3.46858e+06	2.73605e+06	6.94205e+06	7.17308e+06	3.09085e+06	1.0631	0.0882725	0.951891	0.611111	0.598821
Com_11676_pos	DNK	C14 H25 N5 O7	750.361	5.096	376.188	Invalid mass	No results	No results					6.72666e+06	4.58571e+06	5.00632e+06	4.28457e+06	1.09941e+07	8.4665e+06	4.95279e+06	7.57821e+06	6.26494e+06	9.18691e+06	4.0678e+06	7.08619e+06	1.02369	0.0337749	0.992701	0.5	0.571459
Com_1177_pos	5-Hydroxytryptophol	C10 H11 N O2	177.079	5.389	377.146	No results	No results	Full match	Organoheterocyclic compounds	Indoles and derivatives	Hydroxyindoles	Hydroxyindoles	1.29967e+07	1.86377e+07	8.90762e+06	1.38237e+07	1.65591e+07	1.13219e+07	1.17033e+07	9.77018e+06	1.04319e+07	1.29527e+07	1.34503e+07	1.33621e+07	1.14757	0.198577	0.366854	0.666667	0.170007
Com_1178_pos	LPE 18:2	C23 H44 N O7 P	477.286	8.948	478.294	No results	Full match	Full match	Lipids and lipid-like molecules	Glycerophospholipids	Glycerophosphoethanolamines	1-acyl-sn-glycero-3-phosphoethanolamines	2.9084e+06	3.1756e+06	3.00554e+06	2.77987e+06	2.6995e+06	2.47392e+06	3.38131e+06	2.38998e+06	2.95861e+06	2.21737e+06	1.60209e+06	2.41716e+06	1.13873	0.187427	0.214472	0.722222	0.317522
Com_11859_pos	2-{[(4,5-dimethoxy-2-nitrophenethyl)imino]methyl}phenol	C17 H18 N2 O5	330.123	5.264	331.13	Full match	No results	No results					7.2541e+06	5.73502e+06	6.80103e+06	7.29205e+06	1.08471e+07	5.64131e+06	6.65128e+06	6.35638e+06	5.70531e+06	1.09266e+07	8.86665e+06	6.8792e+06	0.960013	-0.0588741	0.776708	0.472222	0.234605
Com_11864_pos	Dihexylamine	C12 H27 N	185.215	6.87	186.222	Full match	Partial match	No results					3.52623e+06	2.57586e+06	3.69419e+06	3.79962e+06	2.22756e+06	3.35505e+06	2.88624e+06	3.71808e+06	2.97213e+06	1.17041e+06	1.87504e+06	2.91889e+06	1.23408	0.303431	0.223685	0.694444	0.499039
Com_11884_pos	Tryptophanol	C11 H14 N2 O	190.112	5.379	191.119	No results	No results	Full match	Organoheterocyclic compounds	Indoles and derivatives	Indoles	3-alkylindoles	3.66918e+06	3.84037e+06	3.75974e+06	3.33055e+06	1.11776e+07	7.95418e+06	5.37813e+06	5.34184e+06	4.35042e+06	6.18054e+06	7.84486e+06	6.44876e+06	0.948996	-0.0755267	0.516397	0.666667	1.59215
Com_11994_pos	SPK	C14 H26 N4 O5	312.175	5.156	313.182	Invalid mass	No results	No results					5.87981e+06	5.27521e+06	5.641e+06	5.51769e+06	3.93952e+06	8.55489e+06	6.14253e+06	4.72728e+06	5.3948e+06	8.27909e+06	7.70282e+06	4.80613e+06	0.939423	-0.0901529	0.654455	0.527778	0.180982
Com_1201_pos	Urocanic acid	C6 H6 N2 O2	138.043	1.585	139.051	No results	Full match	Full match	Organoheterocyclic compounds	Azoles	Imidazoles	Imidazolyl carboxylic acids and derivatives	2.47548e+07	2.57671e+07	2.67467e+07	4.1881e+07	3.54207e+07	2.04249e+07	1.65214e+07	1.24195e+07	3.33721e+07	2.16882e+07	2.24732e+07	2.46339e+07	1.33474	0.416556	0.11259	0.805556	0.905375
Com_1204_pos	di(3-pyridyl) 5-(tert-butyl)isophthalate	C22 H20 N2 O4	394.15	5.414	395.158	Invalid mass	Invalid mass	No results					1.18992e+07	1.9662e+07	3.36787e+06	1.39268e+07	1.08063e+07	6.76993e+06	1.21772e+07	1.30889e+07	1.22367e+07	6.11376e+06	1.58773e+07	1.28324e+07	0.918505	-0.12264	0.539084	0.611111	0.252577
Com_1206_pos	(±)13-HpODE	C18 H32 O4	294.22	7.192	295.227	Invalid mass	No match	No match					1.32658e+08	1.31539e+08	1.34482e+08	1.23307e+08	1.09671e+08	1.06969e+08	9.68841e+07	8.90148e+07	1.021e+08	7.60329e+07	7.94215e+07	8.87517e+07	1.38786	0.472861	0.000346372	1	1.68016
Com_1208_pos	O1-[4-(tert-butyl)benzoyl]-2-(tert-butylsulfonyl)ethanehydroximamide	C17 H26 N2 O4 S	376.139	5.399	377.147	Invalid mass	No match	No match					6.24092e+06	1.18001e+07	2.79979e+06	1.1933e+07	6.63744e+06	5.38232e+06	5.5708e+06	5.17442e+06	5.29929e+06	4.92932e+06	6.56732e+06	5.42951e+06	1.35859	0.442107	0.417198	0.722222	0.249174
Com_12161_pos	6-Deoxy-D-glucose	C6 H12 O5	164.069	6.604	165.076	No results	No results	Full match	Organic oxygen compounds	Organooxygen compounds	Carbohydrates and carbohydrate conjugates	Hexoses	8.62848e+06	8.8886e+06	9.45501e+06	1.02398e+07	1.01248e+07	9.09184e+06	7.89816e+06	7.09516e+06	1.00388e+07	8.58834e+06	1.02661e+07	9.81673e+06	1.05075	0.0714147	0.428119	0.611111	0.312398
Com_12198_pos	LPE 12:0	C17 H36 N O7 P	397.223	7.724	398.231	No results	Full match	No results	Lipids and lipid-like molecules	Glycerophospholipids	Glycerophosphoethanolamines	1-acyl-sn-glycero-3-phosphoethanolamines	505953	492866	494189	469555	390868	418216	457914	510084	532436	329351	326136	477391	1.05253	0.0738647	0.526304	0.527778	0.121822
Com_12209_pos	PLH	C17 H27 N5 O4	387.181	5.213	388.188	Invalid mass	No results	No results					2.33739e+06	4.77688e+06	4.1412e+06	3.37441e+06	1.07896e+07	5.66728e+06	4.14149e+06	4.07949e+06	3.54622e+06	5.04622e+06	4.18093e+06	4.42584e+06	1.22292	0.290325	0.696382	0.527778	1.43302
Com_12210_pos	LPE 14:0	C19 H40 N O7 P	425.255	8.484	426.262	No results	Full match	Full match	Lipids and lipid-like molecules	Glycerophospholipids	Glycerophosphoethanolamines	1-acyl-sn-glycero-3-phosphoethanolamines	142210	167056	188516	192695	175915	151374	167837	170402	154280	153372	133358	179669	1.06137	0.0859302	0.395832	0.611111	0.12506
Com_12213_pos	Ip7G	C16 H23 N5 O5	365.17	5.961	366.177	No results	No results	Full match					4.74954e+06	5.52941e+06	4.95423e+06	4.27678e+06	1.07838e+07	5.07333e+06	5.71416e+06	4.49381e+06	5.15574e+06	4.91597e+06	4.78004e+06	5.39117e+06	1.16145	0.215924	0.507177	0.5	0.91941
Com_12229_pos	EQH	C16 H24 N6 O7	197.08	1.486	198.088	Invalid mass	No results	No match					3.75054e+06	4.19055e+06	4.73267e+06	3.81763e+06	1.07735e+07	5.66728e+06	3.30836e+06	2.4264e+06	4.01114e+06	4.57024e+06	3.90873e+06	3.59841e+06	1.50904	0.59363	0.0935335	0.805556	1.94406
Com_12335_pos	Methionine	C5 H11 N O2 S	149.048	5.281	150.055	No results	Invalid mass	No results	Organic acids and derivatives	Carboxylic acids and derivatives	Amino acids, peptides, and analogues	Methionine and derivatives	6.54456e+06	4.12048e+06	5.08727e+06	4.23387e+06	6.11449e+06	5.20435e+06	4.90604e+06	6.95965e+06	5.7126e+06	8.4741e+06	7.75021e+06	5.14167e+06	0.803842	-0.315017	0.107942	0.75	0.620211
Com_12364_pos	4-(2-chloro-6-fluorostyryl)pyrimidin-2-amine	C12 H9 Cl F N3	249.047	5.113	250.054	Full match	No results	No results					769698	775830	601670	679988	4.31005e+06	2.33691e+06	865745	1.02342e+06	753539	971412	859734	949060	1.74706	0.804929	0.474901	0.611111	0.535761
Com_12439_pos	2,4-dihydroxyheptadec-16-en-1-yl acetate	C19 H36 O4	328.262	9.159	329.269	Full match	No results	No results					6.82691e+06	6.40166e+06	7.07605e+06	6.74895e+06	5.44832e+06	5.92401e+06	8.02081e+06	6.16225e+06	6.59208e+06	5.71479e+06	5.69468e+06	6.14779e+06	1.00244	0.00351455	0.935459	0.583333	0.124655
Com_12474_pos	Indole-3-acrylic acid	C11 H9 N O2	187.064	11.988	188.071	No results	Full match	Full match	Organoheterocyclic compounds	Indoles and derivatives	Indoles	Indoles	7.15171e+06	8.47592e+06	7.62847e+06	8.35028e+06	6.26532e+06	9.16105e+06	1.06133e+07	6.17927e+06	1.10804e+07	8.4115e+06	7.78965e+06	9.78013e+06	0.873334	-0.195394	0.273629	0.694444	0.779906
Com_125_pos	1-Palmitoylglycerol	C19 H38 O4	330.277	9.765	331.285	Full match	Full match	Full match	Lipids and lipid-like molecules	Glycerolipids	Monoradylglycerols	1-monoacylglycerols	1.2803e+08	1.15962e+08	8.57804e+07	1.10212e+08	1.43417e+08	1.15133e+08	1.15942e+08	1.27175e+08	1.44954e+08	5.47376e+07	6.76449e+07	9.24446e+07	1.15863	0.212416	0.296841	0.611111	0.328174
Com_12610_pos	4-[4-phenyl-3,6-dihydro-1(2H)-pyridinyl]butanoic acid hydrochloride	C15 H19 N O2	267.123	5.425	268.13	Invalid mass	No results	No results					5.45582e+06	2.8916e+06	7.68662e+06	6.4535e+06	8.06862e+06	4.16972e+06	5.7168e+06	6.57745e+06	4.62068e+06	5.12464e+06	2.43255e+06	3.66345e+06	1.23423	0.303616	0.378947	0.666667	0.581864
Com_12703_pos	3-benzyl-4-hydroxy-5-(4-hydroxyphenyl)-2,5-dihydrofuran-2-one	C17 H14 O4	299.112	2.963	300.12	Invalid mass	No results	No results					5.0554e+06	4.03755e+06	5.87257e+06	4.93439e+06	1.02321e+07	5.97719e+06	5.82796e+06	7.12116e+06	4.44175e+06	8.44543e+06	6.467e+06	3.68968e+06	1.00323	0.00465164	0.980841	0.527778	0.268859
Com_12731_pos	N-[2-chloro-6-(trifluoromethoxy)phenyl]-2,2-dimethylpropanamide	C12 H13 Cl F3 N O2	295.059	1.285	296.066	Full match	No results	No results					1.54456e+06	196704	709235	168629	766066	531560	82363.6	290037	277699	103422	746839	450471	2.00774	1.00557	0.187886	0.722222	1.01571
Com_12742_pos	VLH	C17 H29 N5 O4	183.612	3.995	184.619	Invalid mass	No results	No results					1.32977e+06	3.02838e+06	3.08469e+06	2.08657e+06	7.22174e+06	4.27699e+06	1.2277e+06	1.64274e+06	1.34667e+06	2.7945e+06	2.42059e+06	1.28185e+06	1.96267	0.972815	0.0658841	0.833333	1.91297
Com_12756_pos	LPE 20:3	C25 H46 N O7 P	503.302	9.243	504.309	No results	Full match	No results	Lipids and lipid-like molecules	Glycerophospholipids	Glycerophosphoethanolamines	1-acyl-sn-glycero-3-phosphoethanolamines	1.69055e+06	1.69765e+06	1.83681e+06	1.93899e+06	1.66038e+06	1.56039e+06	1.92634e+06	1.66372e+06	1.5832e+06	1.44395e+06	2.22424e+06	1.77934e+06	0.977778	-0.0324211	0.834505	0.5	0.0627809
Com_12763_pos	Pyridoxamine	C8 H12 N2 O2	168.09	12.016	169.097	No results	No results	Full match	Organoheterocyclic compounds	Pyridines and derivatives	Pyridoxamines	Pyridoxamine 5'-phosphates	7.40515e+06	9.1533e+06	1.03362e+07	8.87241e+06	7.20271e+06	5.22829e+06	8.13817e+06	9.02621e+06	7.91635e+06	8.6075e+06	8.25377e+06	1.0153e+07	0.925194	-0.112171	0.388684	0.583333	0.389188
Com_1277_pos	Threonine	C4 H9 N O3	119.059	1.355	120.066	No results	Full match	Full match	Organic acids and derivatives	Carboxylic acids and derivatives	Amino acids, peptides, and analogues	D-alpha-amino acids	8.24859e+07	9.18972e+07	1.0033e+08	9.46316e+07	1.26113e+08	6.20264e+07	8.46263e+07	9.17974e+07	8.2373e+07	1.44506e+08	1.20649e+08	9.92348e+07	0.894571	-0.160733	0.410343	0.555556	0.274841
Com_12858_pos	3,3-dimethyl-5-oxo-5-[(3-phenyl-1H-pyrazol-5-yl)amino]pentanoic acid	C16 H19 N3 O3	323.122	1.333	324.129	Invalid mass	No results	No results					2.70271e+06	4.53678e+06	3.64751e+06	3.15429e+06	1.00679e+07	5.71413e+06	2.7999e+06	4.05559e+06	2.45298e+06	8.42325e+06	4.76434e+06	3.81792e+06	1.13337	0.180614	0.693418	0.555556	0.992292
Com_12862_pos	Homovanillic acid	C9 H10 O4	182.058	5.462	183.066	No results	No results	Full match	Benzenoids	Phenols	Methoxyphenols	Methoxyphenols	2.41261e+06	2.27016e+06	1.91827e+06	2.0687e+06	1.00608e+07	4.02762e+06	2.2526e+06	3.04018e+06	2.3706e+06	3.62431e+06	3.23822e+06	2.74919e+06	1.31739	0.397687	0.759064	0.583333	0.826103
Com_130_pos	2-Isobutyl-3-methoxypyrazine	C9 H14 N2 O	166.111	6.14	167.118	Full match	Partial match	No results					7.53312e+08	7.96755e+08	7.91951e+08	7.97291e+08	6.67835e+08	6.92218e+08	8.53417e+08	8.96853e+08	8.9825e+08	1.09107e+09	9.64408e+08	8.78848e+08	0.805927	-0.31128	0.00130639	1	0.401545
Com_13123_pos	(2E)-6-hydroxy-2-methyl-6-(4-methylphenyl)hept-2-enoic acid	C15 H20 O3	270.122	1.475	271.129	Invalid mass	No results	No results					5.40792e+06	4.93447e+06	6.3292e+06	6.12334e+06	9.7788e+06	8.14136e+06	2.30632e+06	4.11902e+06	4.55775e+06	7.42253e+06	6.42177e+06	5.65779e+06	1.33557	0.417456	0.140006	0.722222	1.27314
Com_13124_pos	Serotonin	C10 H12 N2 O	176.095	5.342	177.102	No results	No results	Full match	Organoheterocyclic compounds	Indoles and derivatives	Tryptamines and derivatives	Serotonins	3.01661e+06	3.27844e+06	2.8685e+06	2.82579e+06	8.7609e+06	3.88313e+06	2.64214e+06	3.30309e+06	2.03759e+06	2.66397e+06	2.91261e+06	2.78951e+06	1.50673	0.591421	0.131491	0.833333	1.06789
Com_13133_pos	FLK	C21 H34 N4 O4	203.127	1.203	204.134	Invalid mass	No results	No results					2.67667e+06	3.51183e+06	4.92656e+06	3.55759e+06	9.77114e+06	4.09684e+06	2.78404e+06	2.87831e+06	2.36556e+06	1.01309e+07	8.33326e+06	2.8407e+06	0.972994	-0.0394966	0.849631	0.611111	0.223729
Com_13175_pos	(5-L-Glutamyl)-L-Amino Acid	C8 H14 N2 O5	218.091	1.474	219.098	No results	No results	Full match	Organic acids and derivatives	Carboxylic acids and derivatives	Amino acids, peptides, and analogues	N-acyl-alpha amino acids	6.17683e+06	6.37689e+06	7.76178e+06	4.48318e+06	7.21839e+06	3.18462e+06	3.33997e+06	4.29593e+06	2.88477e+06	5.27395e+06	8.19252e+06	4.01322e+06	1.25719	0.330199	0.25476	0.694444	0.934509
Com_13252_pos	Adipamide	C6 H12 N2 O2	144.09	5.199	145.098	No results	No results	Full match	Lipids and lipid-like molecules	Fatty Acyls	Fatty amides	Fatty amides	1.70885e+06	1.806e+06	1.55236e+06	1.66385e+06	9.67442e+06	5.08154e+06	1.88502e+06	2.4515e+06	1.80313e+06	2.46484e+06	2.04421e+06	2.0668e+06	1.68983	0.756878	0.462804	0.638889	1.04056
Com_13283_pos	5-acetyl-2,6-dimethyl-1,2,3,4-tetrahydropyridin-4-one	C9 H13 N O2	132.058	6.165	133.065	Invalid mass	No results	No results					8.09542e+06	7.55945e+06	6.98218e+06	8.39755e+06	3.88915e+06	6.32993e+06	7.71909e+06	7.79532e+06	8.38819e+06	1.35575e+07	7.77406e+06	8.49383e+06	0.767825	-0.381151	0.093985	0.805556	2.1794
Com_13309_pos	PC (4:0/5:0)	C17 H34 N O8 P	411.203	6.503	412.21	No results	Full match	No results	Lipids and lipid-like molecules	Glycerophospholipids	Glycerophosphocholines	Phosphocholines	833384	903364	918675	849127	1.57123e+06	794366	761154	888400	1.00089e+06	1.18264e+06	949942	714320	1.06781	0.0946592	0.70448	0.5	0.121405
Com_13403_pos	N-(8-methyl-8-azabicyclo[3.2.1]oct-3-yl)-4-nitrobenzamide	C15 H19 N3 O3	289.139	1.35	290.146	Invalid mass	No results	No results					1.66584e+06	2.06976e+06	2.04914e+06	2.06819e+06	9.52985e+06	3.85639e+06	1.8512e+06	2.57775e+06	1.52874e+06	6.88496e+06	3.94518e+06	2.30575e+06	1.11237	0.15364	0.940106	0.527778	0.700238
Com_1342_pos	2-(3,4-dihydroxyphenyl)acetamide	C8 H9 N O3	167.059	6.293	168.066	Full match	Partial match	No results					1.12093e+08	1.18655e+08	1.16756e+08	1.16943e+08	8.16785e+07	1.02112e+08	1.16862e+08	1.16969e+08	1.26132e+08	1.03226e+08	1.11368e+08	1.35565e+08	0.912854	-0.131544	0.208862	0.694444	0.283721
Com_13436_pos	cis-Aconitic acid	C6 H6 O6	174.017	2.101	175.024	No results	No results	Full match	Organic acids and derivatives	Carboxylic acids and derivatives	Tricarboxylic acids and derivatives	Tricarboxylic acids and derivatives	5.91834e+06	4.55685e+06	6.74248e+06	4.44964e+06	9.49746e+06	9.02558e+06	921468	4.20493e+06	805899	740482	619660	664969	5.05069	2.33648	0.000696027	1	4.00623
Com_13465_pos	ERH	C17 H28 N8 O6	440.212	5.181	441.219	Full match	No results	No results					4.53428e+06	3.33321e+06	4.7144e+06	4.23066e+06	9.4697e+06	5.43159e+06	4.40561e+06	5.04103e+06	5.04168e+06	9.71255e+06	4.77793e+06	8.99744e+06	0.835097	-0.259984	0.383926	0.694444	1.38265
Com_13484_pos	DLK	C16 H30 N4 O6	374.217	2.734	375.224	Full match	No results	No results					1.30053e+06	3.40274e+06	3.01175e+06	2.83307e+06	6.81514e+06	405303	1.15989e+06	1.43266e+06	1.39852e+06	2.28788e+06	2.8472e+06	968753	1.76015	0.815698	0.475297	0.694444	0.718461
Com_1348_pos	Kojic acid	C6 H6 O4	142.027	5.273	143.034	No results	Full match	Full match	Organoheterocyclic compounds	Pyrans	Pyranones and derivatives	Pyranones and derivatives	6.78048e+07	6.31994e+07	7.64339e+07	6.69009e+07	5.28386e+07	6.85332e+07	8.33835e+07	8.89891e+07	6.61984e+07	9.05118e+07	7.63266e+07	6.87736e+07	0.834511	-0.260997	0.0345347	0.833333	1.83467
Com_13491_pos	RPH	C17 H28 N8 O4	369.217	5.136	370.224	Invalid mass	No results	No results					2.03626e+06	2.06492e+06	1.66161e+06	1.61707e+06	9.44243e+06	5.41215e+06	1.96578e+06	2.14604e+06	1.65479e+06	3.89085e+06	2.16785e+06	2.10391e+06	1.59624	0.67468	0.452535	0.527778	1.41064
Com_13527_pos	2-(3,5-dimethyl-1H-pyrazol-4-yl)-5-methoxybenzoic acid	C13 H14 N2 O3	246.101	5.687	247.108	Full match	No results	Full match					2.51619e+06	2.63704e+06	1.9366e+06	2.6166e+06	6.57419e+06	3.26523e+06	2.33504e+06	2.78921e+06	2.8269e+06	3.64421e+06	6.31128e+06	3.5998e+06	0.908837	-0.137906	0.588257	0.666667	0.517276
Com_13557_pos	MPH	C16 H25 N5 O4 S	383.159	5.273	384.167	Invalid mass	No results	No results					2.98915e+06	2.6354e+06	2.61796e+06	1.87517e+06	9.38857e+06	4.56313e+06	2.71841e+06	3.68344e+06	1.91449e+06	4.91868e+06	4.10562e+06	3.22065e+06	1.17062	0.227269	0.864651	0.583333	0.667776
Com_13594_pos	NMK	C15 H29 N5 O5 S	746.372	5.241	374.193	Invalid mass	No results	No results					4.74042e+06	4.23621e+06	5.19667e+06	5.18336e+06	5.40668e+06	4.08125e+06	5.51057e+06	5.36982e+06	2.65578e+06	6.09375e+06	6.9117e+06	5.16536e+06	0.909724	-0.1365	0.692582	0.722222	0.163627
Com_13603_pos	GRH	C14 H24 N8 O4	368.195	5.136	386.229	Invalid mass	No results	No results					2.56466e+06	2.42381e+06	1.71834e+06	2.37046e+06	9.34825e+06	5.06863e+06	1.89834e+06	2.2271e+06	3.01453e+06	2.05286e+06	5.64239e+06	2.05846e+06	1.39071	0.475818	0.474901	0.638889	0.858514
Com_13622_pos	2-(4,4-diphenyl-1-piperidinobuta-1,3-dienyl)phenyl acetate	C29 H29 N O2	810.402	4.746	406.208	Invalid mass	No results	No results					4.66811e+06	5.1547e+06	5.19988e+06	5.72092e+06	9.32715e+06	6.56658e+06	5.02463e+06	7.38679e+06	5.46432e+06	8.60746e+06	8.05408e+06	5.50523e+06	0.914961	-0.128217	0.509779	0.611111	0.346805
Com_13708_pos	11β-Hydroxyandrosterone	C19 H30 O3	306.22	6.79	307.227	No results	Full match	No results	Lipids and lipid-like molecules	Steroids and steroid derivatives	Androstane steroids	Androgens and derivatives	860437	875959	732983	698463	1.14993e+06	813905	786703	832388	858583	653271	533706	732274	1.1671	0.222934	0.163473	0.75	0.391156
Com_1380_pos	1-(3,4-dimethoxyphenyl)ethan-1-one oxime	C10 H13 N O3	195.09	6.02	196.097	Full match	Invalid mass	Full match					1.14975e+08	1.04831e+08	1.09924e+08	1.17226e+08	3.84487e+07	7.92578e+07	1.02713e+08	1.11664e+08	1.23311e+08	4.21601e+07	6.27023e+07	9.76204e+07	1.04534	0.0639694	0.862512	0.555556	0.429159
Com_13868_pos	HKK	C18 H33 N7 O4	394.234	6.85	412.267	Invalid mass	No results	No results					2.00082e+06	1.84658e+06	1.75016e+06	1.87345e+06	2.086e+06	1.69125e+06	1.83275e+06	2.41923e+06	1.90601e+06	1.64741e+06	2.37155e+06	2.75485e+06	0.869814	-0.201221	0.192965	0.666667	0.23699
Com_1386_pos	Proline	C5 H9 N O2	115.064	1.214	116.071	No results	Full match	Full match	Organic acids and derivatives	Carboxylic acids and derivatives	Amino acids, peptides, and analogues	Proline and derivatives	4.666e+07	6.79077e+07	8.88976e+07	7.41202e+07	1.1617e+08	5.0535e+07	6.883e+07	6.69157e+07	5.71321e+07	1.59041e+08	9.7589e+07	8.8662e+07	0.825559	-0.276556	0.399286	0.611111	0.618729
Com_1398_pos	5-amino-2-(dimethylamino)benzoic acid	C9 H12 N2 O2	180.09	5.509	181.097	Full match	No results	No results					2.22268e+07	7.20957e+07	5.42195e+07	7.08785e+07	7.57214e+07	6.36599e+07	1.04388e+08	9.79683e+07	7.49027e+07	1.61612e+08	1.18222e+08	3.73724e+07	0.603571	-0.728406	0.112442	0.833333	2.17236
Com_14002_pos	2-methyl-2,3,4,5-tetrahydro-1,5-benzoxazepin-4-one	C10 H11 N O2	159.069	5.691	160.076	Invalid mass	No results	No results					3.71761e+06	2.73915e+06	4.19184e+06	3.49301e+06	6.81088e+06	3.77801e+06	3.26824e+06	3.62403e+06	2.90454e+06	3.33975e+06	3.89215e+06	3.2127e+06	1.22178	0.288982	0.253634	0.722222	0.460729
Com_1403_pos	Valylproline	C10 H18 N2 O3	214.132	3.578	215.14	No results	Full match	No results	Organic acids and derivatives	Carboxylic acids and derivatives	Amino acids, peptides, and analogues	Dipeptides	4.41533e+07	4.66098e+07	4.77974e+07	4.79718e+07	1.14757e+08	3.65475e+07	2.94489e+07	3.57767e+07	3.34785e+07	8.17954e+07	7.53204e+07	3.36993e+07	1.16689	0.222667	0.517312	0.722222	0.452346
Com_1410_pos	3-hydroxyquinuclidine-3-carbonitrile hydrochloride	C8 H12 N2 O	135.069	5.925	136.076	Invalid mass	No results	No results					8.17987e+07	9.72217e+07	1.13349e+08	1.18385e+08	7.53833e+07	8.64279e+07	1.14882e+08	9.34115e+07	1.06168e+08	1.37157e+08	1.33837e+08	1.10661e+08	0.822514	-0.281888	0.0619156	0.777778	0.254432
Com_14183_pos	IPK	C17 H32 N4 O4	178.122	4.945	179.129	Invalid mass	No results	No results					1.66737e+06	1.52725e+06	874832	821987	8.83869e+06	5.73435e+06	1.41713e+06	1.99241e+06	1.65011e+06	628886	888127	1.54291e+06	2.39723	1.26137	0.274082	0.611111	1.11942
Com_14185_pos	Methyl nicotinate	C7 H7 N O2	137.048	5.952	138.055	No results	No results	Full match	Organoheterocyclic compounds	Pyridines and derivatives	Pyridinecarboxylic acids and derivatives	Pyridinecarboxylic acids	7.60493e+06	8.82159e+06	8.54052e+06	7.73515e+06	7.62579e+06	6.00202e+06	8.02453e+06	8.23369e+06	7.85584e+06	5.82961e+06	7.87747e+06	8.2912e+06	1.00472	0.00679413	0.956469	0.555556	0.0637331
Com_14344_pos	Oxymatrine	C15 H24 N2 O2	264.184	6.772	265.191	No results	Full match	No results	Alkaloids and derivatives	Lupin alkaloids	Matrine alkaloids	Matrine alkaloids	7.41433e+06	8.16e+06	8.14209e+06	8.82136e+06	4.68452e+06	6.91854e+06	8.9332e+06	8.00374e+06	5.3272e+06	6.14586e+06	5.38574e+06	6.95032e+06	1.08332	0.115453	0.5469	0.611111	0.848161
Com_14410_pos	ELK	C17 H32 N4 O6	388.232	3.033	389.24	Full match	No results	No results					1.26339e+06	944334	1.55208e+06	1.55303e+06	5.51682e+06	1.6996e+06	885524	1.49436e+06	923325	2.4315e+06	2.35762e+06	1.09545e+06	1.36369	0.447512	0.513934	0.638889	0.697684
Com_14501_pos	4-(3-Methyl-5-oxo-4,5-dihydro-1H-pyrazol-1-yl)benzoic acid	C11 H10 N2 O3	218.069	6.217	219.077	Full match	No results	No results					7.75962e+06	7.25458e+06	7.66305e+06	6.63414e+06	7.10554e+06	5.64392e+06	7.53552e+06	7.59495e+06	9.04144e+06	5.83064e+06	6.20758e+06	5.68159e+06	1.00404	0.00581282	0.890496	0.527778	0.0993356
Com_1453_pos	Ne-(1-Carboxymethyl)-L-lysine	C8 H16 N2 O4	204.111	2.693	205.119	No results	No results	Full match					9.30004e+06	1.41667e+07	1.65237e+07	1.45525e+07	2.77491e+07	1.2832e+07	8.06511e+06	8.33759e+06	8.29888e+06	2.31017e+07	1.99834e+07	1.00237e+07	1.22251	0.289848	0.339839	0.694444	0.558506
Com_14556_pos	PC (14:0e/3:0)	C25 H52 N O7 P	509.349	9.596	510.356	No results	Full match	Full match	Lipids and lipid-like molecules	Glycerophospholipids	Glycerophosphocholines	Phosphocholines	1.2301e+06	1.04347e+06	1.1965e+06	1.19966e+06	940604	1.16119e+06	1.07915e+06	1.10171e+06	1.17814e+06	923385	909495	1.16056e+06	1.06597	0.0921707	0.326992	0.75	0.194627
Com_14717_pos	Valproic acid	C8 H16 O2	144.115	6.706	127.112	No results	No results	Full match	Lipids and lipid-like molecules	Fatty Acyls	Fatty acids and conjugates	Methyl-branched fatty acids	712449	715385	656918	695921	888806	695215	981647	822718	1.16511e+06	1.05442e+06	1.1314e+06	889284	0.722084	-0.469762	0.00118877	0.972222	0.510483
Com_14731_pos	5-Aminosalicylic Acid	C7 H7 N O3	153.043	5.138	154.05	No results	No results	Full match	Benzenoids	Benzene and substituted derivatives	Benzoic acids and derivatives	Aminobenzoic acids	2.53422e+06	1.1217e+06	1.28699e+06	1.5072e+06	8.37865e+06	4.68011e+06	2.24223e+06	2.34828e+06	3.17025e+06	2.30967e+06	2.03485e+06	1.99238e+06	1.38384	0.468674	0.876956	0.527778	1.26717
Com_14751_pos	LysoPC 10:0	C18 H38 N O7 P	411.237	6.196	412.245	No results	No results	Full match	Lipids and lipid-like molecules	Glycerophospholipids	Glycerophosphocholines	Phosphocholines	5.05385e+06	8.34256e+06	7.14994e+06	8.60811e+06	7.62311e+06	7.93154e+06	7.48039e+06	8.9741e+06	7.87261e+06	6.45216e+06	5.55405e+06	8.64871e+06	0.993933	-0.00877964	0.948821	0.472222	0.128947
Com_14945_pos	ANK	C13 H25 N5 O5	662.378	5.019	332.196	Invalid mass	No results	No results					562355	579179	352230	432974	3.59185e+06	2.15928e+06	577692	810873	571035	559184	334369	598436	2.22444	1.15344	0.333414	0.444444	0.866196
Com_14989_pos	2-Phenylethylamine	C8 H11 N	121.09	5.472	122.097	No results	No results	Full match	Benzenoids	Benzene and substituted derivatives	Phenethylamines	Phenethylamines	1.69973e+06	1.91408e+06	1.51526e+06	1.59178e+06	8.18143e+06	3.24909e+06	1.89928e+06	2.47841e+06	1.99877e+06	2.85379e+06	2.59234e+06	2.16535e+06	1.29765	0.375896	0.850906	0.638889	1.22097
Com_1502_pos	FNK	C19 H29 N5 O5	389.206	5.419	390.214	Invalid mass	No results	No results					2.90207e+07	2.62695e+07	1.92811e+07	2.82988e+07	3.46546e+07	5.85466e+07	2.02918e+07	3.29014e+07	2.66525e+07	4.72132e+07	2.68742e+07	2.22549e+07	1.11285	0.154263	0.667422	0.583333	0.225494
Com_15031_pos	Hydroxyhomosildenafil	C23 H32 N6 O5 S	504.225	4.999	505.232	No results	Invalid mass	No results	Benzenoids	Benzene and substituted derivatives	Benzenesulfonamides	Benzenesulfonamides	5.16591e+06	5.68319e+06	5.35302e+06	2.88267e+06	8.15545e+06	5.45717e+06	6.63558e+06	3.47475e+06	1.87507e+06	4.96851e+06	1.32619e+06	5.53361e+06	1.37305	0.457385	0.191651	0.694444	1.40466
Com_15117_pos	Nicotinuric Acid	C8 H8 N2 O3	180.054	5.273	181.061	No results	No results	Full match	Organic acids and derivatives	Carboxylic acids and derivatives	Amino acids, peptides, and analogues	N-acyl-alpha amino acids	1.5062e+06	1.76161e+06	1.26957e+06	1.57322e+06	8.07454e+06	3.90483e+06	1.78417e+06	2.30996e+06	1.71335e+06	2.34321e+06	2.06509e+06	1.9095e+06	1.49192	0.577172	0.621619	0.638889	0.822731
Com_1515_pos	Phe-Phe	C18 H20 N2 O3	312.148	6.318	313.155	No results	No results	Full match	Organic acids and derivatives	Carboxylic acids and derivatives	Amino acids, peptides, and analogues	Dipeptides	1.04476e+08	1.06826e+08	1.08706e+08	1.08552e+08	8.74724e+07	9.22491e+07	1.0979e+08	1.0295e+08	1.13902e+08	8.89962e+07	8.94408e+07	9.86185e+07	1.00759	0.0109148	0.885518	0.5	0.0463775
Com_15260_pos	bicyclo[2.2.2]oct-2-en-1-yl 4-methylbenzene-1-sulfonate	C15 H18 O3 S	278.094	2.522	279.102	Invalid mass	No results	No results					2.16422e+06	2.15195e+06	3.73065e+06	2.36221e+06	7.97219e+06	3.23621e+06	1.88408e+06	1.47072e+06	1.61789e+06	3.25479e+06	3.44385e+06	1.61073e+06	1.62756	0.702714	0.127961	0.777778	1.48213
Com_15336_pos	Pyrogallol	C6 H6 O3	126.032	12.032	127.039	No results	No results	Full match	Benzenoids	Phenols	Benzenetriols and derivatives	5-unsubstituted pyrrogallols	2.9158e+06	4.95181e+06	2.47874e+06	4.91707e+06	3.23114e+06	4.55054e+06	2.65862e+06	3.49041e+06	6.30753e+06	6.84055e+06	3.58337e+06	7.61341e+06	0.755729	-0.404059	0.294322	0.694444	0.647483
Com_15395_pos	alpha-Benzylsuccinic acid	C11 H12 O4	208.074	5.446	209.082	No results	No results	Full match	Phenylpropanoids and polyketides	Phenylpropanoic acids	Not available	Phenylpropanoic acids	4.26393e+06	4.12051e+06	4.2429e+06	4.08959e+06	7.88113e+06	5.22197e+06	3.09039e+06	4.25494e+06	3.66461e+06	5.32102e+06	5.16948e+06	4.87957e+06	1.1304	0.176837	0.438732	0.444444	1.32916
Com_15535_pos	KMH	C17 H30 N6 O4 S	396.203	5.207	397.21	Invalid mass	No results	No results					2.34123e+06	3.28143e+06	3.41254e+06	3.13512e+06	7.76049e+06	4.07624e+06	1.76919e+06	2.99952e+06	3.16702e+06	6.40114e+06	2.31955e+06	2.77229e+06	1.23565	0.305267	0.381697	0.75	1.26559
Com_15552_pos	Guanosine 3',5'-cyclic monophosphate	C H4 N2 O	345.048	4.701	346.054	No results	Invalid mass	No match	Nucleosides, nucleotides, and analogues	Purine nucleotides	Cyclic purine nucleotides	3',5'-cyclic purine nucleotides	3.21231e+06	1.80504e+06	2.27471e+06	3.26274e+06	6.42743e+06	7.40808e+06	4.94697e+06	7.45384e+06	6.73354e+06	5.89654e+06	7.04771e+06	4.30747e+06	0.67032	-0.577078	0.0778755	0.777778	2.3872
Com_1566_pos	3-(2-methylpropyl)-octahydropyrrolo[1,2-a]pyrazine-1,4-dione	C11 H18 N2 O2	210.138	4.761	211.145	Full match	Full match	No results					2.57972e+07	4.22177e+07	4.22411e+07	1.07836e+08	4.00312e+07	3.79838e+07	4.55874e+07	5.64925e+07	8.47542e+07	6.44511e+07	5.81212e+07	3.35267e+07	0.863454	-0.211808	0.379471	0.722222	1.12907
Com_15701_pos	PC (16:0/16:1)	C40 H78 N O8 P	731.548	10.615	732.555	No results	Full match	No results	Lipids and lipid-like molecules	Glycerophospholipids	Glycerophosphocholines	Phosphocholines	307880	280960	261739	290199	244758	292069	270027	301142	393794	191792	295534	223474	1.0011	0.00158411	0.828247	0.5	0.0628783
Com_15710_pos	Skatole	C9 H9 N	131.074	7.089	132.081	No results	Full match	Full match	Organoheterocyclic compounds	Indoles and derivatives	Indoles	3-methylindoles	5.67711e+06	7.64879e+06	6.95268e+06	6.25983e+06	3.99473e+06	6.12904e+06	5.55101e+06	4.65167e+06	5.13789e+06	3.38219e+06	3.50134e+06	5.39044e+06	1.32764	0.408865	0.0514164	0.888889	1.02643
Com_1571_pos	Meperidine-d5	C15 H16 [2]H5 N O2	115.101	5.798	253.191	Invalid mass	No results	No results					9.49416e+07	9.44123e+07	1.00077e+08	9.98029e+07	7.42666e+07	8.4709e+07	1.06112e+08	1.01774e+08	9.96264e+07	1.14436e+08	1.16299e+08	1.02943e+08	0.854987	-0.226026	0.0185049	0.944444	0.193473
Com_15731_pos	Lysope 14:0	C19 H40 N O7 P	425.254	7.364	426.262	No results	No results	Full match	Lipids and lipid-like molecules	Glycerophospholipids	Glycerophosphoethanolamines	1-acyl-sn-glycero-3-phosphoethanolamines	594693	481601	463958	526072	465366	450038	547430	472753	474016	371115	333698	474885	1.11512	0.157205	0.210504	0.611111	0.209112
Com_15736_pos	6-(7-methyloctyl)-1H,3H,4H,6H-furo[3,4-c]furan-1-one	C15 H24 O3	252.17	7.524	253.178	Invalid mass	No results	No results					1.70255e+06	2.04497e+06	1.98462e+06	723548	1.57472e+06	1.43409e+06	2.86397e+06	2.61392e+06	2.31184e+06	2.20452e+06	1.68265e+06	3.96562e+06	0.60505	-0.724874	0.0251141	0.916667	1.03341
Com_15772_pos	FPH	C20 H25 N5 O4	381.189	5.336	382.196	Invalid mass	No results	No results					3.32474e+06	2.71448e+06	5.19161e+06	2.89207e+06	4.92214e+06	7.28263e+06	4.61422e+06	4.75852e+06	4.06667e+06	6.43551e+06	7.70183e+06	3.39928e+06	0.849937	-0.234572	0.370768	0.638889	1.37385
Com_15805_pos	TPH	C15 H23 N5 O5	353.172	5.095	354.179	Full match	No results	No results					654072	633358	680035	1.02232e+06	3.42585e+06	1.98452e+06	623076	857244	883905	845764	815982	898223	1.70589	0.770528	0.322748	0.416667	0.656509
Com_15810_pos	2-Isopropylaniline	C9 H13 N	135.105	5.06	136.112	Full match	Partial match	No results					1.32289e+06	1.23238e+06	1.0341e+06	1.02386e+06	7.59253e+06	4.56433e+06	1.2602e+06	1.71404e+06	1.21123e+06	1.26412e+06	1.00899e+06	1.40689e+06	2.13211	1.09228	0.288722	0.555556	1.79127
Com_1596_pos	p-Mentha-1,3,8-triene	C10 H14	134.11	6.646	135.117	No results	No results	Full match	Lipids and lipid-like molecules	Prenol lipids	Monoterpenoids	Aromatic monoterpenoids	1.8015e+06	1.3188e+06	1.67489e+06	1.38675e+06	1.50452e+06	1.48182e+06	5.05001e+06	5.2003e+06	5.36208e+06	4.19844e+06	3.41957e+06	4.80238e+06	0.327056	-1.61239	4.12273e-07	1	1.10956
Com_1597_pos	4-(2,3-dihydro-1,4-benzodioxin-6-yl)butanoic acid	C12 H14 O4	239.116	5.681	240.123	Invalid mass	No results	No results					6.37574e+07	7.49968e+07	7.42263e+07	6.53726e+07	6.12906e+07	6.83758e+07	7.89602e+07	8.94232e+07	7.09281e+07	1.07951e+08	1.4163e+08	8.55255e+07	0.710318	-0.493463	0.024265	0.944444	1.19374
Com_16043_pos	N1-(1H-indol-4-yl)cyclohexane-1-carboxamide	C15 H18 N2 O	264.123	5.149	265.13	Invalid mass	No results	No results					1.43075e+06	1.31367e+06	1.05793e+06	1.22436e+06	7.42767e+06	3.73078e+06	1.44576e+06	1.7578e+06	1.33708e+06	1.5787e+06	1.41841e+06	1.40888e+06	1.80908	0.855254	0.382295	0.583333	0.928605
Com_16197_pos	3-hydroxy-2-octylpentanedioic acid	C13 H24 O5	242.152	6.661	243.159	Invalid mass	No results	No results					552944	522961	478538	492425	888824	561787	677057	566293	645779	715541	686271	832492	0.848195	-0.237531	0.125961	0.833333	0.345759
Com_16323_pos	4-(anilinomethylidene)-3-methyl-4,5-dihydroisoxazol-5-one	C11 H10 N2 O2	202.075	5.137	220.109	Full match	No results	No results					1.42323e+06	1.27036e+06	1.14384e+06	1.26141e+06	7.2439e+06	4.00029e+06	1.41759e+06	1.69314e+06	1.23386e+06	1.62484e+06	1.9447e+06	1.55401e+06	1.72611	0.78752	0.428993	0.555556	1.54234
Com_1632_pos	N1-piperidinocarbonyl-4-methylbenzene-1-sulfonamide	C13 H18 N2 O3 S	282.101	5.817	283.108	Invalid mass	No results	No results					8.00359e+07	9.60943e+07	1.03615e+08	9.9613e+07	9.70747e+07	9.19523e+07	8.58209e+07	9.98404e+07	8.0211e+07	1.38408e+08	1.26541e+08	1.03747e+08	0.895704	-0.158906	0.351159	0.694444	0.110817
Com_1633_pos	Gamma-Glu-Leu	C11 H20 N2 O5	260.138	3.771	261.145	No results	No results	Full match	Organic acids and derivatives	Carboxylic acids and derivatives	Amino acids, peptides, and analogues	Dipeptides	1.58461e+07	1.62965e+07	1.9309e+07	2.02483e+07	4.2735e+07	1.63105e+07	1.32331e+07	1.44306e+07	1.35714e+07	2.60578e+07	2.6383e+07	1.4064e+07	1.21353	0.279209	0.421977	0.722222	0.558947
Com_16340_pos	6-(4-phenylpiperazino)hexanoic acid hydrochloride	C16 H24 N2 O2	276.184	6.197	277.192	Full match	No results	No results					6.31601e+06	5.72805e+06	6.92076e+06	7.13344e+06	5.49845e+06	4.78909e+06	7.41764e+06	6.80113e+06	7.19628e+06	5.44969e+06	4.27838e+06	7.8467e+06	0.933213	-0.099722	0.623097	0.638889	0.297312
Com_16344_pos	4,4'-dimethoxy[1,1'-biphenyl]-2-carbonitrile	C15 H13 N O2	239.095	6.563	240.102	Full match	No results	No results					632493	582831	620993	1.12175e+06	1.46389e+06	650398	620273	804693	682233	554375	532604	602103	1.33614	0.41807	0.213565	0.722222	0.454477
Com_16409_pos	Isobutyryl carnitine	C11 H21 N O4	231.148	6.289	232.155	No results	No results	Full match	Lipids and lipid-like molecules	Fatty Acyls	Fatty acid esters	Acyl carnitines	1.91234e+06	1.64487e+06	1.97461e+06	1.80661e+06	2.00439e+06	1.41886e+06	2.22515e+06	1.7561e+06	1.78792e+06	1.96998e+06	1.66086e+06	1.4072e+06	0.995787	-0.00609162	0.98766	0.555556	0.00349883
Com_1651_pos	L-threo-3-Phenylserine	C9 H11 N O3	181.074	6.08	182.082	No results	Full match	Full match	Organic acids and derivatives	Carboxylic acids and derivatives	Amino acids, peptides, and analogues	Phenylalanine and derivatives	8.44364e+07	8.36719e+07	8.41872e+07	8.55959e+07	2.92931e+07	8.93848e+07	8.6515e+07	1.06965e+08	9.00968e+07	8.97252e+07	6.78323e+07	9.55361e+07	0.850744	-0.233203	0.297049	0.833333	0.58621
Com_16601_pos	VNK	C15 H29 N5 O5	682.413	5.178	342.214	Invalid mass	No results	No results					1.24647e+06	1.31734e+06	1.13232e+06	1.21365e+06	7.05674e+06	3.70659e+06	1.37498e+06	1.78818e+06	1.31524e+06	1.79791e+06	1.49109e+06	1.50757e+06	1.68983	0.756878	0.462804	0.638889	0.956341
Com_16672_pos	DY131	C18 H21 N3 O2	311.164	6.655	312.171	No results	No results	Full match	Benzenoids	Benzene and substituted derivatives	Benzoic acids and derivatives	Benzoic acids and derivatives	6.34363e+06	6.98807e+06	5.36822e+06	6.06356e+06	4.98342e+06	4.68333e+06	5.03207e+06	7.1769e+06	6.47014e+06	7.30447e+06	6.25428e+06	7.02676e+06	0.876876	-0.189555	0.144976	0.805556	1.25311
Com_16696_pos	SM (d14:0/16:1)	C35 H71 N2 O6 P	646.506	8.693	647.514	No results	Full match	No results	Lipids and lipid-like molecules	Sphingolipids	Phosphosphingolipids	Phosphosphingolipids	1.16139e+06	1.06634e+06	1.31624e+06	1.27349e+06	1.05497e+06	991744	1.17175e+06	1.00524e+06	1.11521e+06	878401	877981	1.06615e+06	1.12257	0.1668	0.115846	0.722222	0.392356
Com_1677_pos	N-(2-hydroxyphenyl)acetamide	C8 H9 N O2	151.063	5.693	152.071	Full match	Partial match	Full match					7.84309e+07	6.03785e+07	5.35511e+07	5.25193e+07	4.04756e+07	4.99359e+07	9.89615e+07	7.39428e+07	7.50122e+07	6.57187e+07	8.48723e+07	6.05502e+07	0.73039	-0.45326	0.0196237	0.888889	1.08322
Com_16798_pos	Desmethylclozapine	C17 H17 Cl N4	312.112	5.12	313.119	No results	Invalid mass	No results	Organoheterocyclic compounds	Benzodiazepines	Dibenzodiazepines	Dibenzodiazepines	6.55659e+06	4.78464e+06	5.6111e+06	4.10994e+06	6.91702e+06	6.1886e+06	5.91663e+06	5.88257e+06	4.72083e+06	4.50974e+06	5.5599e+06	4.37512e+06	1.10344	0.142013	0.386559	0.694444	0.598855
Com_16808_pos	4-Guanidinobutanoic acid	C5 H11 N3 O2	145.085	1.535	146.093	No results	No results	Full match	Organic acids and derivatives	Carboxylic acids and derivatives	Amino acids, peptides, and analogues	Gamma amino acids and derivatives	6.14812e+06	3.94203e+06	4.29822e+06	3.86358e+06	6.83704e+06	6.60947e+06	3.74245e+06	4.87505e+06	3.58641e+06	3.7652e+06	4.05367e+06	4.09731e+06	1.31419	0.394178	0.0761548	0.805556	1.74956
Com_1684_pos	Hypoxanthine	C5 H4 N4 O	136.039	1.926	137.046	No results	Full match	Full match	Organoheterocyclic compounds	Imidazopyrimidines	Purines and purine derivatives	Hypoxanthines	3.12699e+07	6.00371e+06	5.33998e+06	6.65771e+06	1.45604e+07	6.00692e+06	2.82312e+07	3.27477e+07	3.35349e+07	5.73799e+07	5.29408e+07	3.82077e+07	0.287352	-1.79911	0.00260531	0.972222	3.24999
Com_1699_pos	Cuminaldehyde	C10 H12 O	148.089	6.938	149.096	No results	Full match	No results	Lipids and lipid-like molecules	Prenol lipids	Monoterpenoids	Aromatic monoterpenoids	4.22307e+06	4.95829e+06	5.91377e+06	3.00596e+07	6.25092e+06	6.80454e+06	6.22643e+06	4.58557e+06	4.35393e+06	3.79479e+06	4.25954e+06	6.02405e+06	1.99048	0.993116	0.206703	0.75	0.592108
Com_17011_pos	4-phenyl-1,2-dihydrophthalazin-1-one	C14 H10 N2 O	222.08	6.26	223.087	Full match	No results	No results					5.81523e+06	5.76795e+06	5.68202e+06	6.9792e+06	3.27564e+06	3.91662e+06	6.11573e+06	4.90387e+06	6.55829e+06	2.65169e+06	3.06605e+06	5.80423e+06	1.0803	0.111435	0.614984	0.555556	0.647837
Com_1705_pos	4-Butylresorcinol	C10 H14 O2	166.1	6.951	167.107	No results	No results	Full match	Benzenoids	Phenols	Benzenediols	Resorcinols	2.94012e+06	3.88397e+06	4.69663e+06	2.86317e+07	5.48266e+06	5.97988e+06	4.54084e+06	3.44797e+06	3.02615e+06	3.30613e+06	3.83711e+06	4.40268e+06	2.28781	1.19397	0.196764	0.777778	0.631018
Com_1732_pos	Kanosamine	C6 H13 N O5	161.069	1.302	162.076	No results	Invalid mass	No match	Organic oxygen compounds	Organooxygen compounds	Carbohydrates and carbohydrate conjugates	Hexoses	3.97634e+07	5.4514e+07	5.34115e+07	4.11933e+07	9.44257e+07	4.92328e+07	5.86984e+07	4.04115e+07	3.24436e+07	1.21607e+08	8.28554e+07	8.20346e+07	0.795456	-0.330146	0.481281	0.611111	0.519775
Com_1737_pos	indoline-2-carboxylic acid	C9 H9 N O2	163.064	5.239	164.071	Full match	Partial match	Full match					4.603e+07	3.50816e+07	4.93914e+07	3.76626e+07	5.07359e+07	4.92202e+07	4.70026e+07	5.27151e+07	4.98577e+07	5.00661e+07	6.45735e+07	4.70533e+07	0.861385	-0.21527	0.0881291	0.777778	0.483349
Com_17403_pos	2,3-Dinor-TXB2	C18 H30 O6	342.205	6.342	343.212	No results	No results	Full match	Organic acids and derivatives	Hydroxy acids and derivatives	Medium-chain hydroxy acids and derivatives	Medium-chain hydroxy acids and derivatives	3.79064e+06	4.32858e+06	3.78714e+06	3.72591e+06	6.56127e+06	4.48854e+06	4.60848e+06	4.83336e+06	5.48067e+06	5.61868e+06	5.6719e+06	5.67416e+06	0.836764	-0.257108	0.0811377	0.833333	1.43797
Com_17413_pos	Caprolactam	C6 H11 N O	131.095	12.022	132.102	No results	Invalid mass	No match	Organoheterocyclic compounds	Lactams	Caprolactams	Caprolactams	4.1569e+06	4.48757e+06	3.29006e+06	3.99705e+06	2.76055e+06	6.26622e+06	3.78669e+06	4.511e+06	4.18581e+06	5.3053e+06	4.24672e+06	5.53197e+06	0.905355	-0.143445	0.367345	0.694444	0.433913
Com_1747_pos	4-Methoxycinnamic acid	C10 H10 O3	160.053	6.186	161.06	No results	Invalid mass	No results	Phenylpropanoids and polyketides	Cinnamic acids and derivatives	Cinnamic acids	Cinnamic acids	9.2692e+07	8.2444e+07	7.49153e+07	8.08571e+07	3.78504e+07	5.31513e+07	8.16192e+07	7.53705e+07	8.63711e+07	1.23789e+07	4.49639e+07	6.94658e+07	1.13978	0.18875	0.474851	0.583333	0.90573
Com_17658_pos	5-[4-(tert-butyl)phenyl]-1,3,4-oxadiazole-2-thiol	C12 H14 N2 O S	234.083	6.324	235.091	Full match	No results	No results					5.37502e+06	4.17144e+06	5.1019e+06	6.66044e+06	3.55728e+06	3.79309e+06	4.50439e+06	3.39355e+06	4.36436e+06	4.72946e+06	4.39118e+06	4.35926e+06	1.11331	0.154861	0.438836	0.583333	0.832089
Com_17695_pos	Dihydrothymine	C5 H8 N2 O2	111.033	4.736	112.04	No results	Invalid mass	No results	Organoheterocyclic compounds	Diazines	Pyrimidines and pyrimidine derivatives	Hydropyrimidines	4.86852e+06	4.63669e+06	5.75969e+06	6.34108e+06	6.41257e+06	5.62426e+06	5.47923e+06	6.55961e+06	5.38498e+06	3.28523e+06	6.8181e+06	5.82607e+06	1.00868	0.0124717	0.827325	0.444444	0.187517
Com_17742_pos	1,7-bis(3,4-dihydroxyphenyl)heptan-3-one	C19 H22 O5	312.132	1.482	313.14	Invalid mass	No results	No results					1.74711e+06	2.33429e+06	2.46513e+06	1.87406e+06	6.37972e+06	3.01255e+06	1.44923e+06	2.61969e+06	1.96328e+06	2.82748e+06	1.76341e+06	1.87296e+06	1.42548	0.511446	0.243442	0.666667	1.10775
Com_17892_pos	Nor-9-carboxy-δ9-THC	C21 H28 O4	344.199	7.821	345.206	No results	Full match	No results	Organoheterocyclic compounds	Benzopyrans	1-benzopyrans	2,2-dimethyl-1-benzopyrans	455399	378040	426041	362195	394221	354533	431876	388441	409637	301078	287910	341941	1.09697	0.133528	0.23984	0.666667	0.204641
Com_178_pos	2-Amino-1,3-octadecanediol	C18 H39 N O2	301.298	7.244	302.306	Full match	No results	Full match	Organic nitrogen compounds	Organonitrogen compounds	Amines	1,2-aminoalcohols	3.5763e+08	3.1891e+08	3.35755e+08	3.15555e+08	2.39782e+08	3.0295e+08	3.25257e+08	2.78059e+08	3.37547e+08	1.70121e+08	1.79399e+08	2.49418e+08	1.21482	0.280744	0.136722	0.694444	0.524919
Com_17913_pos	Cytidine	C9 H13 N3 O5	243.086	1.463	244.093	No results	No results	Full match	Nucleosides, nucleotides, and analogues	Pyrimidine nucleosides	Not available	Pyrimidine nucleosides	4.15086e+06	2.33304e+06	2.99285e+06	2.86049e+06	6.28336e+06	4.66146e+06	2.93908e+06	3.9936e+06	2.55876e+06	3.94091e+06	3.36859e+06	3.24518e+06	1.16142	0.215896	0.544903	0.583333	1.5625
Com_17943_pos	5-(6-hydroxy-6-methyloctyl)-2,5-dihydrofuran-2-one	C13 H22 O3	231.111	1.237	232.118	Invalid mass	Invalid mass	No results					1.16905e+06	2.32122e+06	1.65163e+06	2.31805e+06	6.26509e+06	2.87722e+06	2.25923e+06	3.03903e+06	1.71794e+06	5.47539e+06	6.54709e+06	2.63253e+06	0.766098	-0.3844	0.366958	0.666667	1.0515
Com_17957_pos	N-Acetyl-D-tryptophan	C13 H14 N2 O3	246.101	5.011	247.108	No results	No results	Full match	Organic acids and derivatives	Carboxylic acids and derivatives	Amino acids, peptides, and analogues	N-acyl-alpha amino acids	979900	1.00922e+06	699286	754455	6.25877e+06	3.76253e+06	1.05069e+06	1.41294e+06	998459	974374	738787	1.06937e+06	2.15612	1.10844	0.349002	0.5	1.29747
Com_18045_pos	FMK	C20 H32 N4 O4 S	407.193	5.06	408.2	Invalid mass	No results	No results					1.16616e+06	1.09109e+06	801709	1.02703e+06	6.21094e+06	3.6726e+06	1.18401e+06	1.45139e+06	1.11672e+06	1.33206e+06	995140	1.29688e+06	1.89386	0.921333	0.377537	0.555556	1.2411
Com_1812_pos	4-oxo-4-(5,6,7,8-tetrahydronaphthalen-1-ylamino)but-2-enoic acid	C14 H15 N O3	262.132	5.478	263.139	Invalid mass	No results	No match					6.92575e+07	5.82268e+07	8.63017e+07	7.33614e+07	7.23165e+07	4.88934e+07	7.05909e+07	6.64675e+07	6.27339e+07	1.18147e+08	1.03105e+08	8.39189e+07	0.808687	-0.306346	0.161255	0.666667	1.90983
Com_1813_pos	Estriol	C18 H24 O3	293.127	6.1	294.134	Invalid mass	No results	No results	Lipids and lipid-like molecules	Steroids and steroid derivatives	Estrane steroids	Estrogens and derivatives	7.82403e+07	8.61086e+07	8.38388e+07	9.34925e+07	6.82811e+07	7.90862e+07	8.42001e+07	8.5743e+07	8.71987e+07	9.13588e+07	9.12414e+07	9.15401e+07	0.920504	-0.119504	0.105704	0.777778	0.232794
Com_18282_pos	octadec-9-ynoic acid	C18 H32 O2	302.225	8.731	303.232	Invalid mass	Invalid mass	No match					4.39843e+06	5.19699e+06	5.10605e+06	5.04167e+06	2.72292e+06	5.11857e+06	4.21937e+06	4.39719e+06	6.41449e+06	3.14466e+06	3.03644e+06	5.68693e+06	1.02549	0.036308	0.810214	0.555556	0.379689
Com_182_pos	4-Methoxycinnamaldehyde	C10 H10 O2	162.068	5.865	163.075	Full match	Partial match	No results	Phenylpropanoids and polyketides	Cinnamaldehydes	Not available	Cinnamaldehydes	3.40964e+08	3.6098e+08	4.12862e+08	5.50069e+08	3.51658e+07	3.20894e+08	4.53911e+08	4.32895e+08	6.92045e+08	2.02067e+08	1.11017e+08	6.09367e+08	0.807954	-0.307655	0.569098	0.666667	0.584673
Com_1835_pos	Prolylleucine	C11 H20 N2 O3	228.147	5.956	229.155	No results	Full match	Full match	Organic acids and derivatives	Carboxylic acids and derivatives	Amino acids, peptides, and analogues	Dipeptides	5.70387e+07	6.50965e+07	6.69147e+07	5.97967e+07	6.42655e+07	8.51658e+07	6.05569e+07	6.75723e+07	6.02627e+07	8.33486e+07	8.12699e+07	6.61847e+07	0.950102	-0.073846	0.541734	0.638889	0.144943
Com_1843_pos	Muramic acid	C9 H17 N O7	251.101	1.38	252.108	No results	Full match	No match	Organic oxygen compounds	Organooxygen compounds	Carbohydrates and carbohydrate conjugates	Sugar acids and derivatives	1.48481e+07	1.19405e+07	2.32143e+07	1.53849e+07	8.86576e+07	2.03306e+07	1.25339e+07	2.26766e+07	1.20683e+07	2.59526e+07	1.7583e+07	2.25407e+07	1.53832	0.621352	0.564324	0.5	0.921525
Com_18460_pos	3-Methylindole	C9 H9 N	131.074	5.687	132.081	No results	No results	Full match	Organoheterocyclic compounds	Indoles and derivatives	Indoles	3-methylindoles	1.90287e+06	4.42113e+06	1.64277e+06	1.37065e+06	6.00223e+06	1.8588e+06	2.14032e+06	2.81696e+06	1.77924e+06	2.41102e+06	2.56065e+06	1.74516e+06	1.27838	0.354313	0.708823	0.555556	0.759703
Com_18769_pos	YLK	C21 H34 N4 O5	422.254	5.258	423.262	Full match	No results	No results					912247	996410	780944	961965	5.06967e+06	2.90492e+06	1.05655e+06	1.41245e+06	1.07571e+06	1.46336e+06	1.25722e+06	1.14042e+06	1.56989	0.650665	0.590872	0.666667	0.778445
Com_18788_pos	Xanthurenic Acid	C10 H7 N O4	205.038	5.297	206.046	No results	No results	Full match	Organoheterocyclic compounds	Quinolines and derivatives	Quinoline carboxylic acids	Quinoline carboxylic acids	1.18292e+06	1.32144e+06	1.03628e+06	1.18013e+06	5.82893e+06	2.90924e+06	1.36417e+06	1.65064e+06	1.2935e+06	1.87463e+06	1.57072e+06	1.45276e+06	1.46191	0.547853	0.599977	0.638889	1.30885
Com_18856_pos	3-(2-fluorophenyl)-2-[(2-fluorophenyl)imino]-1,3-thiazolan-4-one	C15 H10 F2 N2 O S	304.05	1.154	305.057	Invalid mass	No results	No results					2.06172e+06	343563	246095	371952	2.43338e+06	1.84566e+06	308272	1.0238e+06	329321	578849	276050	194655	2.69365	1.42956	0.167113	0.75	2.04749
Com_18910_pos	Tiglic acid	C5 H8 O2	100.053	6.037	101.06	No results	No results	Full match	Lipids and lipid-like molecules	Fatty Acyls	Fatty acids and conjugates	Methyl-branched fatty acids	3.61664e+06	3.56847e+06	3.54061e+06	3.8343e+06	5.76809e+06	3.39485e+06	4.06143e+06	4.78037e+06	4.18761e+06	3.58415e+06	3.2296e+06	3.94994e+06	0.997052	-0.00425891	0.8942	0.638889	0.795808
Com_18922_pos	Bicine	C6 H13 N O4	163.086	4.715	164.094	No results	Invalid mass	No match	Organic acids and derivatives	Carboxylic acids and derivatives	Amino acids, peptides, and analogues	Alpha amino acids	4.2555e+06	3.75778e+06	1.9495e+06	3.89786e+06	5.00473e+06	5.50843e+06	3.50859e+06	3.79682e+06	3.25131e+06	2.92793e+06	2.35476e+06	2.78456e+06	1.30873	0.388171	0.202067	0.805556	1.38996
Com_1893_pos	6,7,8-trimethoxy-3-phenyl-2-thioxo-1,2,3,4-tetrahydroquinazolin-4-one	C17 H16 N2 O4 S	344.08	6.663	345.088	Invalid mass	No results	No results					565659	613386	596462	617740	1.46972e+06	637955	561263	557412	634690	540888	1.0025e+06	624304	1.14789	0.198979	0.598046	0.638889	0.242232
Com_19061_pos	Prostaglandin E2	C20 H32 O5	352.225	6.713	353.232	No results	No results	Full match	Lipids and lipid-like molecules	Fatty Acyls	Eicosanoids	Prostaglandins and related compounds	1.10914e+06	1.09603e+06	1.27214e+06	3.18144e+06	1.90226e+06	1.46995e+06	1.41834e+06	999766	2.70295e+06	1.38556e+06	1.52222e+06	1.60757e+06	1.04094	0.0578925	0.96529	0.527778	0.0263746
Com_19070_pos	6-(4-methoxybenzyl)-3-methyl-5,6,7,8-tetrahydroquinoline	C18 H21 N O	267.163	8.04	268.17	Full match	No results	No results					319849	277452	303753	277907	251682	257346	320696	291578	299700	240396	234583	277481	1.01415	0.0202734	0.796338	0.472222	0.0442356
Com_19088_pos	Lysopc 14:0	C22 H46 N O7 P	467.3	6.076	468.307	No results	No results	Full match	Lipids and lipid-like molecules	Glycerophospholipids	Glycerophosphocholines	1-acyl-sn-glycero-3-phosphocholines	3.89054e+06	1.71557e+06	3.93734e+06	4.30047e+06	5.68112e+06	3.00253e+06	2.67106e+06	3.59436e+06	3.56871e+06	2.91054e+06	3.06485e+06	3.75943e+06	1.15119	0.203125	0.640919	0.722222	0.628176
Com_1920_pos	Nicotinic acid	C6 H5 N O2	123.032	1.891	124.039	No results	Full match	Full match	Organoheterocyclic compounds	Pyridines and derivatives	Pyridinecarboxylic acids and derivatives	Pyridinecarboxylic acids	8.4285e+07	5.59632e+07	8.16205e+07	7.12967e+07	8.51359e+07	6.13403e+07	5.86281e+07	3.93129e+07	6.61116e+07	7.09119e+07	6.46473e+07	6.43557e+07	1.20791	0.272518	0.119636	0.75	0.779025
Com_19211_pos	Spiculisporic Acid	C17 H28 O6	328.19	6.26	329.197	No results	No results	Full match	Organic acids and derivatives	Carboxylic acids and derivatives	Tricarboxylic acids and derivatives	Tricarboxylic acids and derivatives	2.51436e+06	2.38881e+06	2.4258e+06	2.59151e+06	5.63037e+06	2.0775e+06	2.35209e+06	2.1056e+06	2.04782e+06	2.18077e+06	2.40283e+06	2.27572e+06	1.31901	0.399456	0.201706	0.833333	1.21219
Com_19229_pos	LPE 10:0	C15 H32 N O7 P	369.192	7.024	370.199	No results	Full match	No results	Lipids and lipid-like molecules	Glycerophospholipids	Glycerophosphoethanolamines	1-acyl-sn-glycero-3-phosphoethanolamines	800503	821537	786179	800353	922060	768455	928795	705420	893557	595808	576773	762147	1.09783	0.13466	0.253044	0.694444	0.237953
Com_19371_pos	Benzamidine	C7 H8 N2	120.069	5.397	121.077	No results	No results	Full match	Benzenoids	Benzene and substituted derivatives	Not available	Benzene and substituted derivatives	1.61717e+06	3.48663e+06	3.41522e+06	2.30705e+06	4.53149e+06	2.54811e+06	5.69287e+06	4.73321e+06	1.93022e+06	5.02391e+06	4.0069e+06	2.24568e+06	0.757662	-0.400373	0.310418	0.694444	1.75296
Com_19500_pos	Jasmone	C11 H16 O	164.12	8.289	165.128	Full match	No results	No results					1.601e+06	2.38808e+06	2.11989e+06	1.96566e+06	1.55144e+06	1.46216e+06	4.82492e+06	4.74061e+06	5.79126e+06	3.21536e+06	3.63664e+06	3.52857e+06	0.430822	-1.21484	5.19464e-05	1	3.52896
Com_19520_pos	N-Carbamyl-L-glutamicacid	C6 H10 N2 O5	190.059	1.366	191.066	No results	No results	Full match	Benzenoids	Benzene and substituted derivatives	Diphenylmethanes	Diphenylmethanes	911168	1.1084e+06	1.18623e+06	920381	5.48642e+06	2.74362e+06	802306	1.70617e+06	781032	2.81405e+06	2.44846e+06	1.01341e+06	1.29176	0.369336	0.731291	0.416667	0.971813
Com_1952_pos	PC (14:0e/2:0)	C24 H50 N O7 P	495.333	9.096	496.34	No results	Full match	Full match	Lipids and lipid-like molecules	Glycerophospholipids	Glycerophosphocholines	Phosphocholines	1.28715e+06	1.27973e+06	1.10547e+06	1.31817e+06	972225	958970	1.28833e+06	981069	1.31113e+06	1.01396e+06	950947	962988	1.0635	0.0888212	0.479267	0.583333	0.165695
Com_1955_pos	4-oxo-4-(4-toluidino)but-2-enoic acid	C11 H11 N O3	205.074	6.809	206.081	Full match	Full match	Full match					7.24338e+07	7.05397e+07	7.46971e+07	7.85959e+07	6.14895e+07	7.21416e+07	7.93511e+07	6.49035e+07	7.14115e+07	5.38671e+07	4.85296e+07	7.92997e+07	1.08188	0.113537	0.338647	0.583333	0.31986
Com_19597_pos	PC (11:0/11:0)	C30 H60 N O8 P	593.407	10.54	594.414	No results	Full match	No results	Lipids and lipid-like molecules	Glycerophospholipids	Glycerophosphocholines	Phosphocholines	106504	114872	94580.6	96897.4	85220.8	93970.5	109971	123123	94951.1	71776.2	71636.6	86032.7	1.06198	0.0867587	0.471423	0.583333	0.103425
Com_19625_pos	(1R,2R)-trans-N-Boc-1,2-cyclohexanediamine	C11 H22 N2 O2	214.168	6.105	215.176	No results	No results	Full match	Organic nitrogen compounds	Organonitrogen compounds	Cyclohexylamines	Cyclohexylamines	2.37826e+06	1.87392e+06	2.05581e+06	2.26443e+06	5.4384e+06	2.56282e+06	1.97918e+06	2.00773e+06	1.06153e+06	1.92213e+06	2.10572e+06	2.0398e+06	1.49096	0.576244	0.096203	0.833333	1.10671
Com_19635_pos	Anserine	C10 H16 N4 O3	240.123	1.473	241.13	No results	No results	Full match	Organic acids and derivatives	Peptidomimetics	Hybrid peptides	Hybrid peptides	2.18462e+06	2.97338e+06	2.54435e+06	2.01228e+06	5.43133e+06	3.57485e+06	1.98742e+06	802424	1.85315e+06	4.09654e+06	2.98759e+06	2.36935e+06	1.32805	0.409308	0.246205	0.694444	0.915301
Com_19702_pos	SLK	C15 H30 N4 O5	173.111	1.477	174.118	Invalid mass	No results	No results					678917	854780	1.39517e+06	1.04327e+06	3.44511e+06	2.68502e+06	642135	1.27209e+06	542456	1.46764e+06	1.20726e+06	817338	1.69817	0.76398	0.215931	0.694444	1.35535
Com_19703_pos	RMK	C17 H35 N7 O4 S	830.461	5.256	416.238	Invalid mass	No results	No results					1.66533e+06	1.05093e+06	1.35605e+06	1.35537e+06	5.34706e+06	3.06386e+06	1.96564e+06	2.90591e+06	1.45793e+06	3.23254e+06	2.37612e+06	1.83492e+06	1.00476	0.00684919	0.646776	0.666667	0.887513
Com_19731_pos	Alanyltyrosine	C12 H16 N2 O4	115.065	4.748	253.119	No results	Invalid mass	No results	Organic acids and derivatives	Carboxylic acids and derivatives	Amino acids, peptides, and analogues	Peptides	1.42667e+06	1.54253e+06	1.53481e+06	1.84664e+06	3.80511e+06	2.5103e+06	1.59592e+06	1.93895e+06	1.43734e+06	2.56126e+06	3.00223e+06	1.96466e+06	1.01326	0.0189997	0.919236	0.611111	0.968133
Com_19785_pos	PMK	C16 H30 N4 O4 S	356.189	5.044	357.196	Invalid mass	No results	No results					892498	852971	552734	696477	5.35738e+06	3.22064e+06	889212	1.20945e+06	854659	1.00948e+06	730723	992548	2.03527	1.02522	0.418562	0.555556	1.32428
Com_19806_pos	Deisopropylatrazine	C5 H8 Cl N5	173.048	3.168	174.055	Invalid mass	No results	No match					4.45582e+06	3.53668e+06	4.00844e+06	4.15649e+06	4.69105e+06	4.47186e+06	3.7886e+06	2.88199e+06	2.47916e+06	2.91413e+06	2.33718e+06	2.63626e+06	1.48617	0.571597	0.000993803	0.972222	3.07477
Com_1984_pos	WNK	C21 H30 N6 O5	428.211	6.233	429.218	Invalid mass	No results	No results					6.54873e+06	4.83798e+06	6.9443e+07	7.90788e+06	4.77323e+06	5.13257e+06	5.96037e+06	7.0925e+06	8.26085e+06	6.32223e+06	7.5143e+06	7.10946e+06	2.33422	1.22294	0.636431	0.638889	0.842418
Com_1988_pos	2,3-dihydroxypropyl 12-methyltridecanoate	C17 H34 O4	302.246	8.941	303.253	Full match	No results	No results					4.16829e+06	5.17597e+06	4.00609e+06	3.50933e+06	5.46997e+06	3.87151e+06	3.42029e+06	3.79066e+06	5.45232e+06	3.29766e+06	3.17821e+06	4.28501e+06	1.11855	0.161634	0.308141	0.722222	0.199728
Com_19943_pos	ACar 10:1	C17 H32 N O4	313.226	6.247	314.233	No results	Invalid mass	No results	Lipids and lipid-like molecules	Fatty Acyls	Fatty acid esters	Acyl carnitines	1.43267e+06	1.58192e+06	1.44926e+06	1.668e+06	5.2949e+06	1.50787e+06	1.49343e+06	1.57817e+06	1.55559e+06	1.65556e+06	1.54972e+06	1.65765e+06	1.36296	0.446741	0.448454	0.527778	0.504372
Com_19956_pos	Riboflavin-5-phosphate	C17 H21 N4 O9 P	456.106	5.31	457.113	No results	No results	Full match	Nucleosides, nucleotides, and analogues	Flavin nucleotides	Not available	Flavin nucleotides	885645	961280	803625	858479	4.37724e+06	2.11632e+06	992364	1.20075e+06	940951	1.36369e+06	1.14261e+06	1.16506e+06	1.4698	0.555616	0.588831	0.638889	0.707614
Com_20076_pos	5,7-dihydroxy-3,8-dimethoxy-2-phenyl-4H-chromen-4-one	C17 H14 O6	672.124	4.789	673.13	Invalid mass	No results	No results					2.21497e+06	2.80708e+06	3.08256e+06	2.88862e+06	1.97445e+06	1.50724e+06	1.43454e+06	5.70354e+06	4.24649e+06	4.18387e+06	4.35795e+06	2.79938e+06	0.636938	-0.650776	0.123287	0.75	1.93193
Com_2008_pos	Oleoyl ethanolamide	C20 H39 N O2	331.309	6.992	332.316	No results	Invalid mass	No results	Organic nitrogen compounds	Organonitrogen compounds	Amines	N-acylethanolamines	2.75187e+07	2.23629e+07	2.57814e+07	2.36288e+07	1.71283e+07	2.38185e+07	2.34795e+07	2.0847e+07	2.71543e+07	1.33236e+07	1.46049e+07	2.29602e+07	1.14602	0.196638	0.272659	0.722222	0.36802
Com_20188_pos	(5-methyl-3-isoxazolyl)[4-(5-propyl-2-pyrimidinyl)piperazino]methanone	C16 H21 N5 O2	630.341	5.174	316.178	Invalid mass	No results	No results					2.4541e+06	2.25158e+06	2.06637e+06	1.58433e+06	5.09093e+06	2.67404e+06	1.94628e+06	2.56613e+06	2.00941e+06	2.82763e+06	2.74468e+06	2.19261e+06	1.12841	0.174296	0.7351	0.5	0.361341
Com_20258_pos	H-Trp-NH2	C11 H13 N3 O	203.105	6.184	424.244	No results	No results	Full match					3.96965e+06	2.08083e+06	2.82685e+06	2.72347e+06	5.15916e+06	2.07809e+06	2.47904e+06	2.97651e+06	2.91261e+06	2.29957e+06	2.14597e+06	2.95529e+06	1.19463	0.25656	0.443	0.5	0.703229
Com_20362_pos	PE (18:1/18:2)	C41 H76 N O8 P	741.533	11.495	742.541	No results	Full match	No results	Lipids and lipid-like molecules	Glycerophospholipids	Glycerophosphoethanolamines	1-alkyl,2-acylglycerophosphoethanolamines	68963.4	70033.7	66619.9	90590.8	70443.4	58995.3	81222.1	84789.7	82773.5	102206	110370	61094.2	0.814705	-0.295651	0.0874452	0.777778	0.383945
Com_20458_pos	U-47700-d6	C16 H16 [2]H6 Cl2 N2 O	334.149	1.448	335.156	Full match	No results	No results					2.74616e+06	1.63512e+06	3.37697e+06	1.72833e+06	3.54677e+06	2.70831e+06	1.38223e+06	1.79086e+06	862437	2.15335e+06	1.85459e+06	1.20406e+06	1.70226	0.767449	0.0197564	0.833333	1.34086
Com_20505_pos	Estradiol	C18 H24 O2	272.178	7.412	273.185	No results	No results	Full match	Lipids and lipid-like molecules	Steroids and steroid derivatives	Estrane steroids	Estrogens and derivatives	4.76708e+06	3.76862e+06	4.69269e+06	4.13385e+06	3.36418e+06	3.17872e+06	4.93227e+06	4.41248e+06	4.63992e+06	2.9641e+06	2.43657e+06	4.5874e+06	0.997181	-0.00407342	0.898983	0.5	0.155771
Com_20707_pos	LPE 20:4	C25 H44 N O7 P	501.287	8.743	502.294	No results	Full match	No results	Lipids and lipid-like molecules	Glycerophospholipids	Glycerophosphoethanolamines	1-acyl-sn-glycero-3-phosphoethanolamines	382978	352121	337310	370524	324487	299294	380239	331943	368257	290059	245222	350285	1.05123	0.0720718	0.477802	0.611111	0.0901523
Com_2073_pos	Glu-Val-Phe	C19 H27 N3 O6	393.19	5.841	394.197	No results	Full match	No results	Organic acids and derivatives	Carboxylic acids and derivatives	Amino acids, peptides, and analogues	Oligopeptides	7.58446e+07	6.64595e+07	6.86316e+07	5.62898e+07	2.565e+07	6.23555e+07	8.04838e+07	6.80873e+07	7.10628e+07	4.31918e+07	7.43943e+07	7.72043e+07	0.857167	-0.222351	0.341581	0.75	0.618602
Com_20817_pos	VQH	C16 H26 N6 O5	382.197	4.695	383.205	Full match	No results	No results					2.67237e+06	2.44876e+06	3.38399e+06	2.43642e+06	4.69374e+06	4.68659e+06	2.30586e+06	3.1813e+06	2.00684e+06	1.7618e+06	1.52876e+06	2.25031e+06	1.55904	0.640656	0.0248132	0.916667	1.14495
Com_20948_pos	(6E)-7-(2H-1,3-benzodioxol-5-yl)-1-(piperidin-1-yl)hept-6-en-1-one	C19 H25 N O3	315.179	4.707	316.186	Invalid mass	No results	No results					1.61045e+06	1.50529e+06	1.40621e+06	2.01558e+06	4.84036e+06	2.29729e+06	1.58956e+06	1.75461e+06	1.42206e+06	2.61197e+06	2.77474e+06	1.41713e+06	1.18194	0.241162	0.650463	0.527778	0.516518
Com_21032_pos	N4-Acetylcytidine	C11 H15 N3 O6	285.096	1.491	286.103	No results	No results	Full match	Nucleosides, nucleotides, and analogues	Pyrimidine nucleosides	Not available	Pyrimidine nucleosides	1.20439e+06	667810	815948	778253	4.80828e+06	2.95649e+06	730313	1.54843e+06	521901	1.08313e+06	1.05733e+06	778508	1.96362	0.973518	0.269728	0.638889	2.07427
Com_21061_pos	Psychosine	C24 H47 N O7	461.336	7.474	462.343	No results	Full match	No results	Lipids and lipid-like molecules	Sphingolipids	Glycosphingolipids	Glycosphingolipids	486095	440467	509057	456882	458379	448124	500743	446705	521442	358873	333751	458088	1.06848	0.0955656	0.349533	0.583333	0.106408
Com_2112_pos	2-acetamido-3-(4-methoxyphenyl)propanoic acid	C12 H15 N O4	237.101	5.468	238.108	Full match	No results	Full match					5.27372e+07	4.48839e+07	4.47678e+07	3.77737e+07	5.21393e+07	3.8376e+07	4.90915e+07	4.84901e+07	4.65099e+07	7.0835e+07	6.94385e+07	1.8882e+07	0.892599	-0.163916	0.845676	0.666667	0.231592
Com_21329_pos	6-[2-(2H-1,3-benzodioxol-5-yl)ethyl]-4-methoxy-2H-pyran-2-one	C15 H14 O5	296.069	6.829	297.076	Invalid mass	No results	No results					3.02821e+06	3.27667e+06	3.3021e+06	2.60554e+06	3.57337e+06	2.57194e+06	2.84939e+06	2.37126e+06	4.94464e+06	1.12143e+06	1.59382e+06	2.75912e+06	1.1738	0.231186	0.277004	0.722222	1.95397
Com_21378_pos	4-acetyl-4-(ethoxycarbonyl)heptanedioic acid	C12 H18 O7	274.104	5.17	275.111	Invalid mass	No results	No results					828902	869584	752993	807075	4.6659e+06	2.46488e+06	914358	1.18913e+06	874634	1.18614e+06	931156	919464	1.72727	0.788494	0.423519	0.666667	1.53275
Com_21384_pos	(±)11(12)-EET	C20 H32 O3	302.225	6.671	303.232	Invalid mass	No results	No match					999132	1.12132e+06	961177	1.1084e+06	2.29338e+06	1.01894e+06	1.12251e+06	851603	1.00908e+06	800536	834396	931245	1.35193	0.435016	0.121871	0.805556	0.49965
Com_21390_pos	4-Pregnen-17alpha,20alpha-Diol-3-One	C21 H32 O3	332.235	6.752	333.243	No results	No results	Full match					1.11153e+06	1.13647e+06	1.00078e+06	1.08881e+06	1.47251e+06	1.0323e+06	1.0139e+06	1.04416e+06	1.10084e+06	687583	681574	967040	1.24518	0.316355	0.0571011	0.833333	0.414246
Com_2139_pos	3-amino-4-(propylamino)cyclobut-3-ene-1,2-dione	C7 H10 N2 O2	154.074	3.805	155.082	Full match	No results	No results					7.07306e+07	7.10829e+07	7.90096e+07	7.22631e+07	6.84675e+07	7.13885e+07	7.10704e+07	6.0383e+07	7.00645e+07	6.32752e+07	5.9061e+07	6.35538e+07	1.11754	0.160321	0.0146079	0.916667	1.46325
Com_21571_pos	PC (14:0e/4:0)	C26 H54 N O7 P	523.365	9.9	524.372	No results	Full match	Full match	Lipids and lipid-like molecules	Glycerophospholipids	Glycerophosphocholines	Phosphocholines	388515	212933	269143	230911	230587	213265	233547	219733	188910	154377	159400	186370	1.3528	0.435949	0.0332775	0.833333	0.479096
Com_21627_pos	N-Acetylleucine	C8 H15 N O3	173.105	6.852	174.113	No results	Full match	Full match	Organic acids and derivatives	Carboxylic acids and derivatives	Amino acids, peptides, and analogues	Leucine and derivatives	3.07268e+06	2.12576e+06	3.83767e+06	4.75472e+06	2.755e+06	2.97091e+06	3.07589e+06	2.21004e+06	3.00191e+06	2.81622e+06	3.58763e+06	2.3371e+06	1.1461	0.196735	0.408446	0.583333	0.744894
Com_21645_pos	(S)-Leucic acid	C6 H12 O3	132.079	6.198	133.086	No results	No results	Full match	Lipids and lipid-like molecules	Fatty Acyls	Fatty acids and conjugates	Hydroxy fatty acids	3.41137e+06	3.24624e+06	2.75074e+06	3.3615e+06	4.58274e+06	2.76452e+06	3.3876e+06	4.1412e+06	3.02611e+06	2.74298e+06	3.95957e+06	3.27987e+06	0.979538	-0.0298263	0.802666	0.527778	0.335777
Com_21711_pos	L-(-)-alpha-Amino-epsilon-Caprolactam	C6 H12 N2 O	128.095	1.365	129.103	No results	No results	Full match	Organoheterocyclic compounds	Azepines	Not available	Azepines	2.35972e+06	1.74061e+06	1.72932e+06	4.15506e+06	2.93095e+06	2.70599e+06	2.40464e+06	2.08811e+06	945149	6.40518e+06	2.3904e+06	2.20599e+06	0.950252	-0.0736175	0.829655	0.555556	0.219964
Com_21728_pos	1-Methylhistidine	C7 H11 N3 O2	169.085	1.47	170.093	No results	No results	Full match	Organic acids and derivatives	Carboxylic acids and derivatives	Amino acids, peptides, and analogues	Histidine and derivatives	1.06111e+06	1.25351e+06	1.52009e+06	1.19781e+06	4.55307e+06	2.48017e+06	1.17707e+06	1.76415e+06	1.26045e+06	1.92344e+06	1.82584e+06	982530	1.35062	0.433626	0.490979	0.444444	0.932682
Com_21738_pos	4-Aminoindole	C8 H8 N2	132.069	5.286	133.076	No results	No results	Full match	Organoheterocyclic compounds	Indoles and derivatives	Indoles	Indoles	1.86924e+06	1.03151e+06	1.36145e+06	1.0284e+06	4.55001e+06	2.28646e+06	1.24188e+06	1.35259e+06	1.15059e+06	1.46332e+06	1.41568e+06	1.69871e+06	1.4571	0.543096	0.36267	0.583333	0.994573
Com_2176_pos	4-oxo-4-[(1-phenylethyl)amino]but-2-enoic acid	C12 H13 N O3	219.09	6.445	220.097	Full match	No results	No results					6.36953e+07	6.72542e+07	6.3813e+07	5.98857e+07	5.50184e+07	4.66801e+07	5.89701e+07	6.17017e+07	7.89986e+07	4.59194e+07	4.80687e+07	6.11786e+07	1.00425	0.00612406	0.893735	0.583333	0.121705
Com_21774_pos	GPK	C13 H24 N4 O4	322.164	5.21	323.172	Invalid mass	No results	No results					3.5126e+06	3.18067e+06	3.37015e+06	4.70344e+06	3.89563e+06	3.59997e+06	2.9475e+06	1.74308e+06	1.04169e+06	3.13176e+06	1.97267e+06	1.55572e+06	1.79646	0.845155	0.0105386	1	2.75296
Com_21884_pos	Pregnenolone	C21 H32 O2	316.24	6.834	317.247	No results	No results	Full match	Lipids and lipid-like molecules	Steroids and steroid derivatives	Pregnane steroids	Gluco/mineralocorticoids, progestogins and derivatives	1.4531e+06	1.26619e+06	1.30906e+06	1.27568e+06	1.56352e+06	1.1873e+06	1.3737e+06	1.29134e+06	1.42861e+06	884619	840005	1.21829e+06	1.14471	0.194988	0.182265	0.666667	0.296565
Com_22009_pos	lipoamide	C8 H15 N O S2	205.059	1.457	206.066	No results	No results	Full match	Organoheterocyclic compounds	Dithiolanes	Lipoamides	Lipoamides	646687	659013	710854	522987	4.45633e+06	2.7731e+06	486852	1.38932e+06	628638	822714	783834	605955	2.07087	1.05024	0.338205	0.388889	1.39796
Com_2200_pos	4-(allyloxy)-1,2-dihydroquinolin-2-one	C12 H11 N O2	201.079	6.448	202.087	Full match	No results	No results					6.30503e+07	6.64653e+07	6.29492e+07	5.90218e+07	5.42707e+07	4.60584e+07	5.80124e+07	6.09048e+07	7.80591e+07	4.53592e+07	4.75144e+07	6.02016e+07	1.00504	0.00725312	0.888385	0.583333	0.135645
Com_22170_pos	1,2-dihydroxyheptadec-16-yn-4-yl acetate	C19 H34 O4	343.272	6.942	344.28	Invalid mass	Invalid mass	No results					637818	662337	642740	640817	754809	564579	619196	613032	629744	470388	428898	567108	1.17268	0.229807	0.0610707	0.888889	0.239473
Com_22300_pos	PE (17:1/17:1)	C39 H74 N O8 P	715.517	11.055	716.524	No results	Full match	No results	Lipids and lipid-like molecules	Glycerophospholipids	Glycerophosphoethanolamines	1-alkyl,2-acylglycerophosphoethanolamines	95879.1	89626.9	90980.5	90124.9	81533.1	88351.6	97562.8	95924.4	116210	108881	85280.3	83033.6	0.91413	-0.129528	0.194919	0.722222	0.18383
Com_2244_pos	α-Aspartylphenylalanine	C13 H16 N2 O5	280.108	5.393	578.25	No results	Invalid mass	No results	Organic acids and derivatives	Carboxylic acids and derivatives	Amino acids, peptides, and analogues	Peptides	6.87141e+07	5.9694e+07	4.66383e+07	6.14048e+07	4.98652e+07	6.54989e+07	5.9263e+07	7.02158e+07	5.97753e+07	1.02099e+08	9.76302e+07	6.83182e+07	0.769329	-0.378328	0.0628896	0.777778	1.06679
Com_22470_pos	1-[2-(2,5-dimethyl-1H-pyrrol-1-yl)-4-nitrophenyl]-1H-imidazole	C15 H14 N4 O2	282.107	1.17	283.114	Invalid mass	No results	No results					4.26611e+06	572709	671090	672103	2.56176e+06	1.8176e+06	505911	997119	488133	887247	533681	454972	2.73111	1.44949	0.0807819	0.833333	2.52846
Com_2248_pos	10-Hydroxydecanoic acid	C10 H20 O3	188.142	6.864	189.149	No results	No results	Full match	Organic acids and derivatives	Hydroxy acids and derivatives	Medium-chain hydroxy acids and derivatives	Medium-chain hydroxy acids and derivatives	1.24868e+07	1.06345e+07	1.43905e+07	1.36447e+07	1.31979e+07	1.05736e+07	3.06151e+07	3.10548e+07	4.14169e+07	2.95761e+07	3.04984e+07	2.77184e+07	0.39254	-1.34909	3.0671e-07	1	1.81372
Com_22590_pos	Cytidine 5'-monophosphate (hydrate)	C9 H14 N3 O8 P	323.052	1.476	324.059	No results	Full match	Full match	Nucleosides, nucleotides, and analogues	Pyrimidine nucleotides	Pyrimidine ribonucleotides	Pyrimidine ribonucleoside monophosphates	2.16288e+06	1.59694e+06	1.53877e+06	1.50298e+06	4.26375e+06	3.05972e+06	1.46785e+06	2.26698e+06	1.29086e+06	2.01992e+06	1.75842e+06	1.12493e+06	1.42261	0.50854	0.182424	0.722222	1.77695
Com_2259_pos	Ala-trp	C14 H17 N3 O3	275.128	5.283	276.135	No results	No results	Full match	Organic acids and derivatives	Carboxylic acids and derivatives	Amino acids, peptides, and analogues	Dipeptides	4.8397e+07	2.88451e+07	3.90722e+07	3.31204e+07	3.38386e+07	5.01767e+07	4.9043e+07	5.03007e+07	3.74678e+07	3.75135e+07	5.23829e+07	3.55033e+07	0.890313	-0.167615	0.309876	0.722222	0.364699
Com_2263_pos	DL-2-(acetylamino)-3-phenylpropanoic acid	C11 H13 N O3	207.09	5.763	208.097	Full match	Full match	Full match					3.6469e+07	3.30785e+07	7.4932e+07	3.20391e+07	3.36242e+07	3.01078e+07	3.76404e+07	3.91098e+07	3.87122e+07	5.68913e+07	5.6373e+07	7.08163e+07	0.802057	-0.318223	0.192509	0.833333	0.944626
Com_22658_pos	GNK	C12 H23 N5 O5	634.335	5.095	318.175	Invalid mass	No results	No results					809441	815889	632737	626473	4.23963e+06	2.45592e+06	771082	1.04154e+06	1.44155e+06	1.20313e+06	904126	875629	1.536	0.619174	0.674933	0.611111	0.896775
Com_22874_pos	Nonadecanoic acid	C19 H38 O2	298.288	10.559	299.295	No results	No results	Full match	Lipids and lipid-like molecules	Fatty Acyls	Fatty acids and conjugates	Long-chain fatty acids	885221	606462	713306	682588	666242	665822	699125	494848	695074	445843	478035	574913	1.24553	0.316755	0.0405729	0.777778	0.406517
Com_22901_pos	Phenylglyoxylic acid	C8 H6 O3	150.031	5.142	318.097	No results	No results	Full match	Benzenoids	Benzene and substituted derivatives	Benzoyl derivatives	Benzoyl derivatives	786608	701632	644493	614957	4.15419e+06	2.2728e+06	782948	935135	681473	909904	864102	858296	1.82332	0.866567	0.401897	0.583333	1.55019
Com_22916_pos	L-Glutamate	C5 H9 N O4	147.054	5.36	148.061	No results	No results	Full match	Organic acids and derivatives	Carboxylic acids and derivatives	Amino acids, peptides, and analogues	Glutamic acid and derivatives	833269	868562	740265	780869	4.14858e+06	1.87509e+06	913277	1.19531e+06	871136	1.25923e+06	1.54126e+06	1.04657e+06	1.35446	0.43772	0.778657	0.666667	1.28824
Com_22921_pos	N1-(2-amino-2-oxoethyl)-2-(isopropylthio)acetamide	C7 H14 N2 O2 S	190.079	4.618	191.086	Full match	No results	No results					1.43445e+06	3.21322e+06	4.02438e+06	3.03513e+06	2.86745e+06	3.39608e+06	2.07803e+06	3.81059e+06	1.44683e+06	3.17005e+06	2.05083e+06	2.89799e+06	1.16283	0.217637	0.466814	0.638889	0.343621
Com_232_pos	Adenine	C5 H5 N5	135.055	1.497	136.062	Full match	Full match	Full match	Organoheterocyclic compounds	Imidazopyrimidines	Purines and purine derivatives	6-aminopurines	1.37601e+08	3.50281e+08	3.27225e+08	2.78873e+08	5.63995e+08	2.33698e+08	1.15403e+08	9.21955e+07	1.36352e+08	1.37257e+08	2.57096e+08	1.53835e+08	2.12038	1.08432	0.0141471	0.916667	1.29919
Com_23451_pos	Maltotriose	C18 H32 O16	504.17	1.335	505.177	No results	No results	Full match	Organic oxygen compounds	Organooxygen compounds	Carbohydrates and carbohydrate conjugates	Oligosaccharides	816532	321490	300016	344775	3.61224e+06	2.32874e+06	901453	1.28746e+06	291399	463144	323524	234594	2.20581	1.14131	0.37254	0.638889	1.47997
Com_23507_pos	YLH	C21 H29 N5 O5	413.205	5.157	414.212	Invalid mass	No results	No results					734679	736950	615604	683975	3.95423e+06	1.87944e+06	774894	900260	741230	1.51642e+06	842648	857337	1.52764	0.611307	0.592809	0.666667	1.59901
Com_2351_pos	ethyl 3-amino-4-(methylamino)benzoate	C10 H14 N2 O2	212.116	5.176	213.124	Invalid mass	No results	No results					3.45494e+07	2.87869e+07	3.74702e+07	3.46844e+07	5.30044e+07	5.14851e+07	3.3375e+07	2.9376e+07	2.9075e+07	3.4726e+07	3.70061e+07	3.68582e+07	1.19741	0.259916	0.18313	0.666667	0.440124
Com_2356_pos	4-oxododecanedioic acid	C12 H20 O5	266.116	7.137	267.123	Invalid mass	No results	No results					4.65583e+07	6.91402e+07	5.01647e+07	4.41519e+07	3.60534e+07	3.86658e+07	4.36527e+07	2.08542e+07	5.57184e+07	2.8486e+07	3.52099e+07	4.32989e+07	1.25312	0.325525	0.178032	0.75	1.10855
Com_23611_pos	TMK	C15 H30 N4 O5 S	188.116	1.452	189.124	Invalid mass	No results	No match					1.84975e+06	2.09578e+06	2.45971e+06	2.25955e+06	3.92475e+06	2.90554e+06	1.51998e+06	1.9768e+06	1.47102e+06	3.05333e+06	2.52167e+06	1.66058e+06	1.26974	0.344529	0.163097	0.722222	1.10734
Com_23674_pos	N1-[(1-phenyl-1H-pyrazol-3-yl)methylidene]-4-chloroaniline	C16 H12 Cl N3	562.143	1.34	282.079	Invalid mass	No results	No results					267479	193836	150217	205564	2.15371e+06	1.38846e+06	179753	767619	174051	282647	192902	139871	2.50988	1.32762	0.334414	0.694444	0.998694
Com_2374_pos	DL-m-Tyrosine	C9 H11 N O3	181.074	5.554	182.082	No results	No results	Full match	Organic acids and derivatives	Carboxylic acids and derivatives	Amino acids, peptides, and analogues	Phenylalanine and derivatives	4.75849e+07	4.62656e+07	4.81017e+07	5.31801e+07	4.42131e+07	3.86249e+07	4.13193e+07	5.6773e+07	5.21957e+07	8.38814e+07	9.05486e+07	4.82621e+07	0.745268	-0.424168	0.104825	0.805556	1.15835
Com_24068_pos	Progesterone	C21 H30 O2	314.225	6.736	315.232	No results	No results	Full match	Lipids and lipid-like molecules	Steroids and steroid derivatives	Pregnane steroids	Gluco/mineralocorticoids, progestogins and derivatives	993320	1.0584e+06	932030	1.01401e+06	1.37135e+06	913962	944246	831404	1.02522e+06	620476	634752	845748	1.28178	0.358144	0.034897	0.833333	0.46455
Com_24211_pos	L-Cystathionine	C7 H14 N2 O4 S	222.068	1.402	223.075	No results	No results	Full match	Organic acids and derivatives	Carboxylic acids and derivatives	Amino acids, peptides, and analogues	L-cysteine-S-conjugates	982291	616177	596893	997860	3.73837e+06	1.66881e+06	497607	868284	319862	1.07394e+06	1.05067e+06	514443	1.98862	0.991768	0.142614	0.722222	1.83241
Com_24266_pos	Chaetocin	C30 H28 N6 O6 S4	696.095	7.441	697.102	No results	No results	Full match	Organoheterocyclic compounds	Indoles and derivatives	Pyrroloindoles	Pyrroloindoles	2.07676e+06	2.33194e+06	3.86531e+06	2.51717e+06	1.97987e+06	2.29381e+06	2.69835e+06	1.09932e+06	3.0503e+06	898236	1.87369e+06	3.19359e+06	1.1757	0.233524	0.343184	0.583333	0.783254
Com_24366_pos	PC (14:0/14:0)	C36 H72 N O8 P	677.502	10.948	678.509	No results	Full match	No results	Lipids and lipid-like molecules	Glycerophospholipids	Glycerophosphocholines	Phosphocholines	103099	106619	121324	106625	100358	97313.8	111846	100005	139958	365751	90763.2	92202.7	0.705519	-0.503244	0.388249	0.5	0.313342
Com_24510_pos	4-Hydroxyretinoic Acid	C20 H28 O3	316.202	5.694	671.368	No results	No results	Full match	Lipids and lipid-like molecules	Prenol lipids	Retinoids	Retinoids	1.26897e+06	1.32931e+06	1.27995e+06	1.03906e+06	3.64991e+06	1.92332e+06	995965	1.01357e+06	1.2634e+06	1.69048e+06	2.28582e+06	1.12999e+06	1.25197	0.324197	0.468704	0.694444	0.936021
Com_24578_pos	3-Acetyl-2,5-dimethylfuran	C8 H10 O2	138.068	6.055	139.076	No results	Full match	No results	Organic oxygen compounds	Organooxygen compounds	Carbonyl compounds	Aryl alkyl ketones	1.99063e+06	1.63695e+06	1.73248e+06	1.83423e+06	3.62722e+06	2.23879e+06	1.36137e+06	2.31566e+06	2.68938e+06	2.9056e+06	2.20011e+06	2.53264e+06	0.932561	-0.10073	0.625149	0.666667	1.1113
Com_24602_pos	Androstenedione	C19 H26 O2	286.193	6.712	287.201	No results	Full match	Full match	Lipids and lipid-like molecules	Steroids and steroid derivatives	Androstane steroids	Androgens and derivatives	447781	502543	430771	496751	583026	419785	503078	381663	452242	326176	320148	386301	1.21567	0.28175	0.0479988	0.777778	0.298053
Com_24604_pos	ethyl 2-[(4-ethoxyanilino)carbothioyl]-3-(propylamino)-2-butenoate	C18 H26 N2 O3 S	350.163	6.828	351.171	Invalid mass	No results	No results					3.21087e+06	2.64594e+06	2.51607e+06	3.75036e+06	3.5679e+06	1.74785e+06	2.5752e+06	3.25257e+06	2.43693e+06	1.87994e+06	1.70836e+06	3.14952e+06	1.1624	0.217111	0.371787	0.694444	1.15023
Com_24652_pos	N6,N6,N6-Trimethyl-L-lysine	C9 H20 N2 O2	188.153	1.27	189.16	No results	Full match	No results	Organic acids and derivatives	Carboxylic acids and derivatives	Amino acids, peptides, and analogues	L-alpha-amino acids	3.57156e+06	911911	1.44993e+06	1.00574e+06	2.5421e+06	1.31085e+06	567352	1.27158e+06	684294	1.51646e+06	1.5296e+06	1.16934e+06	1.60153	0.67945	0.171884	0.666667	1.30593
Com_2468_pos	5-(tert-butyl)-2-methyl-N-(5-methyl-3-isoxazolyl)-3-furamide	C14 H18 N2 O3	262.132	5.732	263.139	Full match	No results	Full match					4.90675e+07	3.9759e+07	4.96533e+07	6.87358e+07	4.65131e+07	2.39581e+07	5.23698e+07	5.18551e+07	4.96737e+07	6.50577e+07	4.99074e+07	6.72337e+07	0.82621	-0.27542	0.180001	0.833333	0.577515
Com_24724_pos	LPE 22:5	C27 H46 N O7 P	527.302	9.102	528.309	No results	Full match	No results	Lipids and lipid-like molecules	Glycerophospholipids	Glycerophosphoethanolamines	1-acyl-sn-glycero-3-phosphoethanolamines	1.22857e+06	1.22149e+06	1.42818e+06	1.25818e+06	927978	915327	1.2297e+06	936420	1.25146e+06	967815	907669	1.14132e+06	1.08475	0.117367	0.432846	0.611111	0.294501
Com_24894_pos	(3-Methoxy-4-hydroxyphenyl)ethylene glycol sulfate	C9 H12 O7 S	264.03	0.561	265.037	No results	No results	Full match					603214	2.10095e+06	2.27419e+06	2.20641e+06	1.49221e+06	3.38167e+06	1.91e+06	3.0781e+06	2.71999e+06	2.44153e+06	3.1673e+06	2.71267e+06	0.752274	-0.410671	0.173038	0.75	0.611857
Com_24977_pos	2-Naphthol	C10 H8 O	144.058	6.091	145.065	No results	No results	Full match	Benzenoids	Naphthalenes	Naphthols and derivatives	Naphthols and derivatives	1.72859e+06	1.46261e+06	1.36997e+06	1.85911e+06	3.51547e+06	1.41657e+06	1.6638e+06	2.14963e+06	2.7151e+06	1.50071e+06	932895	1.80443e+06	1.0544	0.0764283	0.833168	0.555556	0.55632
Com_24985_pos	Homocysteine	C4 H9 N O2 S	135.036	1.509	136.043	No results	Full match	Full match	Organic acids and derivatives	Carboxylic acids and derivatives	Amino acids, peptides, and analogues	L-alpha-amino acids	1.34456e+06	1.13963e+06	1.76815e+06	1.63858e+06	3.5137e+06	2.36148e+06	1.91538e+06	2.0442e+06	1.67099e+06	1.93239e+06	1.52064e+06	1.69438e+06	1.09168	0.126549	0.909126	0.555556	0.499031
Com_25092_pos	Sphingosine (d18:1)	C18 H37 N O2	299.283	9.465	300.29	Full match	Partial match	Full match					949884	836833	892674	820796	623330	772357	937913	692077	784096	644627	743230	804140	1.06291	0.0880259	0.47321	0.666667	0.249977
Com_2512_pos	Styrene	C8 H8	104.063	6.605	105.07	No results	No results	Full match	Benzenoids	Benzene and substituted derivatives	Styrenes	Styrenes	5.06507e+07	4.23854e+07	5.04216e+07	5.69641e+07	6.39693e+07	4.835e+07	4.67046e+07	4.50438e+07	4.90871e+07	4.47255e+07	4.99653e+07	6.24895e+07	1.04941	0.0695796	0.557592	0.666667	0.217365
Com_2527_pos	Thr-Leu	C10 H20 N2 O4	232.143	2.825	233.15	No results	No results	Full match	Organic acids and derivatives	Carboxylic acids and derivatives	Amino acids, peptides, and analogues	Dipeptides	1.00764e+07	1.13507e+07	1.42523e+07	1.36871e+07	2.97492e+07	1.22414e+07	9.69307e+06	1.03858e+07	8.75061e+06	2.11149e+07	2.00416e+07	9.89876e+06	1.14361	0.193598	0.571429	0.694444	0.44034
Com_2532_pos	NPK	C15 H27 N5 O5	339.192	5.074	340.199	Invalid mass	No results	No results					644450	517542	452838	531742	3.42411e+06	1.86086e+06	642078	748241	585940	1.45119e+06	481014	716694	1.60677	0.68416	0.583141	0.527778	0.647721
Com_2545_pos	N-lactoyl-phenylalanine	C12 H15 N O4	237.1	5.832	238.108	No results	No results	Full match	Organic acids and derivatives	Carboxylic acids and derivatives	Amino acids, peptides, and analogues	Phenylalanine and derivatives	3.34217e+07	5.8139e+07	4.82451e+07	4.35762e+07	3.0894e+07	4.18986e+07	5.85759e+07	5.37865e+07	6.68711e+07	9.03049e+07	8.14452e+07	6.26602e+07	0.619312	-0.691261	0.00322813	0.972222	1.2104
Com_25590_pos	SM (d14:0/12:1)	C31 H63 N2 O6 P	590.444	10.52	591.451	No results	Full match	No results	Lipids and lipid-like molecules	Sphingolipids	Phosphosphingolipids	Phosphosphingolipids	96042.1	118182	92450.4	96721.4	83069.2	84267.8	102077	88422.5	96343.6	83780.2	62747.3	77522.2	1.11713	0.159796	0.219402	0.666667	0.176099
Com_25644_pos	Stearoyl Ethanolamide	C20 H41 N O2	309.304	10.569	310.311	Invalid mass	No results	No results	Organic nitrogen compounds	Organonitrogen compounds	Amines	N-acylethanolamines	1.09103e+06	452585	487719	2.916e+06	536078	562220	631070	602545	500641	674351	853463	1.18156e+06	1.36052	0.444155	0.805661	0.638889	0.35666
Com_256_pos	Maltol	C6 H6 O3	126.032	5.239	127.039	Full match	Full match	Full match	Organoheterocyclic compounds	Pyrans	Pyranones and derivatives	Pyranones and derivatives	1.52108e+07	1.72704e+07	1.90413e+07	2.43299e+07	2.16949e+07	2.80761e+07	1.85125e+07	1.68067e+07	1.41386e+07	1.66747e+07	1.82192e+07	1.84399e+07	1.22212	0.289382	0.113217	0.777778	0.196306
Com_25772_pos	Deoxyinosine	C10 H12 N4 O4	252.086	1.415	253.093	No results	No results	Full match	Nucleosides, nucleotides, and analogues	Purine nucleosides	Purine 2'-deoxyribonucleosides	Purine 2'-deoxyribonucleosides	572151	995493	903077	671510	3.28068e+06	1.45344e+06	787395	918913	628640	1.63448e+06	1.17951e+06	756424	1.33376	0.415502	0.620245	0.527778	0.772254
Com_25826_pos	LNH	C16 H26 N6 O5	365.171	4.932	366.178	Invalid mass	No results	No match					551204	605905	373934	351346	3.26697e+06	2.45106e+06	601419	949674	590850	268808	307753	659494	2.24998	1.16991	0.301093	0.388889	1.35648
Com_2588_pos	1,7-bis(4-hydroxyphenyl)heptan-3-one	C19 H22 O3	280.143	6.154	281.15	Invalid mass	No results	No results					2.09454e+07	2.0467e+07	2.57941e+07	2.48328e+07	2.36545e+07	2.04677e+07	6.4827e+07	3.44396e+07	3.97628e+07	4.25092e+07	2.87723e+07	3.38161e+07	0.557748	-0.842314	0.00347475	1	1.41956
Com_25946_pos	o-Veratraldehyde	C9 H10 O3	166.064	4.701	167.071	No results	No results	Full match	Benzenoids	Benzene and substituted derivatives	Methoxybenzenes	Dimethoxybenzenes	2.14957e+06	2.41484e+06	2.46654e+06	2.49964e+06	2.67582e+06	3.09173e+06	2.42388e+06	2.78991e+06	2.94611e+06	3.17644e+06	3.18214e+06	2.67898e+06	0.889558	-0.168839	0.100367	0.805556	0.523774
Com_26075_pos	mesityl(piperidin-4-yl)methanone hydrochloride	C15 H21 N O	231.163	6.646	232.17	Full match	No results	No results					570601	477173	520141	590158	1.1063e+06	480208	470350	467118	487958	407143	381724	548095	1.35556	0.438889	0.102959	0.861111	0.471665
Com_26128_pos	N-Acetyl-L-histidine	C8 H11 N3 O3	197.08	1.246	198.088	No results	No results	Full match	Organic acids and derivatives	Carboxylic acids and derivatives	Amino acids, peptides, and analogues	Histidine and derivatives	1.03643e+06	1.1631e+06	1.10761e+06	1.22095e+06	3.18896e+06	1.46325e+06	1.20859e+06	1.77126e+06	1.28798e+06	1.77768e+06	1.7011e+06	1.38137e+06	1.00573	0.0082444	0.720273	0.722222	1.60445
Com_263_pos	2-({[4-(6-methyl-1,3-benzothiazol-2-yl)phenyl]imino}methyl)phenol	C21 H16 N2 O S	344.101	5.956	345.108	Invalid mass	No results	No results					5.16909e+08	3.9239e+08	4.99246e+08	5.09982e+08	3.06877e+08	3.91431e+08	3.43577e+08	3.2157e+08	3.43211e+08	2.73281e+08	3.45718e+08	4.2859e+08	1.27281	0.348021	0.0513011	0.805556	0.332956
Com_26476_pos	WKK	C23 H36 N6 O4	230.142	6.626	231.149	Invalid mass	No results	No results					3.05088e+06	1.71494e+06	2.47027e+06	2.79337e+06	1.62878e+06	1.98447e+06	3.0083e+06	3.07384e+06	2.47319e+06	1.52464e+06	1.65705e+06	2.72997e+06	0.943024	-0.0846332	0.765879	0.555556	0.297688
Com_26597_pos	6-Keto-prostaglandin f1alpha	C20 H34 O6	370.236	6.439	371.243	No results	No results	Full match	Lipids and lipid-like molecules	Fatty Acyls	Eicosanoids	Prostaglandins and related compounds	1.31622e+06	1.193e+06	996895	1.20672e+06	3.04267e+06	1.13403e+06	1.36868e+06	1.20918e+06	1.23535e+06	1.27611e+06	1.11921e+06	1.18823e+06	1.20181	0.265215	0.554658	0.555556	0.493062
Com_26727_pos	PE (17:0/17:1)	C39 H76 N O8 P	717.533	10.31	718.54	No results	Full match	No results	Lipids and lipid-like molecules	Glycerophospholipids	Glycerophosphoethanolamines	1-alkyl,2-acylglycerophosphoethanolamines	937661	811909	872619	785621	690811	787878	896027	777951	949585	589421	542552	944082	1.03977	0.0562577	0.608009	0.5	0.218187
Com_26757_pos	11-dehydro Thromboxane B2	C20 H32 O6	346.236	6.427	347.243	Invalid mass	No results	No results	Lipids and lipid-like molecules	Fatty Acyls	Eicosanoids	Thromboxanes	967038	1.22661e+06	959647	1.05977e+06	3.00677e+06	1.0172e+06	1.05504e+06	1.01692e+06	1.09602e+06	999040	1.00432e+06	1.24781e+06	1.2832	0.359743	0.439915	0.5	0.603623
Com_2677_pos	gamma-Nonanolactone	C9 H16 O2	156.115	7.344	157.122	No results	No results	Full match	Organoheterocyclic compounds	Lactones	Gamma butyrolactones	Gamma butyrolactones	3.9723e+07	4.29309e+07	3.57077e+07	3.38597e+07	1.99167e+07	2.78856e+07	5.82579e+07	4.59301e+07	6.43469e+07	1.99116e+07	2.0491e+07	4.89842e+07	0.775521	-0.366763	0.470141	0.694444	0.661501
Com_26802_pos	MAG (18:3)	C21 H36 O4	352.262	7.17	353.269	No results	No results	Full match	Lipids and lipid-like molecules	Glycerolipids	Monoradylglycerols	Monoacylglycerols	1.7452e+06	1.5583e+06	1.48648e+06	1.48423e+06	1.70466e+06	1.48858e+06	1.66586e+06	1.58693e+06	1.77603e+06	1.24938e+06	1.1433e+06	1.58698e+06	1.05095	0.0716945	0.466375	0.5	0.19482
Com_26885_pos	3-hydroxy-2-(3-nitro-4-piperidinobenzyl)propanenitrile	C15 H19 N3 O3	311.122	1.321	312.129	Invalid mass	No results	No match					434929	446047	459894	397497	2.97629e+06	1.86567e+06	505462	1.03457e+06	261577	984804	637513	806913	1.55533	0.637217	0.68863	0.555556	1.28083
Com_26906_pos	Acetylcysteine	C5 H9 N O3 S	163.031	1.459	146.027	No results	No results	Full match	Organic acids and derivatives	Carboxylic acids and derivatives	Amino acids, peptides, and analogues	N-acyl-L-alpha-amino acids	335141	415449	322809	428909	2.97033e+06	1.84439e+06	322572	921251	398255	1.58245e+06	980515	406282	1.3699	0.454066	0.905341	0.444444	1.19161
Com_26989_pos	PC (18:3e/2:0)	C28 H52 N O7 P	545.349	9.075	546.357	No results	Full match	No results	Lipids and lipid-like molecules	Glycerophospholipids	Glycerophosphocholines	Phosphocholines	995908	896774	1.02727e+06	1.04134e+06	778876	852606	1.09819e+06	911671	1.10048e+06	702217	732977	876539	1.03148	0.0447199	0.668385	0.527778	0.144479
Com_2700_pos	SMK	C14 H28 N4 O5 S	364.175	5.574	365.182	Invalid mass	No results	No results					4.23328e+07	4.50737e+07	5.21224e+07	5.03293e+07	2.90221e+07	4.43658e+07	4.76804e+07	5.02033e+07	4.95505e+07	8.36307e+07	7.8294e+07	4.80834e+07	0.736471	-0.441299	0.0595391	0.777778	1.03985
Com_27372_pos	SDMA	C8 H18 N4 O2	202.143	1.44	203.15	No results	No results	Full match	Organic acids and derivatives	Carboxylic acids and derivatives	Amino acids, peptides, and analogues	Arginine and derivatives	1.63167e+06	607158	556098	648813	2.85233e+06	1.69702e+06	386682	759099	531166	860050	609524	547645	2.1637	1.1135	0.0861973	0.777778	2.18228
Com_2737_pos	2-piperidinobenzoic acid	C12 H15 N O2	205.111	6.193	206.118	Full match	No results	No results					6.15577e+06	5.42029e+06	4.29278e+07	4.76096e+07	8.87067e+06	3.39282e+07	4.49133e+07	6.51372e+07	4.71108e+07	9.34654e+06	5.58542e+07	1.10805e+07	0.620763	-0.687887	0.288572	0.777778	1.41567
Com_273_pos	TKK	C16 H33 N5 O5	375.253	6.571	376.26	Invalid mass	No results	No results					1.25797e+08	1.15034e+08	1.15432e+08	1.19965e+08	1.18605e+08	1.04381e+08	8.63599e+07	1.12761e+08	1.20138e+08	1.34768e+08	1.63171e+08	1.25391e+08	0.94159	-0.0868291	0.642569	0.638889	0.0758798
Com_27419_pos	SM (d14:0/20:0)	C39 H81 N2 O6 P	704.585	11.167	705.592	No results	Full match	No results	Lipids and lipid-like molecules	Sphingolipids	Phosphosphingolipids	Phosphosphingolipids	61962.1	56490.4	62327.3	61385.4	57117.7	57797.9	63118.5	64134.4	73184.2	85464.3	89742.4	53614	0.831856	-0.265593	0.0898132	0.833333	0.27211
Com_2745_pos	Creatinine	C4 H7 N3 O	113.059	1.388	114.067	No results	Full match	Full match	Organic acids and derivatives	Carboxylic acids and derivatives	Amino acids, peptides, and analogues	Alpha amino acids and derivatives	2.55018e+07	2.92858e+07	3.74834e+07	3.22796e+07	5.96711e+07	2.46167e+07	2.36618e+07	2.58513e+07	2.32552e+07	7.35629e+07	6.08763e+07	3.30505e+07	0.869225	-0.202199	0.7614	0.5	0.272648
Com_2752_pos	PC (14:1e/2:0)	C24 H48 N O7 P	493.317	8.713	494.325	No results	Full match	Full match	Lipids and lipid-like molecules	Glycerophospholipids	Glycerophosphocholines	Phosphocholines	362975	430298	402163	410850	396529	365743	464659	405641	450017	354458	299666	404466	0.99565	-0.0062897	0.952412	0.555556	0.00774453
Com_27694_pos	Bz-RS-ISer(3-Ph)-Ome	C17 H17 N O4	299.116	6.065	300.123	No results	No results	Full match					1.42859e+06	1.64857e+06	2.13433e+06	2.34134e+06	2.76769e+06	2.23931e+06	2.38108e+06	1.50663e+06	2.27803e+06	1.85634e+06	2.02743e+06	1.8189e+06	1.05826	0.0816898	0.721898	0.555556	0.49948
Com_27754_pos	PC (14:1e/3:0)	C25 H50 N O7 P	507.333	9.51	508.341	No results	Full match	No results	Lipids and lipid-like molecules	Glycerophospholipids	Glycerophosphocholines	Phosphocholines	1.01712e+06	962498	743788	809890	689931	690196	847302	577339	849324	667935	702007	665663	1.14012	0.189185	0.192512	0.722222	0.465075
Com_27771_pos	5-Hydroxylysine	C6 H14 N2 O3	162.101	1.212	163.108	No results	No results	Full match	Organic acids and derivatives	Carboxylic acids and derivatives	Amino acids, peptides, and analogues	L-alpha-amino acids	619264	967119	802755	810454	2.7523e+06	1.30949e+06	742444	1.08497e+06	662759	1.7812e+06	1.61149e+06	1.10417e+06	1.03927	0.0555641	0.910933	0.555556	0.764806
Com_28027_pos	SM (d14:1/14:0)	C33 H67 N2 O6 P	618.475	11.268	619.483	No results	Full match	No results	Lipids and lipid-like molecules	Sphingolipids	Phosphosphingolipids	Phosphosphingolipids	31822	35069.1	36325.6	41473.3	33459.2	30214.4	40083	43399.2	44657.5	66513.7	49186.1	27934	0.766681	-0.383302	0.0989796	0.805556	0.298845
Com_28199_pos	23-Norcholic acid	C23 H38 O5	394.27	8.052	395.277	No results	No results	Full match					194043	272470	282671	193337	280541	199472	206616	215267	215110	148475	149023	244007	1.20707	0.271514	0.134023	0.666667	0.259083
Com_28234_pos	1-Palmitoyl-Sn-Glycero-3-Phosphocholine	C24 H50 N O7 P	495.332	6.791	496.339	No results	No results	Full match	Lipids and lipid-like molecules	Glycerophospholipids	Glycerophosphocholines	1-acyl-sn-glycero-3-phosphocholines	2.61745e+06	1.68188e+06	1.81575e+06	1.88928e+06	1.8154e+06	953243	2.0736e+06	1.01571e+06	1.81254e+06	650863	835744	1.04233e+06	1.44978	0.535835	0.0999252	0.75	2.54122
Com_28284_pos	N1-(1,1,3,3-tetramethylbutyl)-3-[(2-hydroxybenzylidene)amino]benzamide	C22 H28 N2 O2	352.217	7.888	353.224	Invalid mass	No results	No results					2.09332e+06	2.62735e+06	339101	2.61936e+06	2.0932e+06	1.67734e+06	398608	323315	2.03752e+06	1.28612e+06	1.49399e+06	2.38696e+06	1.44448	0.530547	0.369239	0.75	1.36691
Com_282_pos	2-Amino-1,3,4-octadecanetriol	C18 H39 N O3	317.293	6.75	318.3	Full match	No results	No results	Organic nitrogen compounds	Organonitrogen compounds	Amines	1,3-aminoalcohols	1.90315e+08	1.57201e+08	1.69787e+08	1.62791e+08	1.10791e+08	1.56407e+08	1.63409e+08	1.40523e+08	1.75158e+08	9.63898e+07	1.0438e+08	1.57397e+08	1.13142	0.178137	0.310009	0.638889	0.31315
Com_28420_pos	Nonanoic acid	C9 H18 O2	158.131	6.711	159.138	No results	No results	Full match	Lipids and lipid-like molecules	Fatty Acyls	Fatty acids and conjugates	Medium-chain fatty acids	337417	287878	257860	281121	417324	316321	284868	287595	340778	245784	196546	268702	1.16847	0.224626	0.156457	0.722222	0.273841
Com_2874_pos	5-(hydroxymethyl)-4-methoxy-2,5-dihydrofuran-2-one	C6 H8 O4	126.032	6.463	127.039	Invalid mass	No match	No match					5.68542e+07	5.39577e+07	5.38387e+07	5.57048e+07	5.04858e+07	4.44507e+07	5.79646e+07	4.98737e+07	5.40331e+07	4.45948e+07	4.47241e+07	4.99397e+07	1.04703	0.066302	0.419179	0.611111	0.304299
Com_28822_pos	(3R)-8-hydroxy-3-(4-methoxyphenyl)-3,4-dihydro-1H-2-benzopyran-1-one	C16 H14 O4	305.126	6.656	306.133	Invalid mass	No results	No results					2.17445e+06	2.26546e+06	2.16678e+06	2.54248e+06	2.04041e+06	1.64104e+06	2.35545e+06	2.03566e+06	2.64121e+06	1.79987e+06	1.76177e+06	2.71644e+06	0.963955	-0.0529624	0.760936	0.555556	0.309765
Com_28824_pos	IMK	C17 H34 N4 O4 S	390.226	5.187	391.233	Invalid mass	No results	No results					444853	466687	543271	433140	2.50409e+06	1.32284e+06	490716	638182	469397	636575	562550	493456	1.73658	0.796252	0.358937	0.583333	1.64322
Com_28916_pos	RNK	C16 H32 N8 O5	416.243	5.122	417.251	Invalid mass	No results	No results					443308	446839	302378	343101	2.48237e+06	1.34594e+06	377556	536397	396231	442575	495164	479558	1.96663	0.975725	0.363007	0.5	1.16209
Com_2905_pos	p-Hydroxybenzaldehyde	C7 H6 O2	122.037	2.439	123.044	No results	No results	Full match	Organic oxygen compounds	Organooxygen compounds	Carbonyl compounds	Hydroxybenzaldehydes	2.49859e+07	2.61036e+07	3.17516e+07	2.5147e+07	5.35714e+07	2.41889e+07	1.96116e+07	2.1653e+07	2.02733e+07	3.77354e+07	3.31234e+07	2.2443e+07	1.19962	0.262574	0.333832	0.722222	1.22314
Com_292_pos	LPC 8:0	C16 H34 N O7 P	183.091	6.18	384.215	No results	Invalid mass	No results	Lipids and lipid-like molecules	Glycerophospholipids	Glycerophosphocholines	Phosphocholines	3.21145e+06	5.23081e+07	5.86984e+07	5.52651e+07	1.86516e+06	5.33281e+07	3.22137e+07	5.4927e+07	5.75798e+07	6.83318e+07	5.59566e+07	6.13716e+07	0.680053	-0.556281	0.186344	0.777778	1.09201
Com_29301_pos	N-Tetradecanamide	C14 H29 N O	227.225	8.73	228.233	No results	No results	Full match	Lipids and lipid-like molecules	Fatty Acyls	Fatty amides	Fatty amides	1.44101e+06	1.79281e+06	1.92597e+06	1.78376e+06	1.45332e+06	1.5989e+06	2.03838e+06	1.2195e+06	2.0102e+06	909334	1.11234e+06	1.84628e+06	1.0941	0.129751	0.409941	0.527778	0.603863
Com_29369_pos	cis-7-Hexadecenoic Acid	C16 H30 O2	254.225	8.963	255.232	No results	No results	Full match	Lipids and lipid-like molecules	Fatty Acyls	Fatty acids and conjugates	Long-chain fatty acids	1.21817e+06	1.11661e+06	1.17615e+06	1.28924e+06	1.58727e+06	974619	1.2182e+06	1.19441e+06	1.24981e+06	1.01528e+06	890576	1.12331e+06	1.1002	0.13776	0.309747	0.611111	0.488695
Com_296_pos	(+/-)12(13)-DiHOME	C18 H34 O4	296.235	7.153	297.243	Invalid mass	Invalid mass	No match	Lipids and lipid-like molecules	Fatty Acyls	Fatty acids and conjugates	Long-chain fatty acids	4.49722e+08	4.18032e+08	3.6226e+08	3.65572e+08	3.2362e+08	4.38539e+08	4.91074e+08	4.04303e+08	5.11746e+08	4.47879e+08	4.20116e+08	4.6079e+08	0.861778	-0.214613	0.0420368	0.833333	0.633761
Com_29771_pos	Epoxomicin	C28 H50 N4 O7	554.367	6.706	555.373	No results	No results	Full match	Organic acids and derivatives	Carboxylic acids and derivatives	Amino acids, peptides, and analogues	Oligopeptides	1.36876e+06	1.66505e+06	2.37135e+06	1.6284e+06	1.90896e+06	1.7287e+06	1.49239e+06	1.43951e+06	1.59515e+06	941486	850484	1.80613e+06	1.31336	0.393259	0.0758405	0.805556	0.959536
Com_2986_pos	N-cyclohexyl-N'-(2-furylmethyl)urea	C12 H18 N2 O2	222.137	6.058	223.144	Full match	No results	No results					3.34887e+07	3.15666e+07	3.74763e+07	4.12555e+07	3.25682e+07	2.8091e+07	3.88458e+07	5.98696e+07	4.09939e+07	4.11249e+07	4.65049e+07	4.00059e+07	0.764729	-0.38698	0.0124078	0.888889	0.440596
Com_2_pos	Methyl palmitate	C17 H34 O2	287.283	6.859	288.29	Invalid mass	Invalid mass	No results	Lipids and lipid-like molecules	Fatty Acyls	Fatty acid esters	Fatty acid methyl esters	2.88581e+09	2.39795e+09	2.52428e+09	2.51506e+09	1.54634e+09	2.30387e+09	2.43848e+09	2.23479e+09	2.7015e+09	1.20304e+09	1.25529e+09	2.13422e+09	1.18434	0.244077	0.265806	0.722222	0.493256
Com_3006_pos	2-hydroxy-3,6-diphenylcyclohexyl acetate	C20 H22 O3	332.138	5.427	333.146	Invalid mass	No results	No results					3.69904e+07	3.97617e+07	4.06487e+07	3.87871e+07	3.99393e+07	4.01555e+07	4.45845e+07	5.05849e+07	4.15569e+07	6.28487e+07	6.37249e+07	4.9164e+07	0.756192	-0.403175	0.0129187	1	2.10041
Com_3011_pos	LPC 14:0	C22 H46 N O7 P	467.302	8.308	468.309	No results	Full match	Full match	Lipids and lipid-like molecules	Glycerophospholipids	Glycerophosphocholines	Phosphocholines	220354	272496	216362	251180	217441	224185	278264	242753	303540	253971	213284	254602	0.906626	-0.141421	0.157711	0.722222	0.101406
Com_3047_pos	3-(tert-butyl)-1-methyl-4,5-dihydro-1H-pyrazol-5-one	C8 H14 N2 O	154.111	6.026	155.118	Full match	No results	No results					3.27729e+07	5.35628e+07	4.37232e+07	5.49781e+07	1.50495e+07	3.63349e+07	2.91408e+07	5.25277e+07	4.11708e+07	2.76512e+07	2.112e+07	6.06351e+07	1.01798	0.0257084	0.983121	0.555556	0.392756
Com_3053_pos	4-Ethylbenzaldehyde	C9 H10 O	134.073	6.932	135.081	No results	Full match	No results	Benzenoids	Benzene and substituted derivatives	Benzoyl derivatives	Benzoyl derivatives	4.55627e+07	5.18687e+07	1.78363e+07	5.18747e+07	3.79473e+07	4.66366e+07	2.23609e+07	1.30498e+07	5.28866e+07	3.36367e+07	4.51322e+07	6.13281e+07	1.10216	0.140329	0.584756	0.555556	0.911273
Com_30700_pos	FQH	C20 H26 N6 O5	411.226	4.942	861.414	Invalid mass	No results	No results					850303	852323	303485	411163	1.72948e+06	1.99182e+06	741510	727873	468025	128665	303933	564236	2.09205	1.06491	0.133297	0.75	2.42632
Com_30808_pos	D-Fructose 1,6-bisphosphate	C6 H14 O12 P2	339.996	1.548	341.004	No results	No results	Full match					187111	215104	167259	206795	2.0625e+06	1.51861e+06	210720	786433	187014	255860	188755	144632	2.45706	1.29693	0.37441	0.611111	1.45578
Com_30809_pos	(11E,15Z)-9,10,13-trihydroxyoctadeca-11,15-dienoic acid	C18 H32 O5	350.212	6.502	351.22	Invalid mass	No results	No results					1.95363e+06	1.73104e+06	1.89826e+06	1.75257e+06	1.93744e+06	1.8664e+06	1.63997e+06	1.826e+06	1.87604e+06	1.7553e+06	1.59868e+06	2.13128e+06	1.02882	0.0409918	0.520538	0.638889	0.259657
Com_30855_pos	2-(2-methyl-1H-indol-3-yl)acetonitrile	C11 H10 N2	170.085	6.492	171.092	Full match	No results	No results					1.5554e+06	2.00388e+06	1.69994e+06	1.61312e+06	1.01658e+06	1.25436e+06	1.98528e+06	1.62578e+06	2.16626e+06	379353	341924	2.20428e+06	1.0506	0.0712191	0.481322	0.583333	1.24343
Com_31170_pos	alpha-Farnesene	C15 H24	204.188	7.665	205.195	No results	No results	Full match	Lipids and lipid-like molecules	Prenol lipids	Sesquiterpenoids	Sesquiterpenoids	1.07979e+06	1.05187e+06	1.13851e+06	1.00211e+06	949660	944147	1.48235e+06	1.08861e+06	1.13631e+06	1.21015e+06	930880	1.36842e+06	0.854416	-0.226989	0.0871045	0.777778	0.392734
Com_3120_pos	Feruloyl Putrescine	C14 H20 N2 O3	264.146	5.402	529.3	No results	No results	Full match	Phenylpropanoids and polyketides	Cinnamic acids and derivatives	Hydroxycinnamic acids and derivatives	Coumaric acids and derivatives	2.0398e+07	1.34608e+07	2.19205e+07	1.86334e+07	2.84631e+07	2.33491e+07	1.37846e+07	1.20518e+07	9.21029e+06	1.99925e+07	2.01682e+07	1.14132e+07	1.45722	0.543215	0.0393683	0.861111	0.645482
Com_31424_pos	7-(2-hydroxypropan-2-yl)-1,4a-dimethyl-decahydronaphthalen-1-ol	C15 H28 O2	240.209	8.705	241.216	Full match	No results	No results					747453	1.15259e+06	1.05118e+06	560093	681113	876090	1.48802e+06	1.45142e+06	2.04194e+06	827410	802636	1.27574e+06	0.642628	-0.637944	0.0493791	0.833333	1.57085
Com_31636_pos	SM (d14:0/16:0)	C35 H73 N2 O6 P	648.521	9.891	649.529	No results	Full match	No results	Lipids and lipid-like molecules	Sphingolipids	Phosphosphingolipids	Phosphosphingolipids	821721	944342	959371	1.11329e+06	742103	828971	880730	677693	837738	834982	554584	797818	1.18027	0.239111	0.0992856	0.722222	0.894158
Com_31653_pos	Lysopc 20:4	C28 H50 N O7 P	543.331	8.748	544.339	No results	No results	Full match	Lipids and lipid-like molecules	Glycerophospholipids	Glycerophosphocholines	Phosphocholines	296389	272509	261047	286751	251123	231626	294270	256893	284997	224479	189779	271088	1.05123	0.0720718	0.477802	0.611111	0.107859
Com_31717_pos	4-(3,4-dihydro-2H-1,5-benzodioxepin-7-ylamino)-4-oxobutanoic acid	C13 H15 N O5	287.08	6.659	288.087	Invalid mass	No results	No results					1.32808e+06	1.06454e+06	1.42232e+06	1.25498e+06	1.87405e+06	1.19787e+06	1.23889e+06	1.27581e+06	1.46188e+06	874165	1.11004e+06	1.16507e+06	1.14257	0.192288	0.24979	0.666667	0.639531
Com_31960_pos	Phenylacetylglutamine	C13 H16 N2 O4	264.111	6.512	265.118	No results	No results	Full match	Organic acids and derivatives	Carboxylic acids and derivatives	Amino acids, peptides, and analogues	N-acyl-alpha amino acids	1.56001e+06	1.57909e+06	1.83275e+06	1.895e+06	999367	1.37811e+06	1.7096e+06	1.92069e+06	1.62023e+06	1.38439e+06	1.36519e+06	1.5665e+06	0.966313	-0.0494377	0.668453	0.555556	0.732353
Com_32153_pos	LPE 22:4	C27 H48 N O7 P	529.318	9.548	530.325	No results	Full match	No results	Lipids and lipid-like molecules	Glycerophospholipids	Glycerophosphoethanolamines	1-acyl-sn-glycero-3-phosphoethanolamines	1.1836e+06	1.12003e+06	1.11938e+06	994383	849290	803162	1.08846e+06	783023	988336	777258	816907	901012	1.13349	0.180775	0.185088	0.777778	0.436991
Com_3218_pos	Tetramethylpyrazine	C8 H12 N2	136.1	6.028	137.108	Full match	Partial match	No results					3.05803e+07	5.09994e+07	4.17634e+07	5.20456e+07	9.54072e+06	3.45671e+07	2.70414e+07	5.04242e+07	3.87138e+07	2.53768e+07	1.74605e+07	5.80373e+07	1.01125	0.0161446	0.921183	0.555556	0.378503
Com_32213_pos	Flavin Adenine Dinucleotide	C27 H33 N9 O15 P2	785.156	9.034	786.162	No results	No results	Full match	Nucleosides, nucleotides, and analogues	Flavin nucleotides	Not available	Flavin nucleotides	1.57264e+06	1.10954e+06	1.26105e+06	725458	1.08137e+06	979645	1.61894e+06	1.65205e+06	1.05596e+06	2.50374e+06	1.09833e+06	1.62317e+06	0.70452	-0.505288	0.0738148	0.805556	0.926833
Com_32222_pos	ethyl 2-cyano-3-[(2-oxoazepan-3-yl)amino]acrylate	C12 H17 N3 O3	289.078	1.357	290.086	Invalid mass	No results	No results					269887	226380	385163	314804	1.59102e+06	982174	176647	543003	322442	706873	634995	391577	1.35809	0.441581	0.750108	0.527778	1.01432
Com_3241_pos	Isoquinoline	C9 H7 N	129.058	5.988	130.065	Full match	No results	No results	Organoheterocyclic compounds	Isoquinolines and derivatives	Not available	Isoquinolines and derivatives	4.57564e+07	4.32938e+07	4.8819e+07	5.25499e+07	5.06426e+07	4.40005e+07	3.25914e+07	4.23196e+07	3.60084e+07	4.96195e+07	4.98144e+07	4.02031e+07	1.13772	0.186142	0.113356	0.777778	0.688559
Com_3262_pos	N-allyl-2-(2-methyl-1-benzofuran-3-yl)acetamide	C14 H15 N O2	229.111	6.538	230.118	Full match	No results	No results					4.69443e+07	4.57594e+07	4.82952e+07	4.65229e+07	3.90157e+07	3.79295e+07	5.0278e+07	5.48186e+07	5.17646e+07	3.59945e+07	4.61325e+07	5.55494e+07	0.897905	-0.155365	0.227804	0.75	0.447111
Com_3264_pos	THJ2201 N-pentanoic acid metabolite	C23 H20 N2 O3	372.144	6.21	373.151	No results	Invalid mass	No results	Benzenoids	Naphthalenes	Naphthalenecarboxylic acids and derivatives	Naphthalenecarboxylic acids and derivatives	4.98054e+07	4.70333e+07	4.74168e+07	5.20326e+07	4.26455e+07	4.48758e+07	4.73629e+07	4.38997e+07	5.18818e+07	3.8284e+07	3.68388e+07	5.33241e+07	1.04499	0.0634857	0.479486	0.583333	0.141373
Com_3304_pos	N-Acetyl-L-leucine	C8 H15 N O3	173.105	5.738	174.113	No results	Full match	Full match	Organic acids and derivatives	Carboxylic acids and derivatives	Amino acids, peptides, and analogues	Leucine and derivatives	4.30238e+07	2.90058e+07	5.07707e+07	4.07533e+07	4.19349e+07	3.7323e+07	3.98126e+07	4.4239e+07	2.80055e+07	6.23131e+07	5.75082e+07	3.87276e+07	0.897288	-0.156357	0.549338	0.583333	0.359728
Com_33129_pos	ACar 14:1	C21 H40 N O4	369.288	7.162	370.295	No results	Invalid mass	No results	Lipids and lipid-like molecules	Fatty Acyls	Fatty acid esters	Acyl carnitines	648923	662633	632093	626671	746994	626735	708367	674808	767384	547702	508198	674826	1.01617	0.0231425	0.740127	0.583333	0.0950246
Com_3318_pos	4-morpholinobenzoic acid	C11 H13 N O3	207.09	5.351	208.098	Full match	No results	Full match					3.71647e+07	2.14609e+07	2.97903e+07	3.54606e+07	3.75238e+07	3.15323e+07	3.61643e+07	2.5857e+07	4.25023e+07	5.67068e+07	6.19742e+07	4.87568e+07	0.709411	-0.495306	0.0725386	0.805556	1.17043
Com_3335_pos	L-Leucyl-L-Alanine	C9 H18 N2 O3	202.132	4.041	203.14	No results	No results	Full match	Organic acids and derivatives	Carboxylic acids and derivatives	Amino acids, peptides, and analogues	Peptides	8.75764e+06	1.00633e+07	1.16432e+07	1.23408e+07	2.25845e+07	9.5557e+06	7.5724e+06	8.34526e+06	7.30826e+06	1.80187e+07	1.60488e+07	7.88294e+06	1.14988	0.201488	0.481821	0.722222	0.578974
Com_33614_pos	Tetrahydrocorticosterone	C21 H34 O4	350.244	7.365	351.251	No results	No results	Full match	Lipids and lipid-like molecules	Steroids and steroid derivatives	Hydroxysteroids	21-hydroxysteroids	507878	537695	444469	437405	527922	531939	524435	452894	449740	393526	436264	472852	1.09437	0.130098	0.126836	0.75	0.184589
Com_33673_pos	16-Heptadecyne-1,2,4-triol	C17 H32 O3	266.225	6.862	267.232	No results	Invalid mass	No results	Lipids and lipid-like molecules	Fatty Acyls	Fatty alcohols	Long-chain fatty alcohols	952678	862235	891427	868698	1.0647e+06	881203	935443	879361	972835	834039	640917	829613	1.08419	0.116623	0.24363	0.694444	0.262498
Com_33685_pos	Tazobactam sodium	C10 H12 N4 O5 S	278.07	1.187	301.059	Invalid mass	No results	No results					403488	590712	372636	460963	1.50329e+06	1.01635e+06	531568	647960	619115	633026	379953	374109	1.36466	0.448542	0.457916	0.472222	0.886167
Com_33807_pos	Lysope 18:1	C23 H46 N O7 P	479.302	8.508	480.31	No results	No results	Full match	Lipids and lipid-like molecules	Glycerophospholipids	Glycerophosphoethanolamines	1-acyl-sn-glycero-3-phosphoethanolamines	192581	184503	231301	226990	201315	185730	205929	192876	192142	188181	163624	194661	1.07474	0.103985	0.202626	0.611111	0.249597
Com_3381_pos	(1E)-5-hydroxy-1,7-diphenylhept-1-en-3-one	C19 H20 O2	302.127	5.273	303.134	Invalid mass	No results	No results					3.2818e+07	2.97987e+07	3.20081e+07	3.78794e+07	3.00818e+07	2.60244e+07	3.54739e+07	5.26599e+07	3.7454e+07	4.50324e+07	3.45231e+07	4.22558e+07	0.762373	-0.391432	0.0102588	0.916667	1.83888
Com_33867_pos	Glycerol 1-hexadecanoate	C19 H38 O4	330.277	0.922	331.284	No results	No results	Full match	Lipids and lipid-like molecules	Glycerolipids	Monoradylglycerols	1-monoacylglycerols	587362	697990	544036	747046	1.41733e+06	1.0738e+06	870550	1.60152e+06	862131	1.64297e+06	1.15401e+06	599349	0.752922	-0.409429	0.231761	0.75	1.15702
Com_3415_pos	N-Acetylcaprolactam	C8 H13 N O2	155.095	5.84	328.223	No results	Full match	No results	Organoheterocyclic compounds	Lactams	Caprolactams	Caprolactams	2.93129e+07	2.49086e+07	2.79797e+07	2.91124e+07	2.92002e+07	2.33391e+07	2.99752e+07	2.77002e+07	2.17442e+07	2.56108e+07	5.30244e+07	3.57258e+07	0.845558	-0.242024	0.372044	0.611111	0.532615
Com_34164_pos	Mag (18:1)	C21 H40 O4	356.293	8.437	357.3	No results	No results	Full match	Lipids and lipid-like molecules	Fatty Acyls	Lineolic acids and derivatives	Lineolic acids and derivatives	311650	349320	339897	386379	191543	275691	355406	342378	376479	153596	195462	344562	1.04899	0.0689944	0.685506	0.527778	0.224633
Com_34304_pos	Androsterone	C19 H30 O2	290.225	7.188	291.232	No results	No results	Full match	Lipids and lipid-like molecules	Steroids and steroid derivatives	Androstane steroids	Androgens and derivatives	617751	660840	886421	624975	751694	863691	706451	1.24302e+06	782413	505145	439092	1.02841e+06	0.936412	-0.0947848	0.952592	0.527778	0.229417
Com_3435_pos	1-(3,4-dimethylphenyl)-3-piperidinopyrrolidine-2,5-dione	C17 H22 N2 O2	286.168	5.84	287.176	Full match	No results	No results					4.18378e+07	4.26163e+07	4.88598e+07	4.73182e+07	2.91743e+07	3.8874e+07	4.87157e+07	3.9971e+07	4.8981e+07	5.13931e+07	4.16549e+07	4.63454e+07	0.897565	-0.155911	0.209746	0.694444	0.232935
Com_3436_pos	VPH	C16 H25 N5 O4	351.193	5.04	352.2	Invalid mass	No results	No results					835816	798799	517630	652244	5.01713e+06	3.0161e+06	832739	1.13263e+06	800380	835328	799744	835902	2.06956	1.04932	0.400855	0.555556	0.588186
Com_3470_pos	IRH	C18 H32 N8 O4	892.478	5.426	447.246	Invalid mass	No results	No results					2.40316e+06	2.02491e+06	3.67016e+06	1.5835e+06	5.30402e+06	2.47924e+06	1.44531e+06	1.60743e+06	1.63731e+06	1.90324e+06	7.24976e+06	2.75498e+06	1.05223	0.073454	0.617703	0.638889	0.20287
Com_3477_pos	5-(benzyloxy)-2-(hydroxymethyl)-1,4-dihydropyridin-4-one	C13 H13 N O3	209.106	6.322	210.113	Invalid mass	No results	No results					4.64905e+07	4.17116e+07	4.33609e+07	4.14177e+07	3.99997e+07	3.14295e+07	4.42429e+07	3.96215e+07	4.63163e+07	4.28428e+07	5.90842e+07	4.2179e+07	0.891074	-0.166382	0.180222	0.694444	0.29381
Com_347_pos	2-Hydroxycinnamic acid	C9 H8 O3	164.048	2.446	165.055	Full match	Not the top hit	Full match	Phenylpropanoids and polyketides	Cinnamic acids and derivatives	Hydroxycinnamic acids and derivatives	Hydroxycinnamic acids	2.75707e+08	2.39394e+08	2.82208e+08	2.52755e+08	3.01349e+08	1.90911e+08	1.83008e+08	1.4527e+08	2.17716e+08	3.658e+08	3.02965e+08	2.62579e+08	1.04399	0.0621059	0.620906	0.555556	0.220643
Com_34830_pos	mesaconic acid	C5 H6 O4	130.027	0.802	148.06	No results	No results	Full match	Lipids and lipid-like molecules	Fatty Acyls	Fatty acids and conjugates	Methyl-branched fatty acids	251420	255470	243174	314996	1.29842e+06	905441	296576	711851	302901	499950	288187	185569	1.43058	0.5166	0.586539	0.472222	0.823972
Com_34843_pos	Morphine D3	C17 H16 [2]H3 N O3	288.152	7.387	289.159	Invalid mass	No results	No results					442824	452315	439488	422259	440822	395906	479709	446241	444701	351541	316098	449839	1.0424	0.0599027	0.493303	0.583333	0.113763
Com_35140_pos	Homo-Gamma-Linolenic Acid (C20:3)	C20 H34 O2	306.256	7.223	307.264	No results	No results	Full match	Lipids and lipid-like molecules	Fatty Acyls	Fatty acids and conjugates	Long-chain fatty acids	501167	479680	466475	507393	467737	427849	672740	444312	513672	396347	358120	470265	0.998195	-0.00260587	0.857191	0.555556	0.0434177
Com_3530_pos	LPC 15:0	C23 H48 N O7 P	481.317	8.902	482.325	No results	Full match	Full match	Lipids and lipid-like molecules	Glycerophospholipids	Glycerophosphocholines	Phosphocholines	465472	451182	447235	467023	372961	376718	515647	430508	417761	371246	322909	438790	1.03353	0.0475856	0.628692	0.666667	0.0989359
Com_35382_pos	Octyl hydrogen phthalate	C16 H22 O4	278.153	1.264	279.16	Full match	Partial match	Full match					1.19895e+06	556867	449985	410127	423006	639946	672959	903308	611395	651696	548393	550569	0.934125	-0.0983126	0.494658	0.694444	0.392849
Com_35411_pos	(2E,4E)-N-(2-methylpropyl)dodeca-2,4-dienamide	C16 H29 N O	251.225	8.397	252.233	Full match	No results	No results					229253	249743	235334	258225	212825	193935	256871	260177	258817	203023	194125	303321	0.934282	-0.0980698	0.47636	0.694444	0.119379
Com_35500_pos	LysoPC 20:2	C28 H54 N O7 P	547.365	9.756	548.372	No results	No results	Full match					1.18107e+06	1.18627e+06	1.07189e+06	951915	998164	930023	906333	840049	966130	789740	839294	914962	1.20219	0.265669	0.00733604	0.944444	0.814409
Com_3550_pos	N-(2,4-Dimethylphenyl)formamide	C9 H11 N O	149.084	6.483	150.092	Full match	Not the top hit	No results	Benzenoids	Benzene and substituted derivatives	Anilides	Anilides	1.29529e+07	1.03547e+07	1.02327e+07	1.62162e+07	4.03844e+06	1.00269e+07	1.56668e+07	1.30923e+07	1.42018e+07	4.14698e+06	3.58736e+06	1.05334e+07	1.04235	0.0598416	0.738163	0.555556	0.373271
Com_35647_pos	Pyridoxine O-Glucoside	C14 H21 N O8	331.126	6.513	332.133	No results	No results	Full match	Organoheterocyclic compounds	Pyridines and derivatives	Pyridoxines	Pyridoxines	1.15615e+06	82378	64674.8	83710.9	172878	135442	80687.1	178987	96235.5	70803	74746.2	98280.2	2.82663	1.49908	0.341006	0.611111	1.62115
Com_3565_pos	Pleuromutilin	C22 H34 O5	378.239	7.742	379.246	Invalid mass	Invalid mass	No results					3.4058e+07	3.81562e+07	3.6272e+07	3.68381e+07	3.51613e+07	3.39938e+07	3.74774e+07	4.04276e+07	4.80453e+07	5.60632e+07	5.84706e+07	4.40391e+07	0.75382	-0.407708	0.0123412	0.972222	0.991095
Com_3569_pos	10-Undecenoic acid	C11 H20 O2	184.147	6.836	185.154	No results	No results	Full match	Lipids and lipid-like molecules	Fatty Acyls	Fatty acids and conjugates	Medium-chain fatty acids	5.55935e+06	4.75854e+06	4.34909e+06	5.05641e+06	4.02614e+06	5.04249e+06	8.6365e+06	9.07276e+06	1.12565e+07	7.51375e+06	6.1016e+06	1.30503e+07	0.517549	-0.950232	0.00137141	1	1.0159
Com_35737_pos	N-butyl-2-methyl-5-(piperidinosulfonyl)-3-furamide	C15 H24 N2 O4 S	328.142	6.874	329.149	Invalid mass	No results	No results					1.14208e+06	762315	643190	801448	806122	955316	824065	844110	955508	541181	602417	742945	1.13309	0.180256	0.312655	0.611111	0.593515
Com_3603_pos	5-hydroxy-4-methoxy-5,6-dihydro-2H-pyran-2-one	C6 H8 O4	144.043	4.06	145.05	Full match	No results	Full match					2.59031e+07	2.30248e+07	2.9993e+07	2.52885e+07	2.74786e+07	1.49927e+07	2.54259e+07	2.23234e+07	2.45933e+07	2.65129e+07	2.64855e+07	2.28895e+07	0.989544	-0.0151636	0.776992	0.583333	0.152844
Com_3626_pos	4-methyl-5-oxo-2-pentyl-2,5-dihydrofuran-3-carboxylic acid	C11 H16 O4	229.132	6.488	230.139	Invalid mass	No results	No results					3.89402e+07	4.22165e+07	4.57005e+07	3.95448e+07	3.58605e+07	3.87937e+07	4.50194e+07	4.8817e+07	4.27204e+07	5.46084e+07	4.74732e+07	4.11963e+07	0.861423	-0.215206	0.0208108	0.888889	0.463726
Com_36310_pos	Taurochenodeoxycholic Acid (sodium salt)	C26 H45 N O6 S	516.329	8.316	517.336	Invalid mass	No results	No match					42214.3	48837.2	44368.4	47674.2	40859.9	33985.8	57062.4	47791.1	50759.2	35489.8	41582.7	43474.2	0.934025	-0.0984673	0.477446	0.638889	0.138899
Com_3641_pos	1-(piperidinomethyl)-2-naphthol	C16 H19 N O	241.147	6.257	242.154	Full match	No results	No results					3.62262e+07	3.86737e+07	3.93736e+07	4.04105e+07	3.37413e+07	3.94201e+07	4.56263e+07	3.85937e+07	3.85827e+07	3.13946e+07	2.72888e+07	3.57913e+07	1.04864	0.0685166	0.479362	0.694444	0.145979
Com_3650_pos	Gly-Val	C7 H14 N2 O3	174.101	3.131	175.108	No results	Full match	Full match	Organic acids and derivatives	Carboxylic acids and derivatives	Amino acids, peptides, and analogues	Dipeptides	1.02653e+07	1.01118e+07	1.41264e+07	1.55998e+07	2.59009e+07	1.05284e+07	7.02392e+06	7.63174e+06	5.91975e+06	2.16606e+07	1.83357e+07	7.38719e+06	1.27331	0.348582	0.272527	0.722222	0.765763
Com_3651_pos	L-Tyrosinemethylester	C10 H13 N O3	195.09	5.209	196.098	No results	No results	Full match					1.37567e+07	1.39396e+07	1.84936e+07	2.04372e+07	4.43585e+07	2.92569e+07	2.01156e+07	1.79923e+07	1.88287e+07	2.41786e+07	1.91982e+07	1.83765e+07	1.18159	0.240727	0.689608	0.527778	0.882019
Com_36665_pos	3-Hydroxypicolinic acid	C6 H5 N O3	139.027	1.051	157.061	No results	No results	Full match	Organoheterocyclic compounds	Pyridines and derivatives	Pyridinecarboxylic acids and derivatives	Pyridinecarboxylic acids	517531	455571	518896	548028	1.00369e+06	750577	657884	713374	566996	888208	712762	603230	0.915952	-0.126656	0.42176	0.694444	0.860582
Com_3667_pos	Ergocalciferol	C28 H44 O	378.325	6.787	379.332	Invalid mass	No results	No results	Lipids and lipid-like molecules	Steroids and steroid derivatives	Vitamin D and derivatives	Vitamin D and derivatives	2.31872e+07	3.05367e+07	3.16305e+07	3.14738e+07	2.25268e+07	2.58815e+07	4.47944e+07	3.74283e+07	4.66176e+07	2.4878e+07	2.26378e+07	2.68128e+07	0.813296	-0.298148	0.256814	0.666667	0.734286
Com_3669_pos	5-Methyl-2'-deoxycytidine	C10 H15 N3 O4	241.107	2.455	242.114	No results	No results	Full match	Nucleosides, nucleotides, and analogues	Pyrimidine nucleosides	Pyrimidine 2'-deoxyribonucleosides	Pyrimidine 2'-deoxyribonucleosides	1.29956e+07	1.51998e+07	1.63886e+07	1.44373e+07	4.41915e+07	1.63479e+07	1.34152e+07	1.45396e+07	1.22943e+07	2.47096e+07	2.9689e+07	1.17166e+07	1.12407	0.168729	0.742607	0.638889	0.402979
Com_36799_pos	HNK	C16 H27 N7 O5	758.385	4.732	380.2	Invalid mass	No results	No results					95625.1	99372.5	160662	90611.7	233245	175880	121656	177191	80629.1	199058	167977	66669.6	1.05191	0.0730165	0.79961	0.472222	0.440239
Com_3697_pos	LPE 16:0	C21 H44 N O7 P	453.286	9.265	454.293	No results	Full match	Full match	Lipids and lipid-like molecules	Glycerophospholipids	Glycerophosphoethanolamines	1-acyl-sn-glycero-3-phosphoethanolamines	2.85575e+06	2.86774e+06	3.10282e+06	3.27543e+06	2.80479e+06	2.63589e+06	2.88586e+06	2.81044e+06	2.40342e+06	2.43919e+06	2.63984e+06	2.67223e+06	1.10671	0.146275	0.0425804	0.777778	0.239747
Com_3704_pos	2-cyano-3-(3,4-dimethoxyphenyl)acrylic acid	C12 H11 N O4	233.069	6.24	234.076	Full match	No results	No results					2.73044e+07	3.29408e+07	2.89739e+07	3.2875e+07	2.81967e+07	2.52565e+07	3.1174e+07	2.96504e+07	3.31708e+07	3.0092e+07	3.57375e+07	5.01715e+07	0.835955	-0.258503	0.108029	0.833333	0.330715
Com_37346_pos	L-Palmitoylcarnitine	C23 H45 N O4	399.335	7.95	400.343	No results	No results	Full match	Lipids and lipid-like molecules	Fatty Acyls	Fatty acid esters	Acyl carnitines	192049	180474	193521	233307	895836	179186	219029	198503	195150	177152	164728	163324	1.67671	0.745635	0.293927	0.666667	1.13345
Com_3749_pos	PC (16:1e/2:0)	C26 H52 N O7 P	521.349	9.305	522.357	No results	Full match	Full match	Lipids and lipid-like molecules	Glycerophospholipids	Glycerophosphocholines	Phosphocholines	1.44277e+06	1.42929e+06	1.62681e+06	1.89654e+06	1.10596e+06	1.34066e+06	1.64968e+06	1.62069e+06	1.29677e+06	1.39272e+06	1.52852e+06	1.37947e+06	0.997089	-0.00420519	0.8837	0.5	0.124837
Com_38258_pos	N-Oleoyl Glycine	C20 H37 N O3	339.277	8.131	340.285	No results	No results	Full match	Organic acids and derivatives	Carboxylic acids and derivatives	Amino acids, peptides, and analogues	N-acyl-alpha amino acids	635831	758234	669629	600040	416058	638182	764794	597406	465029	273567	270825	369404	1.35642	0.439802	0.0974192	0.777778	1.32954
Com_3827_pos	1-[4-(dimethylamino)phenyl]-2-phenyl-1-ethanone	C16 H17 N O	239.131	7.464	240.139	Full match	No results	No results					6.77492e+06	5.35502e+06	8.00274e+06	6.17736e+06	1.08056e+06	4.88952e+06	5.7907e+06	5.39312e+06	6.65913e+06	810334	957409	4.45216e+06	1.34149	0.423838	0.403865	0.694444	0.887567
Com_3837_pos	Monoolein	C21 H40 O4	356.293	9.978	357.301	No results	Full match	Full match	Lipids and lipid-like molecules	Glycerolipids	Monoradylglycerols	1-monoacylglycerols	1.79436e+06	1.62264e+06	1.75998e+06	1.83305e+06	1.45868e+06	1.36785e+06	1.32646e+06	959820	1.47776e+06	964339	848490	1.3064e+06	1.42905	0.51506	0.00778794	0.944444	0.778505
Com_38528_pos	DL-Tryptophan	C11 H12 N2 O2	226.075	3.363	249.064	No results	Invalid mass	No results	Organoheterocyclic compounds	Indoles and derivatives	Indolyl carboxylic acids and derivatives	Indolyl carboxylic acids and derivatives	181207	193580	227695	203600	717090	437336	157766	483880	186963	236126	247866	193006	1.30214	0.380881	0.508097	0.583333	1.36778
Com_3861_pos	DPK	C15 H26 N4 O6	340.174	5.349	341.181	Invalid mass	No results	No results					3.04281e+07	4.17614e+07	3.39415e+07	2.78796e+07	3.61607e+07	2.59278e+07	3.41224e+07	3.5775e+07	2.85904e+07	3.29193e+07	4.22923e+07	2.02312e+07	1.01118	0.0160417	0.859542	0.527778	0.173932
Com_3883_pos	2-(1H-indol-3-yl)acetic acid	C10 H9 N O2	175.064	6.218	176.071	Full match	Partial match	Full match					2.67854e+07	1.49448e+07	1.50432e+07	1.52143e+07	1.43421e+07	1.20821e+07	1.82753e+07	1.63185e+07	4.38221e+07	1.27587e+07	1.10444e+07	1.97721e+07	0.806713	-0.309873	0.557859	0.611111	0.669786
Com_3889_pos	Melatonin	C13 H16 N2 O2	232.121	5.944	233.129	No results	No results	Full match	Organoheterocyclic compounds	Indoles and derivatives	Indoles	3-alkylindoles	2.29467e+07	2.59033e+07	2.46724e+07	3.50621e+07	2.89972e+07	2.33677e+07	2.82937e+07	2.92802e+07	3.00044e+07	2.8882e+07	3.11516e+07	3.08777e+07	0.90173	-0.149232	0.145098	0.777778	0.456634
Com_3917_pos	Pipecolic acid	C6 H11 N O2	129.079	2.785	130.087	No results	Full match	Full match	Organic acids and derivatives	Carboxylic acids and derivatives	Amino acids, peptides, and analogues	Alpha amino acids	1.70636e+07	1.70009e+07	1.83852e+07	1.73491e+07	7.43489e+06	1.90716e+07	1.54683e+07	1.67366e+07	1.56566e+07	7.94655e+06	7.82795e+06	1.65913e+07	1.2004	0.263519	0.386199	0.833333	0.463629
Com_393_pos	Anthranilic acid	C7 H7 N O2	137.048	5.691	138.055	Full match	Not the top hit	Full match	Benzenoids	Benzene and substituted derivatives	Benzoic acids and derivatives	Aminobenzoic acids	3.04385e+08	2.25548e+08	2.62537e+08	2.67501e+08	1.43866e+08	2.39292e+08	3.34323e+08	3.44238e+08	3.18999e+08	3.23607e+08	3.82206e+08	3.51977e+08	0.702133	-0.510184	0.0151686	1	0.974406
Com_39543_pos	NSI-189	C22 H30 N4 O	366.241	7.034	367.248	No results	No results	Full match	Organoheterocyclic compounds	Pyridines and derivatives	Pyridinecarboxylic acids and derivatives	Pyridinecarboxylic acids and derivatives	432770	543121	437024	474450	508126	453221	516302	378785	504618	418634	356013	565387	1.03977	0.0562707	0.572278	0.583333	0.394515
Com_3962_pos	12-oxo Phytodienoic Acid	C18 H28 O3	292.204	6.853	293.211	Full match	Partial match	No results	Lipids and lipid-like molecules	Fatty Acyls	Eicosanoids	Prostaglandins and related compounds	3.88017e+07	4.06607e+07	3.36128e+07	3.54166e+07	3.49261e+07	3.20366e+07	1.06686e+07	1.18925e+07	1.22703e+07	1.12067e+07	1.28579e+07	1.17191e+07	3.05111	1.60934	1.02158e-09	1	5.6154
Com_3977_pos	D-Serine	C3 H7 N O3	105.043	1.333	106.05	No results	Full match	Full match	Organic acids and derivatives	Carboxylic acids and derivatives	Amino acids, peptides, and analogues	Serine and derivatives	1.0915e+07	9.68537e+06	1.67878e+07	1.38468e+07	1.78235e+07	7.95289e+06	6.35532e+06	6.93516e+06	1.33554e+07	1.07156e+07	7.95778e+06	8.19919e+06	1.43897	0.525035	0.0671852	0.805556	0.981433
Com_3982_pos	L-(+)-Citrulline	C6 H13 N3 O3	175.096	1.369	176.103	No results	Full match	Full match	Organic acids and derivatives	Carboxylic acids and derivatives	Amino acids, peptides, and analogues	Alpha amino acids	9.50449e+06	4.20971e+06	5.46616e+06	5.70489e+06	1.303e+07	8.42131e+06	4.21636e+06	8.83502e+06	2.14649e+07	5.8319e+06	6.10953e+06	8.04751e+06	0.850131	-0.234243	0.769627	0.555556	0.809783
Com_3988_pos	N-cyclohexyl-2-(3-methyl-5-isoxazolyl)benzamide	C17 H20 N2 O2	284.153	5.649	285.16	Full match	No results	No results					2.86135e+07	3.25904e+07	3.46177e+07	4.19274e+07	2.28928e+07	2.66719e+07	3.19186e+07	3.78919e+07	3.83966e+07	4.46699e+07	4.05364e+07	3.96456e+07	0.803718	-0.315238	0.0467046	0.805556	0.746715
Com_40261_pos	Thymidine	C10 H14 N2 O5	242.091	1.892	243.098	No results	No results	Full match	Nucleosides, nucleotides, and analogues	Pyrimidine nucleotides	Pyrimidine deoxyribonucleotides	Pyrimidine 2'-deoxyribonucleoside monophosphates	73060.2	84386.2	74212.2	104280	283066	387696	63088.7	196951	90136.5	121255	73655.5	82000.6	1.60536	0.682897	0.394217	0.611111	1.50478
Com_4038_pos	P-Aminohippuric Acid	C9 H10 N2 O3	194.07	5.375	195.077	No results	No results	Full match	Benzenoids	Benzene and substituted derivatives	Benzoic acids and derivatives	Hippuric acids	3.47188e+06	3.20165e+06	3.1487e+06	3.44307e+06	1.12658e+07	4.85649e+06	2.66086e+06	4.08793e+06	2.8289e+06	3.65318e+06	3.33401e+06	4.03321e+06	1.42672	0.512697	0.294585	0.388889	0.463814
Com_40448_pos	BMP (5:0/17:2)	C28 H51 O10 P	595.339	7.246	596.346	No results	Invalid mass	No results	Lipids and lipid-like molecules	Glycerophospholipids	Glycerophosphoglycerols	Monoacylglycerophosphomonoradylglycerols	179899	193014	203529	214515	197377	163649	193578	191459	193616	171137	495465	179085	0.808784	-0.306173	0.463883	0.555556	0.820293
Com_4076_pos	3-(2-Hydroxyethyl)indole	C10 H11 N O	161.084	6.469	162.092	No results	Full match	No results	Organoheterocyclic compounds	Indoles and derivatives	Indoles	3-alkylindoles	2.97041e+07	3.10512e+07	2.90676e+07	2.47296e+07	1.31398e+07	1.95157e+07	2.97245e+07	2.75493e+07	3.20018e+07	1.39783e+07	1.12696e+07	2.30164e+07	1.07029	0.0980061	0.672719	0.527778	0.546043
Com_4126_pos	Tributyl citrate	C18 H32 O7	360.215	7.715	361.223	Full match	Partial match	No results					1.96294e+06	1.58494e+06	1.60777e+06	1.58688e+06	1.17401e+06	1.39197e+06	1.72594e+06	1.69786e+06	1.64358e+06	1.16026e+06	973875	1.89429e+06	1.02339	0.0333507	0.772733	0.555556	0.0626191
Com_4128_pos	4-(pentyloxy)benzene-1-carbohydrazide	C12 H18 N2 O2	222.137	6.442	223.144	Full match	No results	No results					3.67864e+07	3.68594e+07	2.88166e+07	3.08979e+07	3.02908e+07	2.98889e+07	3.36544e+07	4.2511e+07	3.73821e+07	3.20903e+07	2.68301e+07	3.89473e+07	0.915449	-0.127448	0.330537	0.722222	0.249593
Com_4177_pos	N-Desmethylvenlafaxine	C16 H25 N O2	263.189	6.056	264.196	No results	Full match	No results	Benzenoids	Phenol ethers	Anisoles	Anisoles	2.65119e+07	3.26224e+07	3.47198e+07	3.0237e+07	3.56091e+07	3.31623e+07	3.9387e+07	3.30392e+07	3.87865e+07	3.93027e+07	4.19914e+07	3.95604e+07	0.831063	-0.26697	0.0075749	0.916667	0.453182
Com_4200_pos	2-methyl-1H-benzimidazole-5-carboxylic acid	C9 H8 N2 O2	176.059	5.192	177.066	Full match	No results	No results					1.19212e+06	948616	815386	873949	5.08156e+06	2.66911e+06	990121	1.28767e+06	947106	1.29467e+06	1.07373e+06	1.53032e+06	1.62568	0.701046	0.470303	0.555556	0.427112
Com_4226_pos	NNK	C14 H26 N6 O6	374.19	5.04	375.196	Full match	No results	No results	Organic oxygen compounds	Organooxygen compounds	Carbonyl compounds	Aryl alkyl ketones	2.78452e+06	2.82959e+06	1.64844e+06	4.19624e+06	8.99925e+06	5.29818e+06	2.42793e+06	3.62926e+06	2.61951e+06	4.36654e+06	5.76959e+06	4.03349e+06	1.12737	0.172959	0.95205	0.472222	0.26552
Com_4235_pos	(2R,3S,4S,5R,6R)-2-(hydroxymethyl)-6-(propan-2-yloxy)oxane-3,4,5-triol	C9 H18 O6	244.089	5.446	245.096	Invalid mass	No match	No match					3.11575e+07	2.94304e+07	3.45324e+07	3.17126e+07	3.24657e+07	2.61746e+07	3.24273e+07	3.89273e+07	3.86435e+07	4.8257e+07	5.08071e+07	3.88423e+07	0.748164	-0.418573	0.0067365	0.944444	2.05071
Com_4247_pos	7α-Hydroxytestosterone	C19 H28 O3	304.207	7.349	305.215	No results	Invalid mass	No results	Lipids and lipid-like molecules	Steroids and steroid derivatives	Androstane steroids	Androgens and derivatives	1.4789e+06	1.56523e+06	1.39584e+06	1.46753e+06	1.29819e+06	1.27371e+06	1.52711e+06	1.31879e+06	1.32232e+06	1.03526e+06	1.24707e+06	1.39823e+06	1.08035	0.111493	0.227408	0.666667	0.0954166
Com_4300_pos	WLH	C23 H30 N6 O4	454.228	4.992	455.235	Invalid mass	No results	No results					7.24243e+06	5.06339e+06	5.26853e+06	5.32636e+06	8.03209e+06	2.1553e+06	4.99405e+06	5.2076e+06	4.40249e+06	5.08732e+06	3.44754e+06	5.76547e+06	1.14474	0.195021	0.734668	0.694444	0.106905
Com_4325_pos	Ala-Leu	C9 H18 N2 O3	202.132	4.597	203.14	No results	Full match	Full match	Organic acids and derivatives	Carboxylic acids and derivatives	Amino acids, peptides, and analogues	Dipeptides	5.30805e+06	9.20016e+06	8.82132e+06	8.9722e+06	1.81972e+07	9.49918e+06	5.70017e+06	7.0221e+06	4.90862e+06	1.65845e+07	1.22857e+07	5.53365e+06	1.15304	0.205441	0.491799	0.638889	0.691073
Com_4356_pos	(5S)-5-hydroxy-1,7-diphenylheptan-3-one	C19 H22 O2	287.116	6.371	305.15	Invalid mass	No results	No results					2.88729e+07	3.11353e+07	3.81776e+07	3.38646e+07	2.76265e+07	2.79482e+07	3.73649e+07	3.10896e+07	2.89975e+07	2.54841e+07	2.52801e+07	3.30417e+07	1.03513	0.0498092	0.653949	0.416667	0.137643
Com_4365_pos	1-hydroxy-2-phenyl-1,5,6,7-tetrahydro-4H-benzimidazol-4-one	C13 H12 N2 O2	114.047	5.486	229.101	Invalid mass	No results	No results					3.41458e+07	2.28771e+07	3.80744e+07	3.72371e+07	2.59852e+07	1.73147e+07	2.21089e+07	2.84332e+07	3.18499e+07	4.46806e+07	3.46368e+07	3.59189e+07	0.88871	-0.170215	0.425231	0.583333	0.904393
Com_436_pos	2-(2-amino-3-methylbutanamido)-3-phenylpropanoic acid	C14 H20 N2 O3	264.148	6.127	265.155	Full match	No results	Full match					3.46168e+08	3.33978e+08	3.7249e+08	3.74594e+08	3.08002e+08	3.20491e+08	3.66057e+08	3.83493e+08	3.76137e+08	4.45406e+08	4.30926e+08	3.67438e+08	0.867592	-0.204911	0.0138644	0.888889	0.164154
Com_4373_pos	3-Methyloxyindole	C9 H9 N O	147.069	6.295	148.076	No results	Full match	No results	Organoheterocyclic compounds	Indoles and derivatives	Indolines	Indolines	3.28089e+07	3.65208e+07	3.07323e+07	3.76079e+07	2.13152e+07	2.83775e+07	3.53435e+07	3.46111e+07	3.50752e+07	2.22859e+07	2.30656e+07	4.04979e+07	0.981577	-0.0268267	0.937323	0.555556	0.313867
Com_4384_pos	QLH	C17 H28 N6 O5	396.213	2.174	397.22	Full match	No results	No results					5.60538e+06	6.63878e+06	7.32441e+06	7.68924e+06	1.6822e+07	8.89936e+06	5.54732e+06	7.40219e+06	4.59051e+06	1.39786e+07	1.14008e+07	6.03709e+06	1.08217	0.113923	0.70695	0.611111	0.626231
Com_4425_pos	LPC 10:0	C18 H38 N O7 P	411.239	6.856	412.246	No results	Full match	Full match	Lipids and lipid-like molecules	Glycerophospholipids	Glycerophosphocholines	Phosphocholines	734601	640111	661782	891790	790420	640843	694459	652825	722218	447210	424656	615893	1.22553	0.293411	0.0803162	0.777778	0.230408
Com_4429_pos	5-Hydroxyindole-3-acetic acid	C10 H9 N O3	191.058	5.889	192.066	No results	No results	Full match	Organoheterocyclic compounds	Indoles and derivatives	Indolyl carboxylic acids and derivatives	Indole-3-acetic acid derivatives	3.53745e+07	3.27057e+07	3.28133e+07	3.28734e+07	2.5007e+07	2.70838e+07	3.28924e+07	3.48851e+07	3.57444e+07	4.38525e+07	4.33357e+07	4.14164e+07	0.800675	-0.320712	0.013655	0.944444	0.366692
Com_4431_pos	Methionine sulfoxide	C5 H11 N O3 S	183.057	1.341	184.064	No results	Invalid mass	No results	Organic acids and derivatives	Carboxylic acids and derivatives	Amino acids, peptides, and analogues	Alpha amino acids	2.62053e+07	1.4697e+07	1.95842e+07	1.45204e+07	2.30956e+07	1.34869e+07	1.19895e+07	1.2855e+07	1.24173e+07	2.56354e+07	2.17201e+07	1.61691e+07	1.10719	0.146899	0.524316	0.666667	0.250884
Com_4468_pos	PC (3:0/4:0)	C15 H30 N O8 P	383.17	5.928	384.177	No results	Full match	No results	Lipids and lipid-like molecules	Glycerophospholipids	Glycerophosphocholines	Phosphocholines	3.14457e+07	3.56668e+07	3.64663e+07	3.71505e+07	3.48157e+07	3.03545e+07	3.60658e+07	3.20781e+07	3.54546e+07	4.29358e+07	4.35544e+07	3.96233e+07	0.896337	-0.157887	0.107354	0.75	0.527248
Com_446_pos	3-[(4-hydroxyphenyl)methyl]-octahydropyrrolo[1,2-a]pyrazine-1,4-dione	C14 H16 N2 O3	260.117	5.275	261.124	Full match	No results	No results					3.29009e+08	3.53962e+08	2.96276e+08	3.41893e+08	2.99248e+08	2.84808e+08	3.41834e+08	3.77942e+08	3.53675e+08	4.6424e+08	4.66638e+08	3.60364e+08	0.805684	-0.311714	0.0128455	0.916667	1.13053
Com_4476_pos	3-(3-pyridinyl)propanoic acid	C8 H9 N O2	151.063	5.853	152.071	Full match	Partial match	Full match					2.99277e+07	2.8054e+07	3.71661e+07	3.40205e+07	3.32603e+07	2.63735e+07	2.6595e+07	2.29988e+07	3.13091e+07	3.59067e+07	3.03206e+07	3.21361e+07	1.05319	0.0747701	0.523777	0.583333	0.217882
Com_4477_pos	2-(acetylamino)-3-(1H-indol-3-yl)propanoic acid	C13 H14 N2 O3	246.101	5.418	229.096	Full match	Partial match	Full match					2.35363e+07	3.21992e+07	2.28653e+07	2.06401e+07	2.25183e+07	2.49545e+07	2.49548e+07	2.27803e+07	3.74936e+07	4.66307e+07	3.95751e+07	3.35708e+07	0.715658	-0.482658	0.0422264	0.861111	1.34048
Com_4487_pos	7-(2-aminophenyl)heptanoic acid	C13 H19 N O2	243.122	1.472	244.13	Invalid mass	No results	No results					8.3137e+06	1.18962e+07	1.6784e+07	1.03649e+07	3.5686e+07	1.34207e+07	9.88762e+06	9.521e+06	8.13024e+06	2.38093e+07	1.95258e+07	9.12215e+06	1.20588	0.270084	0.589086	0.638889	0.428286
Com_4579_pos	Methioninesulfoxide	C5 H11 N O3 S	148.019	1.382	149.027	No results	Invalid mass	No results	Organic acids and derivatives	Carboxylic acids and derivatives	Amino acids, peptides, and analogues	L-alpha-amino acids	2.30081e+07	1.57625e+07	2.11743e+07	1.49535e+07	1.94048e+07	1.24802e+07	1.27385e+07	1.22256e+07	1.3065e+07	2.72555e+07	2.30059e+07	1.71085e+07	1.01314	0.0188281	0.815459	0.555556	0.159911
Com_4584_pos	2-(3,4-dimethoxyphenyl)ethanamine	C10 H15 N O2	181.111	6.325	182.118	No results	No results	Full match					3.33123e+07	3.21891e+07	3.11468e+07	3.31735e+07	2.24136e+07	2.72649e+07	2.81101e+07	2.5344e+07	3.67749e+07	2.95633e+07	3.48207e+07	3.09222e+07	0.967472	-0.0477079	0.690426	0.472222	0.201278
Com_4586_pos	PC (16:2e/2:0)	C26 H50 N O7 P	519.333	8.795	520.341	No results	Full match	Full match	Lipids and lipid-like molecules	Glycerophospholipids	Glycerophosphocholines	Phosphocholines	8.28488e+06	7.99309e+06	7.63726e+06	9.10186e+06	5.66033e+06	7.26674e+06	9.19693e+06	5.2804e+06	8.24563e+06	4.63149e+06	4.15069e+06	6.88559e+06	1.19675	0.259124	0.190534	0.694444	0.765938
Com_4590_pos	N-(2-Methoxyphenyl)acetamide	C9 H11 N O2	165.079	5.626	166.087	Full match	Partial match	Full match					1.94667e+07	1.77581e+07	3.62208e+07	1.97966e+07	2.3534e+07	1.93879e+07	3.00926e+07	2.29417e+07	1.87932e+07	2.87807e+07	2.94525e+07	2.19628e+07	0.895679	-0.158947	0.364701	0.666667	1.25703
Com_4624_pos	N-(2,3-dihydro-1H-inden-2-yl)-4-hydroxybutanamide	C13 H17 N O2	219.126	6.386	220.134	Full match	No results	No results					2.64714e+07	2.64507e+07	2.43227e+07	2.57331e+07	1.54328e+07	1.95522e+07	2.43101e+07	2.36105e+07	2.37315e+07	1.98147e+07	1.9666e+07	2.41385e+07	1.0199	0.0284245	0.958677	0.666667	0.382022
Com_4638_pos	N-Acetyl-DL-phenylalanine	C11 H13 N O3	207.09	6.23	208.097	No results	No results	Full match	Organic acids and derivatives	Carboxylic acids and derivatives	Amino acids, peptides, and analogues	Phenylalanine and derivatives	3.16731e+07	3.44408e+07	3.19973e+07	3.54427e+07	2.79538e+07	3.12054e+07	3.47954e+07	3.51561e+07	3.4896e+07	3.42016e+07	3.11608e+07	3.43991e+07	0.941861	-0.0864147	0.149719	0.666667	0.535236
Com_4648_pos	2-oxopiperidine-3-carbohydrazide	C6 H11 N3 O2	157.085	2.287	158.093	Full match	No results	No results					1.8811e+07	1.20411e+07	1.96602e+07	1.54011e+07	3.43997e+07	1.70482e+07	7.61662e+06	1.44547e+07	1.37272e+07	3.85436e+07	2.48021e+07	1.87832e+07	0.995199	-0.0069431	0.812351	0.555556	0.190016
Com_4675_pos	10b-methyl-1,5,6,10b-tetrahydroimidazo[2,1-a]isoquinolin-2(3H)-one	C12 H14 N2 O	202.111	6.176	203.118	Full match	No results	No results					4.92199e+06	4.26249e+06	4.15689e+06	4.37356e+06	3.67344e+06	3.90889e+06	3.8814e+06	4.42805e+06	4.51191e+06	3.50371e+06	4.47844e+06	5.81694e+06	0.950294	-0.0735543	0.611761	0.611111	0.0978684
Com_4771_pos	KQH	C17 H29 N7 O5	786.436	5.211	394.225	Invalid mass	No results	No results					1.05589e+06	2.89904e+06	4.71126e+06	3.77218e+06	5.35918e+06	3.11155e+06	4.89463e+06	3.09086e+06	2.64148e+06	3.13877e+06	6.18894e+06	3.11507e+06	0.906342	-0.141872	0.565014	0.444444	0.300302
Com_4776_pos	Delta-Tridecalactone	C13 H24 O2	212.178	7.522	213.185	No results	No results	Full match	Organoheterocyclic compounds	Lactones	Delta valerolactones	Delta valerolactones	6.30009e+06	7.3759e+06	8.49942e+06	9.28301e+06	3.60823e+06	6.83283e+06	1.64687e+07	1.6773e+07	2.01525e+07	9.78492e+06	6.95192e+06	3.01242e+07	0.417928	-1.25867	0.0120065	0.916667	1.41738
Com_4792_pos	1-morpholino-3-(4-nitrophenoxy)propan-2-ol	C13 H18 N2 O5	282.123	4.719	283.13	Full match	No results	No results					8.39931e+06	5.79188e+06	7.99917e+06	1.12695e+07	1.38201e+07	9.14173e+06	4.60664e+06	9.86033e+06	4.91832e+06	9.19948e+06	9.38747e+06	5.83447e+06	1.28797	0.365098	0.188325	0.638889	0.89086
Com_4814_pos	Alprazolam-d8	C17 H5 [2]H8 Cl N4	316.138	1.472	317.146	Invalid mass	No results	No results					6.6659e+06	5.70393e+06	1.09002e+07	5.67686e+06	3.31734e+07	1.82756e+07	4.67512e+06	1.97514e+07	5.10081e+06	9.60077e+06	6.98137e+06	1.09611e+07	1.40871	0.494372	0.535385	0.583333	0.859396
Com_4911_pos	5-Hydroxyindole	C8 H7 N O	133.053	5.804	134.06	No results	No results	Full match	Organoheterocyclic compounds	Indoles and derivatives	Hydroxyindoles	Hydroxyindoles	2.33508e+07	3.22902e+07	2.78758e+07	3.2191e+07	3.10844e+07	3.01449e+07	2.6686e+07	3.1117e+07	3.23415e+07	3.84601e+07	3.21948e+07	3.45891e+07	0.905566	-0.143109	0.190068	0.777778	0.69957
Com_4929_pos	N,N-Diethyldodecanamide	C16 H33 N O	255.257	9.561	256.264	Full match	Partial match	No results					3.85668e+06	2.30037e+06	3.29619e+06	2.97387e+06	2.91363e+06	2.57343e+06	3.12101e+06	1.7523e+06	2.90737e+06	1.84629e+06	1.63592e+06	2.91459e+06	1.26357	0.337501	0.107792	0.75	0.552502
Com_4933_pos	2-Styryl-1,3-benzoxazole	C15 H11 N O	221.081	5.037	222.088	Invalid mass	No results	No results					1.89817e+06	1.88567e+06	1.3411e+06	1.52029e+06	1.16942e+07	7.03008e+06	1.95371e+06	2.64e+06	1.86557e+06	1.94703e+06	1.45458e+06	2.07354e+06	2.12574	1.08796	0.341687	0.527778	0.897286
Com_4934_pos	Proline-hydroxyproline	C10 H16 N2 O4	228.111	5.707	229.119	No results	Full match	No results	Organic acids and derivatives	Carboxylic acids and derivatives	Amino acids, peptides, and analogues	Dipeptides	1.57943e+07	1.33013e+07	1.59155e+07	1.36983e+07	3.22126e+07	6.16459e+06	1.3241e+07	1.33996e+07	1.39694e+07	3.49856e+07	2.12676e+07	1.57742e+07	0.86194	-0.21434	0.484753	0.555556	1.29789
Com_496_pos	3-(3,4-dihydroxyphenyl)propanoic acid	C9 H10 O4	164.048	5.237	182.081	Invalid mass	Invalid mass	No match					2.41392e+08	2.85485e+08	2.69657e+08	2.73836e+08	3.28367e+08	2.63695e+08	3.01744e+08	3.25048e+08	2.94772e+08	3.04562e+08	3.0296e+08	2.95739e+08	0.911009	-0.134463	0.0683791	0.833333	0.806305
Com_4994_pos	2-((Dimethylamino)methyl)phenol	C9 H13 N O	151.099	5.384	325.188	Full match	Partial match	No results					2.12327e+07	2.14473e+07	2.62047e+07	2.52752e+07	3.17779e+07	2.87297e+07	2.1766e+07	2.00536e+07	1.87827e+07	3.61361e+07	3.66734e+07	2.67802e+07	0.965513	-0.0506322	0.948066	0.5	0.166924
Com_49_pos	Hippuric acid	C9 H9 N O3	179.059	5.43	180.066	Full match	Full match	Full match	Benzenoids	Benzene and substituted derivatives	Benzoic acids and derivatives	Hippuric acids	1.65809e+07	1.4858e+07	1.75494e+07	1.87944e+07	3.83072e+07	2.58289e+07	1.99153e+07	2.25588e+07	1.64253e+07	2.16122e+07	1.77486e+07	1.92615e+07	1.12251	0.166722	0.685014	0.555556	0.15657
Com_5052_pos	4-ethoxy-6,7-dimethoxyquinazoline	C12 H14 N2 O3	234.101	5.631	235.108	Full match	No results	No results					2.27566e+07	2.1415e+07	2.23355e+07	2.37232e+07	2.00503e+07	1.9373e+07	2.44141e+07	2.76123e+07	2.3055e+07	4.40721e+07	3.64058e+07	2.70771e+07	0.7099	-0.494313	0.0252294	0.972222	1.36717
Com_5059_pos	Tyramine	C8 H11 N O	137.084	2.625	138.092	No results	No results	Full match	Benzenoids	Benzene and substituted derivatives	Phenethylamines	Phenethylamines	1.20329e+07	1.30085e+07	1.43866e+07	1.47961e+07	3.13004e+07	1.2461e+07	1.13323e+07	1.2862e+07	9.89773e+06	2.21705e+07	1.95395e+07	1.23849e+07	1.11111	0.152006	0.668995	0.638889	0.493017
Com_506_pos	methyl 2-[(2-acetyl-3-oxo-1-butenyl)amino]acetate	C9 H13 N O4	199.085	5.178	182.082	Full match	No results	No results					2.39037e+08	2.83828e+08	2.68287e+08	2.73114e+08	3.19397e+08	2.58983e+08	2.98636e+08	3.21448e+08	2.92695e+08	3.01577e+08	3.00065e+08	2.9371e+08	0.908477	-0.138478	0.0538004	0.861111	0.825336
Com_507_pos	DL-Lysine	C6 H14 N2 O2	146.106	1.215	147.113	Full match	Full match	Full match	Organic acids and derivatives	Carboxylic acids and derivatives	Amino acids, peptides, and analogues	Alpha amino acids	1.29319e+08	9.64018e+07	1.75844e+08	1.47102e+08	3.17824e+08	1.31482e+08	1.47167e+08	1.43974e+08	1.15681e+08	3.72938e+08	2.427e+08	1.80013e+08	0.829934	-0.268931	0.467151	0.666667	0.465468
Com_5095_pos	2-[3-(4-pyridyl)-1H-1,2,4-triazol-5-yl]pyridine	C12 H9 N5	223.085	5.237	224.092	Full match	No results	No match					9.48088e+06	8.32152e+06	1.01105e+07	9.0686e+06	1.26134e+07	4.90989e+06	6.79589e+06	9.99426e+06	9.07089e+06	9.90534e+06	1.11413e+07	6.51446e+06	1.02027	0.0289441	0.990656	0.5	0.00896976
Com_5161_pos	1-Methyladenosine	C11 H15 N5 O4	281.111	1.406	282.119	No results	No results	Full match	Nucleosides, nucleotides, and analogues	Purine nucleosides	Not available	Purine nucleosides	9.84495e+06	9.37084e+06	1.35202e+07	8.72342e+06	2.46828e+07	2.99783e+06	6.89594e+06	9.45306e+06	7.91368e+06	1.26804e+07	1.43839e+07	1.07608e+07	1.11358	0.155211	0.903598	0.5	0.209456
Com_5203_pos	15-OxoEDE	C20 H34 O3	304.24	7.912	305.248	Invalid mass	No match	No match	Lipids and lipid-like molecules	Fatty Acyls	Fatty acids and conjugates	Long-chain fatty acids	9.13981e+06	7.52723e+06	1.03294e+07	8.22293e+06	6.5157e+06	6.52885e+06	6.84313e+06	5.60824e+06	7.44898e+06	3.92198e+06	3.8732e+06	5.6671e+06	1.44665	0.532714	0.0194229	0.888889	1.28577
Com_5253_pos	Carnosine	C9 H14 N4 O3	226.107	1.298	227.114	No results	Full match	Full match	Organic acids and derivatives	Peptidomimetics	Hybrid peptides	Hybrid peptides	1.54001e+07	1.00779e+07	1.89914e+07	1.78413e+07	3.01782e+07	7.29153e+06	1.48398e+07	9.5171e+06	1.20346e+07	3.95708e+07	2.85505e+07	2.02254e+07	0.799918	-0.322077	0.516693	0.583333	0.413261
Com_525_pos	2-Hydroxyphenylalanine	C9 H11 N O3	181.074	5.181	182.081	Full match	Not the top hit	Full match	Organic acids and derivatives	Carboxylic acids and derivatives	Amino acids, peptides, and analogues	Phenylalanine and derivatives	2.38327e+08	2.81549e+08	2.67068e+08	2.71265e+08	3.07508e+08	2.52738e+08	2.9666e+08	3.17871e+08	2.90381e+08	2.99188e+08	2.98668e+08	2.91488e+08	0.902021	-0.148767	0.0307176	0.861111	0.798561
Com_536_pos	4-Aminobiphenyl	C12 H11 N	169.09	5.461	170.097	Full match	Full match	Full match	Benzenoids	Benzene and substituted derivatives	Biphenyls and derivatives	Biphenyls and derivatives	6.2047e+06	4.98724e+06	4.43527e+06	5.66144e+06	1.19687e+07	5.30013e+06	6.96344e+06	7.0036e+06	5.88524e+06	7.55367e+06	8.17871e+06	6.38811e+06	0.918631	-0.122443	0.395275	0.805556	0.203765
Com_5379_pos	1,3-Dihydro-1,3,3-trimethyl-2H-indol-2-ylidene acetaldehyde	C13 H15 N O	201.116	6.392	202.123	Full match	No results	No results					1.95305e+07	1.88775e+07	1.71894e+07	2.02113e+07	1.15616e+07	1.44469e+07	1.92729e+07	1.77705e+07	1.79672e+07	1.49279e+07	1.46171e+07	1.80944e+07	0.991887	-0.011752	0.837044	0.527778	0.31797
Com_5386_pos	2-Phenylacetamide	C8 H9 N O	135.069	5.538	136.076	No results	Full match	No results	Benzenoids	Benzene and substituted derivatives	Phenylacetamides	Phenylacetamides	2.10626e+07	2.07772e+07	2.16782e+07	2.92204e+07	2.41521e+07	2.21229e+07	2.03306e+07	2.75959e+07	2.04388e+07	4.07674e+07	3.20264e+07	2.41095e+07	0.841135	-0.24959	0.265104	0.583333	1.03505
Com_5391_pos	2-oxa-4-azatetracyclo[6.3.1.1~6,10~.0~1,5~]tridecan-3-one	C11 H15 N O2	193.111	6.762	194.118	Full match	No results	No results					2.48157e+07	2.44268e+07	2.63835e+07	3.0371e+07	1.97531e+07	2.20903e+07	2.35753e+07	2.35621e+07	2.51433e+07	1.6386e+07	2.13665e+07	2.65924e+07	1.08208	0.113811	0.399809	0.611111	0.399866
Com_5397_pos	Sedanolide	C12 H18 O2	194.131	6.565	195.138	No results	Full match	No results	Organoheterocyclic compounds	Isobenzofurans	Not available	Isobenzofurans	2.41296e+07	2.56883e+07	1.84095e+07	3.03467e+07	2.02559e+07	2.30287e+07	2.2481e+07	1.77525e+07	2.55645e+07	2.81052e+07	2.85956e+07	3.14761e+07	0.921311	-0.11824	0.497788	0.611111	0.297633
Com_5453_pos	Methyl dihydrojasmonate	C13 H22 O3	226.157	6.832	227.165	Full match	No results	No results	Lipids and lipid-like molecules	Fatty Acyls	Lineolic acids and derivatives	Jasmonic acids	1.67686e+07	1.59285e+07	1.41212e+07	1.28746e+07	2.94664e+06	1.21561e+07	1.71544e+07	1.79929e+07	2.52222e+07	9.28482e+06	5.22241e+06	2.6512e+07	0.737711	-0.438872	0.450269	0.722222	0.876988
Com_5472_pos	Phenmetrazine	C11 H15 N O	177.116	6.338	178.123	No results	Full match	No results	Organoheterocyclic compounds	Oxazinanes	Morpholines	Phenylmorpholines	2.75715e+07	2.66664e+07	2.74891e+07	2.9775e+07	1.6018e+07	2.43172e+07	2.96127e+07	2.79952e+07	2.82132e+07	2.01011e+07	1.90101e+07	3.1737e+07	0.969157	-0.0451983	0.807439	0.638889	0.182773
Com_5522_pos	N1-[2-oxo-6-(1H-pyrrol-1-yl)-2H-chromen-3-yl]acetamide	C15 H12 N2 O3	268.085	6.362	269.092	Full match	No results	No results					2.54968e+07	2.52711e+07	2.14639e+07	2.77117e+07	1.8638e+07	1.93806e+07	2.63198e+07	2.33153e+07	3.00621e+07	1.6045e+07	1.86239e+07	2.68998e+07	0.976612	-0.0341419	0.925087	0.527778	0.123903
Com_5527_pos	N-(9-oxodecyl)acetamide	C12 H23 N O2	213.173	6.688	214.18	Full match	No results	No results					546904	595557	548322	555270	916623	511462	533744	548259	598683	416302	463822	702688	1.12583	0.170987	0.355443	0.638889	0.218686
Com_554_pos	N1-[4-(acetylamino)phenyl]-2,2-dimethylcyclopropane-1-carboxamide	C14 H18 N2 O2	246.137	6.006	247.144	Full match	No results	No results					2.86252e+08	2.6991e+08	3.04264e+08	2.99064e+08	2.51565e+08	2.63057e+08	2.9734e+08	3.12864e+08	3.04929e+08	3.59669e+08	3.52358e+08	2.98446e+08	0.869395	-0.201916	0.0133516	0.888889	0.20041
Com_5555_pos	4-Methyl-2-Oxopentanoic Acid	C6 H10 O3	130.063	3.56	131.071	No results	No results	Full match					8.53339e+06	8.48599e+06	9.94233e+06	1.02519e+07	1.47541e+07	1.0824e+07	1.28627e+07	1.39961e+07	1.18237e+07	2.01977e+07	1.84961e+07	1.49238e+07	0.6803	-0.555758	0.00885655	0.916667	0.93232
Com_56_pos	7-Hydroxy-4-chromone	C9 H6 O3	162.032	5.578	163.039	No results	No results	Full match	Organoheterocyclic compounds	Benzopyrans	1-benzopyrans	Chromones	1.91137e+07	1.69967e+07	1.78217e+07	1.46546e+07	3.09219e+07	1.77456e+07	1.75239e+07	2.08591e+07	1.4871e+07	2.40264e+07	2.78181e+07	1.92688e+07	0.942806	-0.0849678	0.634293	0.638889	0.12286
Com_5703_pos	N-(tert-butyl)-N'-phenethylurea	C13 H20 N2 O	203.131	6.394	204.139	Invalid mass	No results	No results					2.19078e+07	2.25597e+07	2.17649e+07	2.21821e+07	1.55324e+07	1.83367e+07	2.81263e+07	2.56953e+07	2.81369e+07	2.40964e+07	2.40051e+07	2.4545e+07	0.790941	-0.338357	0.00877386	1	0.856431
Com_5710_pos	Asparagine	C4 H8 N2 O3	115.027	1.334	133.061	No results	Invalid mass	No results	Organic acids and derivatives	Carboxylic acids and derivatives	Amino acids, peptides, and analogues	Asparagine and derivatives	1.47291e+07	1.22036e+07	1.5565e+07	1.08359e+07	2.74039e+07	1.22179e+07	8.81279e+06	1.12079e+07	7.50838e+06	2.55903e+07	1.93496e+07	1.09357e+07	1.11451	0.15641	0.528708	0.666667	0.530397
Com_573_pos	1-(3-methoxy-2-nitrostyryl)pyrrolidine	C13 H16 N2 O3	248.116	5.865	249.124	Full match	No results	Full match					2.54689e+08	2.26124e+08	2.64624e+08	2.50453e+08	2.30544e+08	2.43216e+08	2.58017e+08	2.51235e+08	2.3873e+08	3.39094e+08	3.15043e+08	3.26379e+08	0.850247	-0.234046	0.0570795	0.805556	0.232673
Com_5808_pos	methyl isoquinoline-3-carboxylate	C11 H9 N O2	187.064	5.522	188.071	Full match	Partial match	Full match					1.81674e+07	1.89627e+07	1.71004e+07	2.2521e+07	2.35932e+07	1.65758e+07	2.02027e+07	2.58383e+07	1.85097e+07	3.26337e+07	3.42719e+07	2.05626e+07	0.769118	-0.378723	0.0839824	0.805556	1.09642
Com_5827_pos	PQH	C16 H24 N6 O5	380.174	6.018	381.181	Invalid mass	No results	No results					1.33434e+07	1.47417e+07	1.59097e+07	4.17508e+06	1.38567e+07	1.21081e+07	2.73267e+07	1.50302e+07	2.79261e+07	1.07715e+07	1.13463e+07	1.46275e+07	0.692665	-0.52977	0.193071	0.638889	1.46471
Com_5921_pos	4-Hexyloxyaniline	C12 H19 N O	211.158	6.489	212.165	Invalid mass	No results	No results					1.86067e+07	1.33255e+07	2.09906e+07	1.49147e+07	6.38321e+06	1.20871e+07	2.68275e+07	2.55985e+07	1.78956e+07	1.08328e+07	9.3866e+06	1.62992e+07	0.807822	-0.30789	0.425893	0.611111	0.690728
Com_5923_pos	Palmitoyl sphingomyelin	C39 H79 N2 O6 P	702.569	10.056	703.576	No results	Full match	No results	Lipids and lipid-like molecules	Sphingolipids	Phosphosphingolipids	Phosphosphingolipids	1.36639e+06	1.33142e+06	1.47949e+06	1.36344e+06	1.14452e+06	1.14502e+06	916086	901175	1.12894e+06	682683	2.53493e+06	1.01196e+06	1.09121	0.125927	0.37764	0.833333	0.381744
Com_5951_pos	4-(tert-butyl)phenyl 3,5-dimethylisoxazole-4-carboxylate	C16 H19 N O3	273.133	1.509	274.14	Invalid mass	No results	No results					7.63414e+06	1.2049e+07	1.2416e+07	1.09943e+07	2.60489e+07	1.36055e+07	9.99773e+06	6.35117e+06	7.69128e+06	2.3332e+07	1.02074e+07	1.12421e+07	1.20235	0.26586	0.424118	0.722222	0.76079
Com_5967_pos	Histamine	C5 H9 N3	111.08	1.197	112.087	No results	Full match	Full match	Organic nitrogen compounds	Organonitrogen compounds	Amines	2-arylethylamines	9.86978e+06	1.73484e+07	1.8863e+07	1.61263e+07	2.59935e+07	1.54859e+07	9.50789e+06	1.21901e+07	1.14978e+07	2.14311e+07	1.56418e+07	2.0519e+07	1.14208	0.191666	0.475227	0.611111	0.254295
Com_5977_pos	Thymol	C10 H14 O	150.105	6.344	151.112	No results	Full match	No results	Lipids and lipid-like molecules	Prenol lipids	Monoterpenoids	Aromatic monoterpenoids	3.45605e+06	2.92735e+06	2.25182e+06	2.924e+06	4.90293e+06	2.87799e+06	2.58143e+06	2.77503e+06	3.19422e+06	3.47398e+06	4.04774e+06	3.56933e+06	0.984647	-0.022321	0.797123	0.583333	0.134802
Com_5990_pos	Uridine	C9 H12 N2 O6	244.07	2.061	245.077	No results	No results	Full match	Nucleosides, nucleotides, and analogues	Pyrimidine nucleosides	Not available	Pyrimidine nucleosides	6.34918e+06	5.63139e+06	6.88136e+06	6.17732e+06	2.59002e+07	8.54476e+06	4.82384e+06	5.69073e+06	5.25841e+06	1.42768e+07	1.71466e+07	6.2892e+06	1.11215	0.153358	0.8357	0.638889	0.891066
Com_6082_pos	13,14-dihydro-15-keto Prostaglandin A2	C20 H30 O4	334.213	7.221	335.22	Invalid mass	No results	No results	Lipids and lipid-like molecules	Fatty Acyls	Eicosanoids	Prostaglandins and related compounds	5.05522e+06	4.18772e+06	3.69819e+06	4.18104e+06	4.22146e+06	3.84287e+06	2.95458e+06	4.30207e+06	3.34061e+06	8.28394e+06	6.63199e+06	3.01776e+06	0.882778	-0.179877	0.806424	0.527778	0.0840477
Com_6083_pos	APK	C14 H26 N4 O4	314.196	2.861	315.203	Full match	No results	No results					1.00279e+07	1.16181e+07	1.21012e+07	1.0837e+07	2.54421e+07	1.50422e+07	1.01837e+07	9.89531e+06	9.04838e+06	1.36417e+07	1.26751e+07	9.23083e+06	1.31532	0.395416	0.178953	0.75	0.573592
Com_6100_pos	3-(2-Naphthyl)-D-Alanine	C13 H13 N O2	215.095	5.515	216.102	No results	No results	Full match					1.26301e+07	1.16567e+07	7.79882e+06	1.54093e+07	2.53416e+07	1.50139e+07	1.26893e+07	1.3996e+07	1.55762e+07	2.24051e+07	1.66153e+07	1.87007e+07	0.878657	-0.186629	0.357392	0.722222	1.63978
Com_6154_pos	L-Asparagine	C4 H8 N2 O3	132.054	1.326	133.061	No results	No results	Full match	Organic acids and derivatives	Carboxylic acids and derivatives	Amino acids, peptides, and analogues	Asparagine and derivatives	1.68547e+07	1.23293e+07	1.72457e+07	1.19895e+07	2.4146e+07	1.17977e+07	8.39992e+06	1.03483e+07	7.31615e+06	2.32932e+07	1.85532e+07	1.09976e+07	1.19585	0.258041	0.316409	0.722222	0.667033
Com_615_pos	Leucylproline	C11 H20 N2 O3	228.148	5.175	229.156	No results	Full match	Full match	Organic acids and derivatives	Carboxylic acids and derivatives	Amino acids, peptides, and analogues	Dipeptides	9.54126e+07	8.14293e+07	7.79894e+07	8.71228e+07	1.33706e+08	1.14295e+08	9.4008e+07	1.45329e+08	7.0461e+07	2.32623e+08	1.76687e+08	1.10066e+08	0.711498	-0.491069	0.196823	0.694444	0.759145
Com_6169_pos	Oxaceprol	C7 H11 N O4	173.069	1.475	174.076	No results	No results	Full match	Organic acids and derivatives	Carboxylic acids and derivatives	Amino acids, peptides, and analogues	Proline and derivatives	6.31996e+06	6.8007e+06	1.11574e+07	7.23701e+06	1.63189e+07	9.01924e+06	5.18766e+06	6.40212e+06	4.71796e+06	1.3245e+07	9.85445e+06	6.86507e+06	1.22867	0.297093	0.34653	0.666667	1.0462
Com_617_pos	Valine	C5 H11 N O2	117.079	1.744	118.087	No results	Full match	Full match	Organic acids and derivatives	Carboxylic acids and derivatives	Amino acids, peptides, and analogues	Valine and derivatives	1.04053e+08	7.55488e+07	1.43726e+08	8.1601e+07	2.56795e+08	7.67174e+07	6.58291e+07	8.09259e+07	7.08576e+07	2.37395e+08	2.35171e+08	1.35054e+08	0.894828	-0.160318	0.814111	0.444444	0.316855
Com_626_pos	4-(Diethylamino)salicylaldehyde	C11 H15 N O2	211.121	5.952	212.128	Invalid mass	Invalid mass	No match					2.27634e+08	1.85147e+08	2.1741e+08	2.02214e+08	1.28737e+08	2.20199e+08	2.14214e+08	2.24255e+08	2.66605e+08	1.4194e+08	1.34884e+08	1.96366e+08	1.00261	0.00376385	0.919588	0.5	0.0695619
Com_6298_pos	LPH	C17 H27 N5 O4	365.202	5.254	366.209	Invalid mass	No results	No results					1.8804e+07	1.3426e+07	2.05536e+07	1.78131e+07	1.79811e+07	2.33464e+07	2.04161e+07	2.07888e+07	1.41333e+07	2.42134e+07	3.07516e+07	1.96809e+07	0.86106	-0.215814	0.317358	0.722222	0.33542
Com_6301_pos	Ureidosuccinic acid	C5 H8 N2 O5	176.043	1.264	177.05	No results	No results	Full match	Organic acids and derivatives	Carboxylic acids and derivatives	Amino acids, peptides, and analogues	Aspartic acid and derivatives	1.20122e+07	7.32799e+06	1.40919e+07	2.09517e+07	9.08097e+06	7.49371e+06	6.38275e+06	1.4058e+07	1.4948e+07	1.13099e+07	1.73353e+06	1.61331e+07	1.09902	0.13622	0.558206	0.472222	0.608131
Com_630_pos	Adenosine	C10 H13 N5 O4	267.097	2.914	268.104	Full match	Full match	Full match	Nucleosides, nucleotides, and analogues	Purine nucleosides	Not available	Purine nucleosides	6.63926e+06	4.0106e+06	3.31207e+06	3.5354e+06	5.34525e+06	5.41416e+06	3.79984e+06	3.5647e+06	3.71961e+06	4.99294e+06	5.86231e+06	3.70923e+06	1.10169	0.139714	0.565469	0.555556	0.165363
Com_6381_pos	1-(4-Methoxyphenyl)-2-propanone	C10 H12 O2	164.084	5.816	165.091	No results	No results	Full match					1.3708e+07	1.15658e+07	1.5212e+07	1.5264e+07	2.40352e+07	1.19277e+07	2.17457e+07	1.90919e+07	1.74157e+07	2.20832e+07	2.47507e+07	1.70778e+07	0.750729	-0.413636	0.0374433	0.861111	1.17064
Com_6423_pos	1-Phenyl-3-methyl-5-pyrazolone	C10 H10 N2 O	174.08	6.048	175.087	Full match	Partial match	No results					2.03813e+07	1.89612e+07	2.30305e+07	2.05804e+07	2.00036e+07	1.92412e+07	2.44704e+07	2.39137e+07	2.33765e+07	2.44225e+07	2.14437e+07	2.63764e+07	0.84858	-0.236878	0.00195299	0.972222	0.397931
Com_6446_pos	N-Acetyl-aspartic acid	C6 H9 N O5	175.048	2.423	176.056	No results	No results	Full match	Organic acids and derivatives	Carboxylic acids and derivatives	Amino acids, peptides, and analogues	Aspartic acid and derivatives	1.66043e+07	1.62964e+07	1.89009e+07	2.4628e+07	1.91467e+07	1.94342e+07	7.44746e+06	1.39174e+07	9.85261e+06	5.26419e+06	7.70802e+06	1.66433e+07	1.89059	0.91884	0.00837362	0.944444	3.2759
Com_6465_pos	DL-3,4-Dihydroxyphenyl glycol	C8 H10 O4	170.059	5.221	171.066	No results	No results	Full match					4.17265e+06	4.49673e+06	4.17025e+06	5.0475e+06	2.36727e+07	1.24342e+07	4.62633e+06	5.99865e+06	4.51358e+06	6.34971e+06	5.35009e+06	5.38178e+06	1.67578	0.744837	0.409251	0.611111	1.23675
Com_6478_pos	5-Hydroxytryptophan	C11 H12 N2 O3	220.085	3.969	221.092	No results	No results	Full match	Organoheterocyclic compounds	Indoles and derivatives	Tryptamines and derivatives	Serotonins	8.87705e+06	8.86744e+06	8.41482e+06	1.08732e+07	1.50758e+07	9.74528e+06	7.97628e+06	7.67279e+06	7.07955e+06	1.10407e+07	9.22661e+06	7.38523e+06	1.22771	0.295973	0.11101	0.777778	1.17023
Com_6549_pos	Linolelaidic Acid (C18:2N6T)	C18 H32 O2	280.241	7.66	281.248	No results	No results	Full match					8.54321e+06	7.25785e+06	7.99604e+06	1.02903e+07	8.23603e+06	7.66468e+06	2.05854e+07	2.07901e+07	2.13771e+07	1.77983e+07	1.81098e+07	2.67048e+07	0.398739	-1.32648	4.53982e-07	1	2.01498
Com_6595_pos	L-Saccharopine	C11 H20 N2 O6	276.133	1.463	277.14	No results	No results	Full match	Organic acids and derivatives	Carboxylic acids and derivatives	Amino acids, peptides, and analogues	Glutamic acid and derivatives	1.07498e+07	8.07613e+06	1.1589e+07	1.09689e+07	2.31798e+07	1.1096e+07	7.9292e+06	1.0314e+07	8.0178e+06	1.21819e+07	1.42166e+07	1.01431e+07	1.20472	0.268701	0.404097	0.666667	0.526364
Com_6628_pos	2-methyl-1,2-dihydrophthalazin-1-one	C9 H8 N2 O	160.064	5.803	161.071	Full match	Partial match	No results					1.1798e+07	1.06965e+07	1.33363e+07	2.39263e+07	1.31532e+07	1.14952e+07	1.29111e+07	1.20805e+07	1.30817e+07	7.73445e+06	1.05728e+07	1.16864e+07	1.24004	0.310381	0.219897	0.694444	0.750625
Com_6683_pos	PPK	C16 H28 N4 O4	340.212	5.1	341.22	Full match	No results	No results					2.46924e+06	2.7191e+06	2.63036e+06	3.66744e+06	8.29776e+06	4.5782e+06	1.94863e+06	3.69666e+06	2.32064e+06	4.38993e+06	4.49655e+06	2.76582e+06	1.24181	0.312443	0.501388	0.416667	0.37193
Com_6734_pos	WLK	C23 H35 N5 O4	1781.11	7.115	891.565	Invalid mass	No results	No results					6.01592e+06	1.06584e+07	1.42569e+07	1.17793e+07	1.55705e+07	1.38162e+07	1.90631e+07	1.21571e+07	2.3863e+07	8.02874e+06	8.23355e+06	1.3577e+07	0.848976	-0.236204	0.590494	0.555556	0.371053
Com_6738_pos	YNK	C19 H29 N5 O6	423.216	4.923	424.224	Invalid mass	No results	No results					1.20626e+06	644556	416688	1.23986e+06	4.36081e+06	3.27173e+06	793266	839443	762375	313864	389225	784643	2.86902	1.52056	0.0926235	0.777778	1.54255
Com_679_pos	2,4-Dimethylbenzaldehyde	C9 H10 O	134.073	6.604	135.081	Full match	Full match	No results	Benzenoids	Benzene and substituted derivatives	Benzoyl derivatives	Benzoyl derivatives	1.80687e+08	1.77437e+08	1.90344e+08	2.11283e+08	2.3646e+08	1.80622e+08	1.69161e+08	1.46435e+08	1.93671e+08	1.63027e+08	1.79298e+08	2.00479e+08	1.11859	0.161678	0.122006	0.75	0.527157
Com_67_pos	α-Lactose	C12 H22 O11	342.117	1.348	343.124	Full match	Full match	Full match	Organic oxygen compounds	Organooxygen compounds	Carbohydrates and carbohydrate conjugates	O-glycosyl compounds	3.15892e+07	1.07541e+07	2.23144e+07	1.33734e+07	3.13172e+07	2.50757e+07	2.02057e+07	8.08862e+06	5.50168e+06	3.7274e+06	3.69032e+06	4.14255e+06	2.96374	1.56742	0.00463446	0.944444	1.15936
Com_686_pos	N1-(1-benzyl-4-piperidyl)-4-chlorobenzene-1-sulfonamide	C18 H21 Cl N2 O2 S	364.098	1.403	365.106	Invalid mass	Invalid mass	No results					1.34558e+07	2.70078e+06	7.92841e+06	3.79706e+06	5.1754e+06	3.10903e+06	8.57162e+06	965737	1.99115e+06	898622	587065	1.29393e+06	2.52769	1.33782	0.0269613	0.861111	1.10276
Com_6907_pos	15-Deoxy-Δ12,14-prostaglandin A1	C20 H30 O3	300.205	5.581	301.212	No results	Invalid mass	No results	Lipids and lipid-like molecules	Fatty Acyls	Eicosanoids	Prostaglandins and related compounds	9.29539e+06	1.42546e+07	7.67968e+06	1.61249e+07	7.07589e+06	1.85448e+07	6.1509e+06	8.14786e+06	5.67452e+06	1.56047e+07	1.60771e+07	6.64767e+06	1.25166	0.323843	0.343893	0.722222	1.12423
Com_6930_pos	Triethanolamine	C6 H15 N O3	149.105	1.331	150.113	No results	Full match	No results	Organic nitrogen compounds	Organonitrogen compounds	Amines	1,2-aminoalcohols	2.36575e+06	4.11014e+06	3.05319e+06	1.37785e+07	5.62891e+06	1.7388e+06	982809	2.366e+06	2.1922e+06	1.17409e+06	704521	2.09865e+06	3.22278	1.6883	0.020801	0.888889	2.06786
Com_6965_pos	Gamma-Caprolactone	C6 H10 O2	114.068	5.928	115.076	No results	No results	Full match	Organoheterocyclic compounds	Lactones	Gamma butyrolactones	Gamma butyrolactones	2.07348e+07	1.59284e+07	1.69297e+07	2.25139e+07	2.4537e+06	1.52556e+07	1.85537e+07	1.49088e+06	1.51379e+06	2.29989e+07	2.17193e+07	1.79262e+07	1.11417	0.155965	0.530747	0.527778	1.0649
Com_6971_pos	5-(sec-butyl)-2-hydroxybenzaldehyde N-phenylhydrazone	C17 H20 N2 O	268.158	6.786	269.165	Full match	No results	No results					2.15079e+07	1.97859e+07	2.02508e+07	2.17598e+07	1.56058e+07	1.80553e+07	1.89314e+07	2.15373e+07	2.07467e+07	1.64032e+07	1.45576e+07	2.12449e+07	1.03125	0.0443921	0.684706	0.555556	0.223587
Com_6978_pos	4-butyl-4-(hydroxymethyl)-1,2-diphenylpyrazolidine-3,5-dione	C20 H22 N2 O3	338.163	6.449	339.171	Full match	No results	No results					1.3156e+07	1.58712e+07	2.25279e+07	2.2037e+07	1.3794e+07	1.42892e+07	2.12421e+07	1.57127e+07	1.56368e+07	1.3117e+07	1.11183e+07	1.65808e+07	1.08851	0.122353	0.558299	0.388889	0.337469
Com_6998_pos	4,7-dimethylpyrazolo[5,1-c][1,2,4]triazine-3-carbonitrile	C8 H7 N5	156.043	5.157	157.05	Invalid mass	No results	No results					1.64036e+06	1.72087e+06	1.43752e+06	1.59717e+06	9.23364e+06	4.38874e+06	1.80948e+06	2.23821e+06	1.73087e+06	1.90182e+06	1.75255e+06	1.63491e+06	1.80869	0.854946	0.347443	0.611111	0.61443
Com_7036_pos	1-[4-(1-adamantyl)phenoxy]-3-piperidinopropan-2-ol hydrochloride	C24 H35 N O2	369.263	6.313	370.271	Invalid mass	No results	No results					1.27289e+07	1.23246e+07	1.2001e+07	1.35985e+07	1.03651e+07	8.91283e+06	1.28458e+07	1.03044e+07	1.14944e+07	8.52069e+06	1.21376e+07	1.38426e+07	1.01136	0.0163005	0.888169	0.527778	0.148938
Com_7051_pos	L-Norleucine	C6 H13 N O2	131.095	6.08	132.102	No results	Full match	Full match	Organic acids and derivatives	Carboxylic acids and derivatives	Amino acids, peptides, and analogues	L-alpha-amino acids	2.04314e+07	1.56504e+07	1.66734e+07	2.22436e+07	1.51156e+07	1.49308e+07	1.82632e+07	2.25297e+07	2.03485e+07	2.26023e+07	2.14069e+07	1.76694e+07	0.855279	-0.225534	0.0764737	0.805556	0.439805
Com_7139_pos	Capric acid	C10 H20 O2	172.147	7.4	173.154	No results	No results	Full match	Lipids and lipid-like molecules	Fatty Acyls	Fatty acids and conjugates	Medium-chain fatty acids	1.28621e+06	1.31377e+06	2.10922e+06	1.72332e+06	1.62482e+06	1.30311e+06	5.71933e+06	4.60909e+06	5.12634e+06	3.63498e+06	4.3224e+06	4.64172e+06	0.33366	-1.58355	1.41371e-06	1	1.62954
Com_7178_pos	Quinine	C20 H24 N2 O2	324.185	6.429	325.192	No results	No results	Full match	Alkaloids and derivatives	Cinchona alkaloids	Not available	Cinchona alkaloids	1.68131e+07	1.82262e+07	1.76979e+07	1.67069e+07	2.10416e+07	1.59415e+07	1.73107e+07	1.67796e+07	1.70931e+07	1.94182e+07	1.79754e+07	1.48642e+07	1.02887	0.0410569	0.618629	0.527778	0.100949
Com_7182_pos	4-Phenyl-3-buten-2-one	C10 H10 O	146.073	6.46	147.081	No results	Full match	No results	Benzenoids	Benzene and substituted derivatives	Styrenes	Styrenes	1.10334e+07	1.12696e+07	1.93145e+07	1.1489e+07	6.92092e+06	8.27458e+06	1.07212e+07	9.15428e+06	1.24859e+07	7.6289e+06	6.16747e+06	1.02061e+07	1.2118	0.277154	0.375184	0.666667	0.568767
Com_7189_pos	LPC 18:3	C26 H48 N O7 P	517.318	8.551	518.325	No results	Full match	Full match	Lipids and lipid-like molecules	Glycerophospholipids	Glycerophosphocholines	Phosphocholines	366411	427156	361628	422113	251365	330522	458550	369661	382644	378519	373623	372952	0.924333	-0.113515	0.329815	0.722222	0.172536
Com_720_pos	Oleic acid	C18 H34 O2	282.256	8.697	283.263	No results	Full match	No results	Lipids and lipid-like molecules	Fatty Acyls	Fatty acids and conjugates	Long-chain fatty acids	7.25548e+07	1.09509e+08	1.06731e+08	9.43267e+07	8.15569e+07	8.84138e+07	1.6239e+08	1.80414e+08	2.35064e+08	9.38183e+07	8.47769e+07	1.27907e+08	0.625407	-0.677133	0.0494323	0.805556	0.89853
Com_7246_pos	2-mercapto-5-methyl-6-propylpyrimidin-4-ol	C8 H12 N2 O S	184.064	6.149	185.071	Invalid mass	No results	No results					2.06079e+07	1.45747e+07	1.7508e+07	1.58303e+07	1.39871e+07	1.6231e+07	2.05573e+07	1.6101e+07	1.78793e+07	1.69886e+07	1.62436e+07	1.66899e+07	0.945236	-0.0812542	0.39338	0.694444	0.256455
Com_7260_pos	1,4-Dihydro-1-Methyl-4-Oxo-3-Pyridinecarboxamide	C7 H8 N2 O2	152.059	6.015	305.125	No results	No results	Full match					1.636e+07	1.6728e+07	1.82698e+07	1.82285e+07	2.07521e+07	1.68656e+07	1.86036e+07	2.19138e+07	2.07793e+07	2.01786e+07	1.9764e+07	1.59513e+07	0.914783	-0.128499	0.162945	0.75	0.381554
Com_7265_pos	Glu-Gln	C10 H17 N3 O6	275.112	1.46	276.119	No results	Full match	No results	Organic acids and derivatives	Carboxylic acids and derivatives	Amino acids, peptides, and analogues	Dipeptides	8.2816e+06	1.00528e+07	1.08403e+07	9.90291e+06	2.07397e+07	1.19986e+07	8.13516e+06	9.9405e+06	6.44811e+06	1.76677e+07	1.22167e+07	1.0741e+07	1.10233	0.140557	0.607255	0.583333	0.340999
Com_7273_pos	Kynurenic acid	C10 H7 N O3	189.043	5.39	190.05	No results	Full match	Full match	Organoheterocyclic compounds	Quinolines and derivatives	Quinoline carboxylic acids	Quinoline carboxylic acids	2.0969e+06	2.20759e+06	1.9219e+06	2.07262e+06	1.01195e+07	4.0956e+06	2.37661e+06	3.0668e+06	2.16845e+06	3.63118e+06	3.24436e+06	2.73283e+06	1.30742	0.386726	0.815768	0.638889	0.448067
Com_7279_pos	INK	C16 H31 N5 O5	188.117	5.201	189.124	Invalid mass	No match	No match					1.00793e+07	9.60586e+06	1.36492e+07	1.21733e+07	2.06979e+07	1.57565e+07	1.12401e+07	1.54049e+07	9.86024e+06	2.31232e+07	2.60371e+07	1.55584e+07	0.809709	-0.304524	0.366498	0.638889	0.78325
Com_727_pos	L-Tryptophan	C11 H12 N2 O2	204.09	5.35	205.098	No results	Full match	Full match	Organoheterocyclic compounds	Indoles and derivatives	Indolyl carboxylic acids and derivatives	Indolyl carboxylic acids and derivatives	1.51367e+08	1.03197e+08	1.27283e+08	1.25319e+08	1.94296e+08	1.96933e+08	1.21332e+08	1.78098e+08	1.30027e+08	2.14048e+08	1.96273e+08	1.16873e+08	0.939104	-0.0906428	0.692125	0.555556	0.584111
Com_7322_pos	3-(dimethylamino)-1-(2-pyridyl)prop-2-en-1-one	C10 H12 N2 O	176.095	6.039	177.103	Full match	No results	Full match					1.46183e+07	1.13798e+07	1.40646e+07	1.56566e+07	2.03701e+07	1.40933e+07	1.59893e+07	1.7247e+07	1.65173e+07	1.81165e+07	1.95233e+07	2.3526e+07	0.813046	-0.298591	0.0531845	0.861111	2.00938
Com_7323_pos	3-(3-Methoxyphenyl)propionic acid	C10 H12 O3	180.079	5.193	181.087	No results	No results	Full match					3.62771e+06	3.83396e+06	3.29549e+06	3.53218e+06	2.05378e+07	1.07876e+07	4.00171e+06	5.20427e+06	3.91587e+06	5.32705e+06	4.57661e+06	4.38761e+06	1.66397	0.734634	0.489597	0.666667	1.31272
Com_733_pos	D-Glucosamine	C6 H13 N O5	179.08	1.301	162.076	No results	Full match	Full match	Organic oxygen compounds	Organooxygen compounds	Carbohydrates and carbohydrate conjugates	Hexoses	5.93911e+07	7.0137e+07	9.14211e+07	6.25657e+07	2.19181e+08	8.13854e+07	8.16741e+07	5.29379e+07	5.25736e+07	1.65588e+08	1.12314e+08	1.21998e+08	0.994883	-0.0074012	0.90869	0.527778	0.362837
Com_7378_pos	1-(4-bromophenyl)-2-phenylethan-1-one	C14 H11 Br O	223.121	5.442	224.128	Invalid mass	No results	No results					8.37484e+06	6.5317e+06	1.08932e+07	8.94343e+06	2.0355e+07	9.81675e+06	8.07203e+06	7.80947e+06	6.17603e+06	1.02622e+07	1.06503e+07	9.47709e+06	1.23772	0.307686	0.39019	0.638889	0.84776
Com_7386_pos	2-[2-(2-pyridyloxy)ethoxy]pyridine	C12 H12 N2 O2	198.08	5.187	199.087	Invalid mass	No results	No results					1.14444e+06	1.13998e+06	1.47512e+06	1.34696e+06	6.09236e+06	3.20005e+06	1.57988e+06	1.5438e+06	1.1355e+06	2.02661e+06	1.28732e+06	1.41298e+06	1.60235	0.680193	0.394595	0.472222	0.436773
Com_7474_pos	Muscone	C16 H30 O	238.23	9.765	239.237	No results	Full match	No results	Organic oxygen compounds	Organooxygen compounds	Carbonyl compounds	Cyclic ketones	5.38358e+06	4.22542e+06	1.87112e+06	4.09866e+06	4.87924e+06	4.76675e+06	5.10608e+06	4.3166e+06	5.38083e+06	1.94591e+06	2.2394e+06	3.53089e+06	1.12012	0.163653	0.583329	0.555556	0.304447
Com_7518_pos	N-Methyldioctylamine	C17 H37 N	255.293	7.546	256.3	Full match	No results	No results					1.92482e+07	1.96678e+07	2.06612e+07	2.04812e+07	9.98674e+06	1.5161e+07	1.75816e+07	1.4924e+07	1.89359e+07	5.72221e+06	6.63631e+06	1.57499e+07	1.32252	0.403286	0.190167	0.805556	1.33265
Com_7543_pos	Diisobutyl adipate	C14 H26 O4	258.183	6.681	259.19	No results	Full match	Full match	Lipids and lipid-like molecules	Fatty Acyls	Fatty acid esters	Fatty acid esters	1.9477e+06	1.60737e+06	1.57876e+06	1.80028e+06	3.41367e+06	2.34973e+06	3.19648e+06	2.5793e+06	2.93969e+06	1.68287e+06	2.43469e+06	2.54964e+06	0.825443	-0.276759	0.190521	0.75	0.385219
Com_7589_pos	alpha-Ketoglutaric acid	C5 H6 O5	146.022	2.057	147.029	No results	No results	Full match	Organic acids and derivatives	Keto acids and derivatives	Gamma-keto acids and derivatives	Gamma-keto acids and derivatives	1.60104e+07	1.28622e+07	1.46545e+07	1.1362e+07	1.96142e+07	1.36361e+07	971882	4.44169e+06	1.37205e+06	1.24388e+06	1.10071e+06	948894	8.74475	3.12842	8.14227e-05	1	4.24234
Com_7599_pos	Acetylcarnitine	C9 H17 N O4	203.116	5.466	204.123	No results	No results	Full match	Lipids and lipid-like molecules	Fatty Acyls	Fatty acid esters	Acyl carnitines	3.9995e+06	4.40055e+06	3.71843e+06	4.01004e+06	1.95789e+07	7.92403e+06	4.59818e+06	5.91799e+06	4.59525e+06	7.02548e+06	6.27708e+06	5.28739e+06	1.29465	0.37256	0.846817	0.666667	1.2341
Com_7630_pos	Indole	C8 H7 N	117.058	5.229	118.066	No results	Invalid mass	No results	Organoheterocyclic compounds	Indoles and derivatives	Indoles	Indoles	7.12435e+06	7.92176e+06	8.80177e+06	7.67315e+06	1.94972e+07	1.40234e+07	9.60273e+06	1.21215e+07	7.8874e+06	1.24101e+07	1.2513e+07	6.91859e+06	1.05839	0.0818727	0.963618	0.5	0.941444
Com_7638_pos	Dioctyldimethylammonium chloride	C18 H39 N	269.309	8.369	270.316	Full match	Partial match	No results					6.68281e+06	3.75515e+06	4.64075e+06	5.74064e+06	7.16996e+06	5.96281e+06	5.45063e+06	2.47663e+06	3.16445e+06	694788	641120	2.07082e+06	2.34178	1.2276	0.0239899	0.944444	2.20658
Com_7670_pos	Isophorone	C9 H14 O	138.105	6.28	139.112	No results	Full match	Full match	Organic oxygen compounds	Organooxygen compounds	Carbonyl compounds	Cyclohexenones	1.05559e+07	8.79232e+06	1.01252e+07	1.04856e+07	8.29737e+06	9.36882e+06	1.19023e+07	1.0439e+07	1.27812e+07	1.32161e+07	1.13202e+07	1.2427e+07	0.799397	-0.323016	0.00194196	0.944444	0.739656
Com_7673_pos	3,3-dimethyl-5-oxo-5-(2-piperidinoanilino)pentanoic acid	C18 H26 N2 O3	140.119	6.383	319.202	Invalid mass	No results	No results					1.40653e+07	1.62143e+07	1.39766e+07	1.60065e+07	1.46974e+07	1.0667e+07	1.687e+07	2.10825e+07	1.81262e+07	1.55424e+07	1.2738e+07	1.82676e+07	0.834356	-0.261266	0.0859296	0.805556	0.551606
Com_7697_pos	Estradiol Benzoate	C25 H28 O3	376.204	5.527	377.211	No results	No results	Full match	Lipids and lipid-like molecules	Steroids and steroid derivatives	Estrane steroids	Estrane steroids	1.5183e+06	1.50597e+06	1.21682e+06	1.75059e+06	6.81211e+06	2.30504e+06	1.49912e+06	2.0015e+06	1.57359e+06	2.39197e+06	2.32782e+06	2.11869e+06	1.2683	0.342893	0.849483	0.611111	0.378685
Com_770_pos	RQH	C17 H29 N9 O5	878.452	5.243	879.459	Invalid mass	No results	No results					1.3916e+08	1.33939e+08	1.29613e+08	1.44421e+08	2.02375e+08	2.00018e+08	1.73136e+08	1.72567e+08	1.29685e+08	2.26553e+08	2.07422e+08	1.73442e+08	0.876915	-0.189492	0.266961	0.694444	1.13983
Com_7723_pos	N-Acetylmethionine	C7 H13 N O3 S	191.062	5.348	192.069	No results	Full match	Full match	Organic acids and derivatives	Carboxylic acids and derivatives	Amino acids, peptides, and analogues	Methionine and derivatives	1.85902e+07	1.27159e+07	1.78424e+07	1.46162e+07	1.92124e+07	1.59525e+07	9.77524e+06	1.03711e+07	7.1716e+06	1.27401e+07	1.22966e+07	9.78233e+06	1.59212	0.670949	0.00146128	0.972222	2.01899
Com_7751_pos	1-[(3,5-dimethylisoxazol-4-yl)sulfonyl]piperidine	C10 H16 N2 O3 S	244.089	4.386	245.096	Full match	Partial match	Full match					9.93233e+06	1.45126e+07	493563	1.63969e+07	1.43954e+07	1.48031e+07	1.96041e+07	1.27692e+07	1.62125e+07	1.0828e+07	8.69415e+06	1.45391e+07	0.853435	-0.228647	0.403745	0.444444	1.90485
Com_7777_pos	N1-[2-(2-pyridyl)ethyl]-2-aminobenzamide	C14 H15 N3 O	263.101	1.417	264.108	Invalid mass	No results	No results					4.45591e+06	3.59353e+06	7.7017e+06	4.8725e+06	1.01842e+07	1.30568e+06	3.28969e+06	3.97965e+06	8.26089e+06	1.1234e+07	8.58367e+06	4.51824e+06	0.805533	-0.311985	0.42634	0.611111	0.86464
Com_779_pos	Bicyclo Prostaglandin E2	C20 H30 O4	356.195	5.782	357.202	Invalid mass	No results	No results	Lipids and lipid-like molecules	Fatty Acyls	Eicosanoids	Prostaglandins and related compounds	1.77727e+08	1.6922e+08	1.51172e+08	1.93807e+08	1.26794e+08	1.71856e+08	1.98265e+08	1.97766e+08	1.91759e+08	2.52347e+08	2.82428e+08	2.16437e+08	0.739787	-0.434818	0.00676361	0.972222	0.510912
Com_77_pos	3-(propan-2-yl)-octahydropyrrolo[1,2-a]pyrazine-1,4-dione	C10 H16 N2 O2	196.121	6.854	197.129	Full match	No results	No results					1.01277e+09	8.35879e+08	1.09677e+09	1.11542e+09	9.77543e+08	9.37295e+08	1.20127e+09	1.06426e+09	1.00537e+09	1.2503e+09	1.27707e+09	1.11537e+09	0.864331	-0.210345	0.0307656	0.833333	0.916349
Com_783_pos	Monolaurin	C15 H30 O4	274.215	8.141	275.222	Full match	No results	No results					1.81638e+06	2.07238e+06	2.14538e+06	1.71808e+06	1.84216e+06	2.16578e+06	1.61405e+06	1.43538e+06	1.85946e+06	1.58133e+06	1.94256e+06	1.7099e+06	1.15947	0.213467	0.0337912	0.833333	0.130248
Com_790_pos	Pantetheine	C11 H22 N2 O4 S	278.129	5.416	301.118	No results	No results	Full match	Organic acids and derivatives	Carboxylic acids and derivatives	Amino acids, peptides, and analogues	Beta amino acids and derivatives	9.0582e+07	1.95233e+08	1.89834e+08	2.00515e+08	1.44077e+08	1.38039e+08	1.48813e+08	1.34582e+08	1.95152e+08	2.21728e+08	2.09573e+08	1.05471e+08	0.943823	-0.0834115	0.736415	0.583333	0.336044
Com_793_pos	L-Iditol	C6 H14 O6	182.079	1.355	183.086	No results	Full match	Full match	Organic oxygen compounds	Organooxygen compounds	Carbohydrates and carbohydrate conjugates	Sugar alcohols	5.52138e+07	3.21569e+07	4.78073e+07	4.02875e+07	2.04879e+08	3.21613e+07	1.12177e+07	1.25095e+07	1.70331e+07	1.66334e+08	1.65877e+08	2.20845e+07	1.04417	0.0623559	0.459791	0.722222	0.8879
Com_7962_pos	2-Anisic acid	C8 H8 O3	152.047	5.59	153.054	No results	Full match	Full match	Benzenoids	Benzene and substituted derivatives	Benzoic acids and derivatives	O-methoxybenzoic acids and derivatives	4.13769e+06	4.13256e+06	3.59609e+06	3.77844e+06	1.85508e+07	6.23318e+06	4.36258e+06	5.05793e+06	4.2642e+06	6.79938e+06	6.31322e+06	4.99825e+06	1.27152	0.346558	0.865043	0.722222	0.996324
Com_7966_pos	2,5-Furandicarboxylic acid	C6 H4 O5	156.006	2.905	139.003	No results	No results	Full match	Organoheterocyclic compounds	Furans	Furoic acid and derivatives	Furoic acids	1.90447e+06	1.47962e+06	1.55466e+06	1.43171e+06	6.59953e+06	4.78885e+06	1.02804e+06	2.10489e+06	858991	709269	724282	995110	2.76592	1.46776	0.0229256	0.888889	1.44161
Com_7973_pos	N-Acetylglycine	C4 H7 N O3	117.043	2.453	118.05	No results	No results	Full match	Organic acids and derivatives	Carboxylic acids and derivatives	Amino acids, peptides, and analogues	N-acyl-alpha amino acids	4.69789e+06	3.99911e+06	4.83891e+06	4.14884e+06	1.85178e+07	9.55666e+06	3.07285e+06	6.62634e+06	3.01645e+06	5.77603e+06	5.96703e+06	3.44307e+06	1.64001	0.713706	0.239467	0.666667	1.36563
Com_7996_pos	5-chloro-2,8-dimethyl-4-[(3-nitro-2-pyridyl)oxy]quinoline	C16 H12 Cl N3 O3	329.053	2.121	330.06	Invalid mass	No match	No match					1.73759e+07	1.71709e+07	1.56805e+07	1.51596e+07	1.62659e+07	1.76387e+07	1.51504e+07	1.6258e+07	1.34589e+07	8.02542e+06	9.24861e+06	1.20623e+07	1.3381	0.420184	0.0365458	0.944444	0.73968
Com_800_pos	GPH	C13 H19 N5 O4	309.142	5.296	310.15	Full match	No results	No results					1.20681e+08	7.36559e+07	1.5832e+08	1.41276e+08	8.15752e+07	1.46906e+08	7.9428e+07	1.00505e+08	1.7585e+08	2.83287e+08	1.44867e+08	1.92172e+08	0.740095	-0.434218	0.293513	0.694444	0.43965
Com_8029_pos	Guanosine-3',5'-cyclic monophosphate	C10 H12 N5 O7 P	345.048	2.457	346.055	No results	Full match	Full match	Nucleosides, nucleotides, and analogues	Purine nucleotides	Cyclic purine nucleotides	3',5'-cyclic purine nucleotides	1.68432e+07	1.16086e+07	1.19315e+07	1.56799e+07	1.66322e+07	1.75609e+07	1.75701e+07	1.68932e+07	1.17023e+07	9.28452e+06	7.36505e+06	9.24619e+06	1.25249	0.324802	0.14467	0.666667	1.03611
Com_802_pos	L-Pyroglutamic acid	C5 H7 N O3	129.043	2.161	130.05	No results	Full match	Full match	Organic acids and derivatives	Carboxylic acids and derivatives	Amino acids, peptides, and analogues	Alpha amino acids and derivatives	1.11559e+08	8.7486e+07	1.12129e+08	1.03469e+08	1.3031e+08	9.85745e+07	8.38404e+07	9.62953e+07	1.02133e+08	1.39861e+08	1.18593e+08	1.11074e+08	0.987315	-0.0184182	0.938112	0.527778	0.143359
Com_8070_pos	Dl-3-Hydroxy-kynurenine	C10 H12 N2 O4	224.08	5.198	225.088	No results	No results	Full match	Organic oxygen compounds	Organooxygen compounds	Carbonyl compounds	Alkyl-phenylketones	4.99774e+06	4.9037e+06	5.02542e+06	7.46803e+06	1.82666e+07	1.04292e+07	5.51974e+06	6.08273e+06	4.75759e+06	6.83056e+06	4.74921e+06	6.19648e+06	1.49667	0.581755	0.256927	0.666667	0.880198
Com_8082_pos	3,4-Dihydroxyphenylpropionic acid	C9 H10 O4	199.085	1.464	200.092	No results	Invalid mass	No results	Phenylpropanoids and polyketides	Phenylpropanoic acids	Not available	Phenylpropanoic acids	1.13221e+07	1.19534e+07	1.18405e+07	1.0295e+07	1.29658e+07	9.90687e+06	7.72724e+06	1.1745e+07	7.10308e+06	2.56213e+07	2.23298e+07	1.2855e+07	0.781444	-0.355786	0.566441	0.555556	0.425911
Com_811_pos	Celestolide	C17 H24 O	266.165	7.682	267.172	Invalid mass	No match	No results					9.30451e+07	9.12182e+07	9.88275e+07	1.02021e+08	2.77492e+07	8.49594e+07	7.04769e+07	6.08778e+07	7.1475e+07	2.5608e+07	2.27019e+07	6.33219e+07	1.58309	0.662743	0.137118	0.888889	1.13962
Com_8181_pos	Dl-3-Hydroxynorvaline	C5 H11 N O3	133.074	1.622	134.082	No results	No results	Full match	Organic acids and derivatives	Carboxylic acids and derivatives	Amino acids, peptides, and analogues	Alpha amino acids	1.64255e+06	3.92496e+06	3.67947e+06	3.19706e+06	3.69526e+06	4.89292e+06	2.62156e+06	2.56646e+06	2.28422e+06	4.13318e+06	3.59597e+06	2.77302e+06	1.17012	0.226657	0.490014	0.694444	0.267432
Com_8208_pos	Gly-Phe	C11 H14 N2 O3	222.102	5.281	223.109	No results	No results	Full match	Organic acids and derivatives	Carboxylic acids and derivatives	Amino acids, peptides, and analogues	Peptides	8.63784e+06	7.38732e+06	1.02898e+07	9.90873e+06	1.78929e+07	9.1544e+06	8.73302e+06	8.41889e+06	8.3272e+06	1.02733e+07	1.23922e+07	1.00639e+07	1.08697	0.120316	0.723211	0.527778	0.508532
Com_8234_pos	Hexanoylcarnitine	C13 H25 N O4	259.179	5.518	260.186	No results	Full match	No results	Lipids and lipid-like molecules	Fatty Acyls	Fatty acid esters	Acyl carnitines	2.4583e+06	2.41155e+06	1.97017e+06	2.25234e+06	1.07264e+07	3.72693e+06	2.42724e+06	3.24066e+06	2.53898e+06	3.87288e+06	3.62774e+06	3.01743e+06	1.25745	0.330504	0.897615	0.666667	0.40919
Com_8241_pos	Ethyl oleate	C20 H38 O2	310.288	10.619	311.295	No results	Full match	Full match	Lipids and lipid-like molecules	Fatty Acyls	Fatty acid esters	Fatty acid esters	1.24267e+07	1.38334e+07	1.42502e+07	1.21616e+07	1.11341e+07	1.23418e+07	1.463e+07	1.47518e+07	1.87599e+07	4.97841e+06	3.41936e+06	1.10488e+07	1.12664	0.172028	0.362759	0.5	0.372102
Com_8324_pos	N-acetyl-D-glucosamine	C8 H15 N O6	221.09	1.43	222.097	No results	No results	Full match	Organic oxygen compounds	Organooxygen compounds	Carbohydrates and carbohydrate conjugates	Acylaminosugars	1.17441e+07	7.36192e+06	6.73903e+06	6.14678e+06	9.90642e+06	1.02424e+07	5.44397e+06	6.75773e+06	4.50611e+06	1.16113e+07	1.23634e+07	6.66336e+06	1.10127	0.139172	0.502254	0.611111	0.619377
Com_8342_pos	Gly-Tyr-Ala	C14 H19 N3 O5	309.132	6.197	310.14	No results	No results	Full match	Organic acids and derivatives	Carboxylic acids and derivatives	Amino acids, peptides, and analogues	Oligopeptides	1.54935e+07	1.47702e+07	1.49747e+07	1.63673e+07	1.46129e+07	1.54056e+07	1.73042e+07	1.81598e+07	1.84387e+07	1.20869e+07	1.18299e+07	1.43018e+07	0.994604	-0.00780517	0.904494	0.5	0.0487121
Com_8364_pos	LPC 12:0	C20 H42 N O7 P	439.271	7.556	440.278	No results	Full match	No results	Lipids and lipid-like molecules	Glycerophospholipids	Glycerophosphocholines	Phosphocholines	384998	356125	360771	379609	359793	378705	448765	376073	447327	308471	268654	388150	0.992206	-0.0112878	0.922247	0.583333	0.0179445
Com_8366_pos	EPK	C16 H28 N4 O6	337.163	5.451	338.171	Invalid mass	No results	No results					1.14476e+07	1.22655e+07	1.5537e+07	1.15951e+07	1.6344e+07	1.24345e+07	1.03237e+07	1.04672e+07	8.90621e+06	2.29723e+07	1.46525e+07	1.04464e+07	1.02386	0.0340133	0.668084	0.722222	0.240712
Com_8404_pos	1-adamantyl(piperidino)methanone	C16 H25 N O	285.148	5.536	286.155	Invalid mass	No results	No results					1.51992e+07	1.27732e+07	1.52855e+07	1.29258e+07	1.18479e+07	1.11554e+07	1.334e+07	1.34815e+07	1.82929e+07	2.13592e+07	1.96761e+07	1.50865e+07	0.782201	-0.354389	0.0401314	0.833333	0.877854
Com_8467_pos	trans-3-Hexenoic acid	C6 H10 O2	114.068	6.482	115.076	No results	Full match	Full match	Lipids and lipid-like molecules	Fatty Acyls	Fatty acids and conjugates	Medium-chain fatty acids	7.49166e+06	8.33611e+06	8.14698e+06	8.80631e+06	8.82251e+06	8.05311e+06	1.76122e+07	1.46888e+07	1.68181e+07	1.23512e+07	1.04961e+07	1.0178e+07	0.604505	-0.726175	0.00329461	1	1.5064
Com_851_pos	Leu-Pro	C11 H20 N2 O3	228.148	12.015	211.144	No results	No results	Full match	Organic acids and derivatives	Carboxylic acids and derivatives	Amino acids, peptides, and analogues	Dipeptides	1.21103e+08	1.43126e+08	1.94461e+08	1.82051e+08	1.20461e+08	1.55904e+08	1.25595e+08	1.40513e+08	1.56814e+08	1.32782e+08	1.6375e+08	1.75715e+08	1.02451	0.0349271	0.886726	0.5	0.332383
Com_8575_pos	L-lysine	C6 H14 N2 O2	146.106	1.457	147.113	No results	No results	Full match	Organic acids and derivatives	Carboxylic acids and derivatives	Amino acids, peptides, and analogues	L-alpha-amino acids	8.24218e+06	8.03119e+06	1.11068e+07	8.09658e+06	1.69365e+07	8.18714e+06	7.03381e+06	9.47811e+06	6.70169e+06	2.10155e+07	1.34954e+07	9.38716e+06	0.902979	-0.147236	0.782904	0.527778	0.258749
Com_859_pos	Estrone	C18 H22 O2	252.148	5.683	505.304	Invalid mass	No results	No results	Lipids and lipid-like molecules	Steroids and steroid derivatives	Estrane steroids	Estrogens and derivatives	1.00935e+08	9.78423e+07	1.06584e+08	7.16742e+07	7.80907e+07	1.05091e+08	1.09719e+08	1.2518e+08	1.13318e+08	1.83067e+08	1.86465e+08	1.30647e+08	0.660327	-0.598747	0.00750471	1	0.648557
Com_8638_pos	NADH	C21 H29 N7 O14 P2	665.123	5.274	666.131	No results	No results	Full match	Nucleosides, nucleotides, and analogues	(5'-&gt;5')-dinucleotides	Not available	(5'-&gt;5')-dinucleotides	999887	1.1627e+06	842966	1.03836e+06	5.47229e+06	2.57728e+06	1.2003e+06	1.52462e+06	1.16114e+06	1.57958e+06	1.38203e+06	1.27824e+06	1.48826	0.573627	0.645138	0.638889	0.394932
Com_869_pos	3-Methoxytyramine	C9 H13 N O2	167.095	5.678	168.102	No results	No results	Full match	Benzenoids	Phenols	Methoxyphenols	Methoxyphenols	1.58255e+08	1.26071e+08	1.26017e+08	1.36497e+08	7.11863e+07	1.19012e+08	1.30127e+08	1.38551e+08	1.18756e+08	1.5486e+08	7.77851e+07	1.37293e+08	0.973153	-0.0392615	0.829769	0.583333	0.291329
Com_878_pos	Prostaglandin H1	C20 H34 O5	371.268	7.582	372.275	Invalid mass	No results	No results	Lipids and lipid-like molecules	Fatty Acyls	Eicosanoids	Prostaglandins and related compounds	2.61794e+06	2.45032e+06	2.17634e+06	2.48539e+06	2.38798e+06	2.23064e+06	2.35703e+06	2.20943e+06	2.48956e+06	1.83751e+06	1.80143e+06	2.95056e+06	1.05153	0.0724842	0.468512	0.611111	0.0638067
Com_8812_pos	Hydroquinone	C6 H6 O2	110.037	5.611	111.045	No results	No results	Full match	Benzenoids	Phenols	Benzenediols	Hydroquinones	4.33675e+06	3.96154e+06	2.55653e+06	4.12026e+06	1.63548e+07	5.41032e+06	4.18125e+06	4.73049e+06	3.90288e+06	6.39488e+06	6.06607e+06	4.5666e+06	1.23115	0.300007	0.925307	0.611111	1.00296
Com_8969_pos	ethyl 5-ethoxy-1H-indole-2-carboxylate	C13 H15 N O3	233.105	6.244	234.113	Full match	No results	No results					4.05477e+06	4.19092e+06	3.95271e+06	3.83358e+06	3.36178e+06	3.55356e+06	3.92706e+06	4.06346e+06	4.08689e+06	3.62887e+06	4.93383e+06	3.68072e+06	0.943525	-0.0838671	0.349286	0.638889	0.174259
Com_8978_pos	methyl 1-methyl-1,2,5,6-tetrahydropyridine-3-carboxylate hydrobromide	C8 H13 N O2	155.095	5.249	156.102	Full match	No results	No results					5.23672e+06	3.39011e+06	7.50759e+06	6.27549e+06	1.59627e+07	7.79846e+06	7.23438e+06	4.64087e+06	4.80507e+06	7.50607e+06	9.18087e+06	6.05661e+06	1.17114	0.227919	0.76678	0.583333	0.680785
Com_906_pos	ethyl 1-(4-acetyl-2-aminophenyl)piperidine-4-carboxylate	C16 H22 N2 O3	290.163	5.973	291.17	Full match	No results	No results					1.18291e+08	1.2402e+08	1.32489e+08	1.31301e+08	1.03822e+08	1.70925e+08	1.27462e+08	1.30309e+08	1.2326e+08	1.35727e+08	1.39466e+08	1.31821e+08	0.990868	-0.0132359	0.783736	0.611111	0.0338542
Com_9111_pos	MMK	C16 H32 N4 O4 S2	390.179	5.468	391.186	Invalid mass	No results	No results					1.01442e+07	2.36114e+06	1.15159e+07	1.29436e+07	1.56196e+07	1.05653e+07	7.05792e+06	1.56411e+07	1.16323e+07	1.99235e+07	3.16187e+06	2.43285e+06	1.05514	0.0774369	0.692537	0.472222	0.583675
Com_915_pos	1,4-dihydroxyheptadec-16-en-2-yl acetate	C19 H36 O4	310.251	7.158	311.258	Invalid mass	No results	No results					1.57569e+08	1.27697e+08	1.31513e+08	1.33947e+08	1.7756e+08	1.20883e+08	1.1899e+08	1.14226e+08	1.20861e+08	1.01996e+08	1.0004e+08	1.10468e+08	1.27392	0.34927	0.00883812	1	0.704109
Com_9163_pos	N-acetyl-L-ornithine	C7 H14 N2 O3	174.101	5.593	175.108	No results	No results	Full match	Organic acids and derivatives	Carboxylic acids and derivatives	Amino acids, peptides, and analogues	N-acyl-L-alpha-amino acids	8.7573e+06	8.00619e+06	7.63467e+06	7.23831e+06	1.55029e+07	9.34522e+06	7.30407e+06	6.93439e+06	5.49854e+06	1.12135e+07	9.44822e+06	6.00801e+06	1.21716	0.283524	0.253211	0.694444	0.595257
Com_91_pos	5-Phenylvaleric Acid	C11 H14 O2	178.1	5.96	179.107	No results	No results	Full match	Lipids and lipid-like molecules	Fatty Acyls	Fatty acids and conjugates	Medium-chain fatty acids	7.39975e+08	8.21142e+08	8.4837e+08	8.42739e+08	4.55409e+08	6.81565e+08	9.07923e+08	1.13774e+09	9.17118e+08	9.48431e+08	8.13204e+08	7.51505e+08	0.801545	-0.319144	0.0714175	0.833333	0.33742
Com_9233_pos	Ranolazine	C24 H33 N3 O4	449.217	5.818	450.224	Invalid mass	No results	No results	Benzenoids	Phenol ethers	Anisoles	Anisoles	1.36174e+07	1.17759e+07	1.28442e+07	1.46409e+07	1.32992e+07	1.02537e+07	9.48141e+06	1.05439e+07	1.41201e+07	1.77439e+07	1.67898e+07	1.75635e+07	0.886235	-0.174238	0.45235	0.666667	0.395407
Com_9237_pos	Asaraldehyde	C10 H12 O4	196.073	5.435	393.152	No results	No results	Full match	Benzenoids	Benzene and substituted derivatives	Benzoyl derivatives	Benzoyl derivatives	2.78007e+06	3.76564e+06	5.36719e+06	4.73732e+06	1.34164e+07	5.42993e+06	3.28816e+06	4.06595e+06	6.68143e+06	8.44448e+06	4.30136e+06	4.74875e+06	1.1258	0.170947	0.885663	0.5	0.35607
Com_9239_pos	Gly-Tyr	C11 H14 N2 O4	238.096	4.172	239.103	No results	Full match	Full match	Organic acids and derivatives	Carboxylic acids and derivatives	Amino acids, peptides, and analogues	Peptides	7.4975e+06	6.4364e+06	7.85976e+06	1.43507e+07	1.53215e+07	7.91033e+06	4.00631e+06	4.34233e+06	3.97641e+06	6.56911e+06	5.15419e+06	5.86769e+06	1.98476	0.988964	0.00578353	0.972222	2.58454
Com_9245_pos	Biopterin	C9 H11 N5 O3	237.085	1.338	238.093	No results	No results	Full match	Organoheterocyclic compounds	Pteridines and derivatives	Pterins and derivatives	Biopterins and derivatives	9.98359e+06	4.96221e+06	6.52802e+06	4.35108e+06	1.53136e+07	7.27402e+06	4.14542e+06	7.02759e+06	3.55904e+06	1.02043e+07	8.12998e+06	7.99853e+06	1.17893	0.237476	0.601581	0.444444	0.748595
Com_9265_pos	3-hydroxy-4-(3-hydroxyphenyl)-1,2-dihydroquinolin-2-one	C15 H11 N O3	253.074	6.43	254.082	Full match	No results	No results					548595	560266	544401	598033	2.25748e+06	577052	594346	576894	596645	535667	468756	583376	1.51559	0.599875	0.341257	0.416667	0.321539
Com_9270_pos	1,3-Dimethyluracil	C6 H8 N2 O2	140.059	5.135	141.066	No results	No results	Full match	Organoheterocyclic compounds	Diazines	Pyrimidines and pyrimidine derivatives	Pyrimidones	2.77542e+06	3.01355e+06	2.85894e+06	2.50564e+06	1.52663e+07	8.16675e+06	2.9511e+06	4.27878e+06	2.73498e+06	3.81101e+06	3.09233e+06	3.06007e+06	1.73555	0.795396	0.379645	0.555556	1.04111
Com_927_pos	Nicotinamide	C6 H6 N2 O	122.048	1.975	123.056	No results	Full match	Full match	Organoheterocyclic compounds	Pyridines and derivatives	Pyridinecarboxylic acids and derivatives	Nicotinamides	2.27333e+07	2.36818e+07	1.62266e+07	1.92447e+07	3.36724e+07	1.5558e+07	2.06503e+07	2.34008e+07	1.46498e+07	5.60591e+07	3.14799e+07	1.78922e+07	0.798848	-0.324007	0.513565	0.555556	0.382053
Com_9351_pos	2-Methylbutyroylcarnitine	C12 H23 N O4	245.163	6.607	246.17	No results	No results	Full match	Lipids and lipid-like molecules	Fatty Acyls	Fatty acid esters	Acyl carnitines	6.42305e+06	5.43564e+06	6.03309e+06	4.82494e+06	1.68633e+06	3.58768e+06	1.54941e+07	1.24539e+07	1.29117e+07	1.89338e+06	1.3166e+06	6.72015e+06	0.551109	-0.859591	0.527119	0.694444	0.830387
Com_9370_pos	PC (15:0/15:0)	C38 H76 N O8 P	705.532	9.945	706.54	No results	Full match	No results	Lipids and lipid-like molecules	Glycerophospholipids	Glycerophosphocholines	Phosphocholines	1.11119e+06	865980	1.22333e+06	1.12737e+06	883480	885552	836836	707168	788660	604211	556043	836750	1.40817	0.493821	0.00457103	1	0.882792
Com_9378_pos	Υ-L-Glutamyl-L-glutamic acid	C10 H16 N2 O7	276.096	1.479	277.103	No results	Full match	Full match	Organic acids and derivatives	Carboxylic acids and derivatives	Amino acids, peptides, and analogues	Glutamic acid and derivatives	9.11645e+06	6.88877e+06	8.53068e+06	6.34514e+06	1.50722e+07	6.22425e+06	4.74084e+06	4.4452e+06	4.33994e+06	1.57537e+07	1.31067e+07	7.30227e+06	1.05009	0.0705119	0.619019	0.611111	0.528691
Com_9488_pos	Andrographolide	C20 H30 O5	372.191	5.896	373.198	No results	Invalid mass	No results	Organoheterocyclic compounds	Lactones	Gamma butyrolactones	Gamma butyrolactones	1.26169e+07	1.12868e+07	1.18435e+07	1.26701e+07	1.48782e+07	1.14285e+07	1.28921e+07	1.15404e+07	1.37294e+07	1.46823e+07	1.66926e+07	1.65605e+07	0.867902	-0.204397	0.0890023	0.805556	1.02008
Com_9508_pos	PC (17:0/17:1)	C42 H82 N O8 P	759.579	10.634	760.587	No results	Full match	No results	Lipids and lipid-like molecules	Glycerophospholipids	Glycerophosphocholines	Phosphocholines	997620	782375	315959	227922	177215	211470	195511	218039	285123	138865	126862	1.11585e+06	1.30396	0.3829	0.428441	0.666667	0.718639
Com_9582_pos	7-(1-pyrrolidinyl)pyrimido[4,5-d]pyrimidin-4-amine	C10 H12 N6	216.111	1.481	217.119	Invalid mass	No results	No results					8.18724e+06	9.13654e+06	8.03283e+06	7.29353e+06	9.58849e+06	6.59791e+06	5.0509e+06	7.17125e+06	4.16895e+06	2.06524e+07	1.80896e+07	9.43972e+06	0.756303	-0.402965	0.706498	0.5	0.253722
Com_9606_pos	Arachidonic acid	C20 H32 O2	304.24	9.154	305.248	No results	No results	Full match	Lipids and lipid-like molecules	Fatty Acyls	Fatty acids and conjugates	Long-chain fatty acids	3.59043e+06	4.10331e+06	4.35027e+06	4.66396e+06	4.45138e+06	3.19008e+06	4.46162e+06	4.42744e+06	7.00353e+06	3.20329e+06	4.32376e+06	5.27085e+06	0.848694	-0.236684	0.266103	0.694444	0.380869
Com_9608_pos	4-(2,3-dihydro-1H-indol-1-yl)-1-phenyl-1H-pyrazolo[3,4-d]pyrimidine	C19 H15 N5	313.132	6.479	314.139	Full match	No results	No results					9.44754e+06	9.54552e+06	7.76564e+06	9.43073e+06	6.0943e+06	7.34898e+06	8.81731e+06	8.50518e+06	8.46786e+06	7.62396e+06	8.34485e+06	7.40387e+06	1.00955	0.0137177	0.981985	0.555556	0.220931
Com_9627_pos	4-(4-hydroxy-3,5-dimethylphenyl)-2-methylphthalazin-1(2H)-one	C17 H16 N2 O2	280.122	6.62	281.129	Full match	No results	No results					1.21817e+07	9.22833e+06	1.27502e+07	9.55289e+06	9.86854e+06	1.04481e+07	1.46594e+07	1.59129e+07	1.33362e+07	8.24587e+06	8.75363e+06	1.01438e+07	0.901171	-0.150128	0.546385	0.583333	0.187738
Com_962_pos	LPE 18:1	C23 H46 N O7 P	479.302	9.476	480.31	No results	Full match	Full match	Lipids and lipid-like molecules	Glycerophospholipids	Glycerophosphoethanolamines	1-acyl-sn-glycero-3-phosphoethanolamines	3.63736e+06	2.87797e+06	3.87176e+06	2.96557e+06	2.74506e+06	2.6953e+06	3.489e+06	2.70079e+06	3.34148e+06	2.26689e+06	2.95148e+06	3.66978e+06	1.02028	0.028969	0.814507	0.472222	0.0779469
Com_9654_pos	N-Acetyl-Dl-glutamic acid	C7 H11 N O5	189.064	1.42	190.071	No results	No results	Full match	Organic acids and derivatives	Carboxylic acids and derivatives	Amino acids, peptides, and analogues	Glutamic acid and derivatives	3.74565e+06	4.35149e+06	5.28432e+06	4.8225e+06	1.45701e+07	5.84562e+06	4.11805e+06	6.07244e+06	3.60561e+06	1.12268e+07	9.33376e+06	4.5383e+06	0.992921	-0.0102499	0.908743	0.5	0.584706
Com_9664_pos	LPE 16:1	C21 H42 N O7 P	451.27	8.694	452.278	No results	Full match	No results	Lipids and lipid-like molecules	Glycerophospholipids	Glycerophosphoethanolamines	1-acyl-sn-glycero-3-phosphoethanolamines	338629	401436	374553	382802	369932	313662	433492	378433	419832	330085	272803	369294	0.989598	-0.0150857	0.979362	0.527778	0.00912619
Com_9681_pos	HPH	C17 H23 N7 O4	389.18	5.417	390.187	Full match	No results	No results					6.56381e+06	6.00806e+06	5.70367e+06	6.43324e+06	1.10328e+07	6.79638e+06	5.36576e+06	7.11129e+06	7.10041e+06	9.89716e+06	7.30174e+06	5.85195e+06	0.997881	-0.00306014	0.94577	0.583333	0.30866
Com_9709_pos	1-(4-hydroxyphenyl)propane-1,2-diol	C9 H12 O3	190.063	6.223	191.071	Invalid mass	No results	No results					1.17915e+07	1.44415e+07	1.35799e+07	1.24396e+07	1.24044e+07	1.10402e+07	1.22333e+07	1.29622e+07	1.48379e+07	1.44407e+07	1.35149e+07	1.45189e+07	0.917454	-0.124292	0.111768	0.75	0.514313
Com_9751_pos	4-Pyridoxic acid	C8 H9 N O4	183.054	5.24	184.061	No results	No results	Full match	Organoheterocyclic compounds	Pyridines and derivatives	Pyridinecarboxylic acids and derivatives	Pyridinecarboxylic acids	6.55047e+06	6.48299e+06	7.64869e+06	5.89264e+06	1.4374e+07	8.47974e+06	7.12531e+06	7.58412e+06	6.74327e+06	5.48772e+06	7.28266e+06	5.87389e+06	1.23273	0.301851	0.280769	0.666667	1.81133
Com_975_pos	N-(2-morpholinophenyl)-2-furamide	C15 H16 N2 O3	272.116	5.432	273.124	Full match	Partial match	No results					1.1115e+08	7.32965e+07	1.14524e+08	1.23536e+08	8.94118e+07	1.02304e+08	1.01977e+08	1.16314e+08	7.89942e+07	1.43678e+08	1.5771e+08	7.97437e+07	0.905375	-0.143412	0.592688	0.583333	0.364017
Com_9764_pos	PE (18:1/18:1)	C41 H78 N O8 P	743.548	11.208	744.556	No results	Full match	No results	Lipids and lipid-like molecules	Glycerophospholipids	Glycerophosphoethanolamines	1-alkyl,2-acylglycerophosphoethanolamines	139287	145619	154578	196635	140183	129926	153506	154739	187916	235446	188145	158357	0.84057	-0.25056	0.0885016	0.833333	0.313562
Com_977_pos	Octopamine	C8 H11 N O2	153.079	6.282	154.086	No results	No results	Full match					1.58616e+08	1.49705e+08	4.68045e+07	1.50246e+08	4.3577e+07	1.59392e+08	4.89643e+07	4.76514e+07	1.4572e+08	5.17082e+07	5.26313e+07	4.87042e+07	1.79155	0.841205	0.12075	0.666667	1.18242
Com_9814_pos	4-Hydroxybenzoic acid	C7 H6 O3	138.032	5.37	294.098	No results	Full match	Full match	Benzenoids	Benzene and substituted derivatives	Benzoic acids and derivatives	Hydroxybenzoic acid derivatives	3.28391e+06	3.08277e+06	2.65938e+06	2.71852e+06	1.42269e+07	5.87062e+06	3.30629e+06	4.27612e+06	2.97999e+06	4.97348e+06	4.34959e+06	3.77654e+06	1.3457	0.428362	0.743449	0.611111	0.756892
Com_9816_pos	Oleoyl-L-alpha-lysophosphatidic acid	C21 H40 Na O7 P	458.239	5.404	459.247	No results	No results	Full match	Lipids and lipid-like molecules	Glycerophospholipids	Glycerophosphates	1-acylglycerol-3-phosphates	2.96499e+06	2.36023e+06	1.64147e+06	1.24276e+06	6.42877e+06	2.60187e+06	2.07011e+06	1.94829e+06	2.65192e+06	3.45169e+06	3.2153e+06	2.04214e+06	1.12098	0.164762	0.992331	0.444444	0.3385
Com_9855_pos	LPC 6:0	C14 H30 N O7 P	355.177	5.693	356.184	No results	Full match	No results	Lipids and lipid-like molecules	Glycerophospholipids	Glycerophosphocholines	Phosphocholines	1.15778e+06	1.25091e+06	1.03017e+06	1.18538e+06	5.19093e+06	1.60756e+06	1.36792e+06	1.46023e+06	1.27201e+06	1.89e+06	1.88114e+06	1.50928e+06	1.2177	0.28416	0.960621	0.722222	0.356722
Com_998_pos	3-hydroxy-N-(1-hydroxy-4-methylpentan-2-yl)-5-oxo-6-phenylhexanamide	C18 H27 N O4	359.143	1.402	360.15	Invalid mass	Invalid mass	No results					1.06512e+07	5.22893e+06	9.55632e+06	6.60079e+06	8.83851e+06	1.02693e+07	4.10837e+06	1.68287e+06	2.43863e+06	1.20285e+06	1.09015e+06	1.44436e+06	4.27376	2.09551	0.000183971	1	1.7674

## Sheet: FMILK.vs.BMILK_neg
Compound_ID	Name	Formula	Molecular Weight	RT [min]	m/z	mzCloud_Results	mzVault_Results	MassList_Results	Class_I	Class_II	Class_III	Class_IV	neg_FMILK01	neg_FMILK02	neg_FMILK03	neg_FMILK04	neg_FMILK05	neg_FMILK06	neg_BMILK01	neg_BMILK02	neg_BMILK03	neg_BMILK04	neg_BMILK05	neg_BMILK06	FC	log2FC	Pvalue	ROC	VIP
Com_1021_neg	L-Glutamic acid	C5 H9 N O4	147.054	1.354	146.046	Full match	Full match	Full match	Organic acids and derivatives	Carboxylic acids and derivatives	Amino acids, peptides, and analogues	Glutamic acid and derivatives	7.15891e+06	3.54771e+06	4.88143e+06	3.7215e+06	6.57362e+06	3.87261e+06	3.94312e+06	3.91844e+06	3.7475e+06	2.63137e+06	3.24247e+06	5.76379e+06	1.28	0.356144	0.17863	0.666667	0.349435
Com_1028_neg	N-Acetylanthranilic acid	C9 H9 N O3	197.069	5.968	196.062	Invalid mass	Invalid mass	No match	Benzenoids	Benzene and substituted derivatives	Benzoic acids and derivatives	Benzoic acids	6.69196e+07	6.37911e+07	6.34674e+07	7.11319e+07	5.36065e+07	6.06508e+07	1.11903e+07	1.15704e+07	9.31938e+06	1.03388e+07	8.37357e+06	8.46346e+06	6.40557	2.67933	7.90079e-10	1	2.99121
Com_1047_neg	LPC 18:1	C26 H52 N O7 P	567.356	9.503	566.349	No results	Invalid mass	No results	Lipids and lipid-like molecules	Glycerophospholipids	Glycerophosphocholines	Phosphocholines	4.54778e+06	1.43386e+06	3.02726e+06	1.64215e+06	830587	462371	842200	377239	608486	288505	1.56029e+06	477566	2.8751	1.52361	0.0496296	0.805556	0.50582
Com_104_neg	N-Acetyl-D-alloisoleucine	C8 H15 N O3	173.106	5.73	172.098	Full match	Full match	Full match	Organic acids and derivatives	Carboxylic acids and derivatives	Amino acids, peptides, and analogues	Isoleucine and derivatives	6.48733e+07	6.4479e+07	7.01349e+07	7.30883e+07	8.07817e+07	7.59018e+07	1.30835e+08	1.56334e+08	1.36394e+08	1.47819e+08	1.16085e+08	1.49234e+08	0.513037	-0.962865	5.63924e-07	1	1.2207
Com_1077_neg	D-Proline	C5 H9 N O2	115.064	5.485	114.056	No results	No results	Full match	Organic acids and derivatives	Carboxylic acids and derivatives	Amino acids, peptides, and analogues	Proline and derivatives	1.99493e+07	4.57539e+06	1.60941e+07	4.51839e+06	2.10979e+07	1.4366e+07	2.16161e+07	2.60488e+07	2.16943e+07	2.06595e+07	2.16316e+07	2.51256e+07	0.589293	-0.762944	0.0605748	0.972222	0.980736
Com_1087_neg	19(R)-Hydroxy prostaglandin F1α	C20 H36 O6	372.253	6.84	371.245	Full match	No results	No results	Lipids and lipid-like molecules	Fatty Acyls	Eicosanoids	Prostaglandins and related compounds	1.05674e+07	1.302e+07	1.46569e+07	2.0204e+07	1.27921e+07	1.93974e+07	1.23518e+07	1.75821e+07	1.38181e+07	1.25882e+07	2.22165e+07	1.60295e+07	0.958256	-0.0615171	0.738249	0.527778	0.0937696
Com_1111_neg	Gluconic acid	C6 H12 O7	196.059	1.357	195.052	Full match	No results	Full match	Organic oxygen compounds	Organooxygen compounds	Carbohydrates and carbohydrate conjugates	Sugar acids and derivatives	1.24692e+06	830746	607550	534436	1.25165e+06	753620	762228	786811	918957	493837	748699	955939	1.11967	0.163077	0.652286	0.555556	0.162188
Com_1114_neg	2-Methoxyestrone	C19 H24 O3	300.17	5.694	299.162	Invalid mass	No results	No results	Lipids and lipid-like molecules	Steroids and steroid derivatives	Estrane steroids	Estrogens and derivatives	2.65123e+06	2.27189e+06	2.46016e+06	2.31856e+06	2.98614e+06	4.24682e+06	4.5283e+06	6.00494e+06	6.49589e+06	5.76913e+06	5.5764e+06	6.2343e+06	0.489319	-1.03115	0.000174949	1	0.888135
Com_1116_neg	Methyl 3-indolyacetate	C11 H11 N O2	189.08	5.832	234.078	No results	No results	Full match	Organoheterocyclic compounds	Indoles and derivatives	Indolyl carboxylic acids and derivatives	Indole-3-acetic acid derivatives	2.32022e+06	2.7785e+06	2.57975e+06	2.006e+06	3.15729e+06	3.71855e+06	2.84655e+06	3.32301e+06	3.50226e+06	3.12906e+06	3.58208e+06	3.79504e+06	0.820711	-0.285054	0.0675976	0.805556	0.26085
Com_111_neg	2-Hydroxy-4-methylthiobutanoic acid	C5 H10 O3 S	150.036	5.29	149.028	Full match	Full match	No results	Lipids and lipid-like molecules	Fatty Acyls	Fatty acids and conjugates	Thia fatty acids	5.46443e+08	4.97316e+08	5.42215e+08	4.73012e+08	4.06112e+08	4.17372e+08	5.3312e+08	6.78432e+08	6.37866e+08	7.40559e+08	6.28901e+08	6.64787e+08	0.742204	-0.430113	0.00142893	0.944444	0.302575
Com_1124_neg	2-Phenylglycine	C8 H9 N O2	151.064	5.487	150.056	No results	No results	Full match	Organic acids and derivatives	Carboxylic acids and derivatives	Amino acids, peptides, and analogues	Alpha amino acids	1.89901e+07	1.55257e+07	1.32619e+07	1.31266e+07	8.31069e+06	7.27469e+06	1.24262e+07	1.76718e+07	1.65185e+07	1.80515e+07	1.42975e+07	1.37921e+07	0.824619	-0.2782	0.189681	0.694444	0.778782
Com_1146_neg	Aldosterone	C21 H28 O5	360.191	5.933	359.183	Invalid mass	No results	No results	Lipids and lipid-like molecules	Steroids and steroid derivatives	Hydroxysteroids	21-hydroxysteroids	2.25104e+06	1.64882e+06	1.55843e+06	2.02624e+06	1.29991e+06	1.88882e+06	2.69706e+06	2.49028e+06	3.0141e+06	2.39599e+06	1.61387e+06	2.48614e+06	0.726198	-0.461565	0.0228992	0.888889	0.296617
Com_116_neg	Cholic acid	C24 H40 O5	408.289	7.434	407.282	Full match	Full match	Full match	Lipids and lipid-like molecules	Steroids and steroid derivatives	Bile acids, alcohols and derivatives	Trihydroxy bile acids, alcohols and derivatives	4.06169e+08	4.03696e+08	4.72675e+08	4.97838e+08	3.18147e+08	4.62527e+08	5.22985e+08	4.51338e+08	5.9913e+08	4.56661e+08	6.95628e+08	4.40299e+08	0.808913	-0.305943	0.0650468	0.75	0.0898295
Com_1186_neg	13,14-dihydro-19(R)-hydroxy Prostaglandin E1	C20 H36 O6	354.242	7.501	353.235	Invalid mass	No results	No match	Lipids and lipid-like molecules	Fatty Acyls	Eicosanoids	Prostaglandins and related compounds	6.83568e+06	6.9866e+06	8.55523e+06	9.63101e+06	6.78727e+06	7.44417e+06	9.11216e+06	6.11969e+06	8.29088e+06	7.3981e+06	1.34958e+07	7.50277e+06	0.89061	-0.167134	0.478561	0.611111	0.139105
Com_118_neg	N-Acetyl-L-phenylalanine	C11 H13 N O3	207.09	5.748	206.083	Full match	Full match	Full match	Organic acids and derivatives	Carboxylic acids and derivatives	Amino acids, peptides, and analogues	Phenylalanine and derivatives	1.49792e+08	1.50631e+08	1.54169e+08	1.60527e+08	1.73621e+08	1.76043e+08	1.19767e+08	1.22903e+08	1.10911e+08	1.24461e+08	1.03881e+08	1.16892e+08	1.3806	0.465292	1.18206e-05	1	0.506601
Com_119_neg	N-Isovalerylglycine	C7 H13 N O3	159.09	5.682	158.083	Full match	No results	Full match	Organic acids and derivatives	Carboxylic acids and derivatives	Amino acids, peptides, and analogues	N-acyl-alpha amino acids	4.72653e+07	5.42635e+07	4.50016e+07	5.01872e+07	5.38173e+07	5.25938e+07	6.84914e+07	7.76442e+07	7.36187e+07	7.24765e+07	5.81334e+07	6.69905e+07	0.72631	-0.461343	0.00014254	1	0.547162
Com_120_neg	2-Hydroxy-3-methylbutanoic acid	C5 H10 O3	118.063	5.356	117.056	No results	No results	Full match	Lipids and lipid-like molecules	Fatty Acyls	Fatty acids and conjugates	Hydroxy fatty acids	3.42282e+08	3.77529e+08	2.71677e+08	1.55164e+08	1.42572e+08	1.44082e+08	3.98073e+08	6.48893e+08	5.82918e+08	7.87389e+08	6.06219e+08	3.99709e+08	0.418704	-1.256	0.00248853	1	0.444784
Com_1258_neg	Phe-Pro	C14 H18 N2 O3	262.131	5.424	523.254	No results	No results	Full match	Organic acids and derivatives	Carboxylic acids and derivatives	Amino acids, peptides, and analogues	Dipeptides	2.22475e+07	1.92249e+07	1.7104e+07	2.1597e+07	2.97939e+07	1.57068e+07	2.55817e+07	3.12395e+07	2.55324e+07	3.31475e+07	5.8676e+06	3.36131e+07	0.810896	-0.302412	0.745423	0.777778	0.21483
Com_1263_neg	1-[(1R,2S,3R,5R)-5-Cyclohexyl-2,3-dihydroxycyclopentyl]-3-ethylurea	C14 H26 N2 O3	316.201	6.051	315.194	Invalid mass	Invalid mass	No results	Organic oxygen compounds	Organooxygen compounds	Alcohols and polyols	Cyclopentanols	2.62465e+06	3.49652e+06	2.70559e+06	3.11091e+06	3.78471e+06	2.80849e+06	5.89689e+06	6.51555e+06	5.9762e+06	6.80259e+06	7.81068e+06	6.75411e+06	0.466115	-1.10124	2.67642e-06	1	1.10124
Com_1267_neg	Ouabain	C29 H44 O12	584.283	5.621	583.276	Full match	No results	No results	Lipids and lipid-like molecules	Steroids and steroid derivatives	Steroid lactones	Cardenolide glycosides and derivatives	5.66856e+06	4.24006e+06	4.42524e+06	5.53486e+06	4.23865e+06	4.75739e+06	8.11531e+06	7.252e+06	6.77782e+06	7.32636e+06	6.55032e+06	7.10587e+06	0.669286	-0.579306	0.000172827	1	0.69442
Com_1269_neg	16α-Hydroxyestrone	C18 H22 O3	286.154	6.131	285.147	Invalid mass	No results	No results	Lipids and lipid-like molecules	Steroids and steroid derivatives	Estrane steroids	Estrogens and derivatives	2.02297e+06	1.89423e+06	1.66783e+06	1.30484e+06	2.0564e+06	1.8219e+06	3.35142e+06	3.65666e+06	3.5572e+06	3.10197e+06	3.15896e+06	3.50501e+06	0.529637	-0.916923	7.94321e-05	1	0.796607
Com_1281_neg	14,15-Leukotriene E4	C23 H37 N O5 S	439.233	6.012	438.226	Invalid mass	No results	No results	Lipids and lipid-like molecules	Fatty Acyls	Eicosanoids	Leukotrienes	2.61322e+06	2.07295e+06	2.12818e+06	2.50305e+06	936702	1.48606e+06	4.50981e+06	3.91869e+06	4.51705e+06	4.47422e+06	5.01069e+06	4.80416e+06	0.431074	-1.21399	0.00203045	1	1.08523
Com_1297_neg	Pentadecanoic Acid	C15 H30 O2	288.231	6.979	287.224	Invalid mass	No results	No results	Lipids and lipid-like molecules	Fatty Acyls	Fatty acids and conjugates	Long-chain fatty acids	1.47507e+07	1.33505e+07	1.47654e+07	1.56181e+07	1.08152e+07	1.41965e+07	4.13559e+07	4.25434e+07	3.40205e+07	3.01931e+07	5.14964e+07	3.48052e+07	0.356191	-1.48928	2.22292e-06	1	1.60379
Com_1383_neg	4-Hydroxybenzaldehyde	C7 H6 O2	122.037	6.002	121.03	Full match	No results	Full match	Organic oxygen compounds	Organooxygen compounds	Carbonyl compounds	Hydroxybenzaldehydes	8.2871e+06	7.66724e+06	8.7631e+06	7.51396e+06	6.26072e+06	5.7469e+06	2.0202e+07	1.91701e+07	2.15809e+07	1.68604e+07	8.50068e+07	7.81077e+06	0.259267	-1.94749	0.018444	0.944444	2.18112
Com_1393_neg	N6-Succinyl Adenosine	C14 H17 N5 O8	383.109	5.054	382.102	No results	No results	Full match	Nucleosides, nucleotides, and analogues	Purine nucleosides	Not available	Purine nucleosides	3.10723e+07	2.64715e+07	2.74733e+07	2.66125e+07	2.17624e+07	2.57421e+07	3.57608e+07	3.91052e+07	3.50401e+07	2.93382e+07	4.12992e+07	3.54497e+07	0.736755	-0.440742	0.00104387	0.972222	0.931041
Com_1417_neg	JWH 018 N-pentanoic acid metabolite	C24 H21 N O3	425.146	5.079	424.139	Invalid mass	No results	No results	Organoheterocyclic compounds	Indoles and derivatives	Naphthoylindoles	Naphthoylindoles	9.77898e+06	7.91292e+06	6.61151e+06	1.07865e+07	8.54451e+06	8.8611e+06	1.68051e+07	1.3729e+07	1.35358e+07	1.05731e+07	1.2694e+07	1.25444e+07	0.657169	-0.605664	0.00110232	0.972222	0.871493
Com_1422_neg	15-Deoxy-δ12,14 -Prostaglandin J2	C20 H28 O3	316.201	5.671	315.194	No results	Invalid mass	No results	Lipids and lipid-like molecules	Fatty Acyls	Eicosanoids	Prostaglandins and related compounds	4.54398e+06	4.61673e+06	4.22082e+06	4.31512e+06	4.64662e+06	3.071e+06	5.50599e+06	7.17663e+06	5.5921e+06	4.91171e+06	5.87745e+06	6.55988e+06	0.713408	-0.487201	0.00258909	1	0.534367
Com_1433_neg	PB-22 N-pentanoic acid-3-carboxyindole metabolite	C14 H15 N O4	261.104	6.331	260.097	Invalid mass	No results	No results	Organoheterocyclic compounds	Indoles and derivatives	Indolecarboxylic acids and derivatives	Indolecarboxylic acids and derivatives	999426	951972	1.21588e+06	768356	1.70066e+06	1.6154e+06	1.44064e+06	1.58546e+06	1.76205e+06	2.16804e+06	2.26417e+06	2.09738e+06	0.640737	-0.642195	0.0127275	0.888889	0.450786
Com_143_neg	L-Dopa	C9 H11 N O4	197.07	5.329	196.062	Full match	No results	Full match	Organic acids and derivatives	Carboxylic acids and derivatives	Amino acids, peptides, and analogues	Tyrosine and derivatives	6.31823e+07	3.40513e+07	3.65241e+07	4.19647e+08	5.30803e+07	6.35582e+07	2.40251e+07	2.44136e+07	2.73489e+07	3.80603e+07	2.43313e+07	2.72911e+07	4.04933	2.01768	0.0550665	0.944444	1.66189
Com_1457_neg	5-Methoxyindole-3-Carbaldehyde	C10 H9 N O2	175.064	5.706	174.057	No results	No results	Full match	Organoheterocyclic compounds	Indoles and derivatives	Indoles	Indoles	3.77381e+07	4.61303e+07	4.40801e+07	4.13374e+07	6.27291e+07	5.5111e+06	3.6504e+07	3.58893e+07	3.80245e+07	2.93466e+07	3.3953e+07	2.49323e+07	1.1957	0.25786	0.958032	0.805556	0.146641
Com_1486_neg	1,3-dipyridin-3-ylpropane-1,3-dione	C13 H10 N2 O2	226.075	5.558	225.068	Full match	No results	No results					3.32008e+07	4.88846e+07	4.88459e+07	4.14565e+07	4.09242e+07	3.3614e+07	4.69001e+07	5.71626e+07	4.79067e+07	5.57946e+07	6.4845e+07	4.73204e+07	0.771814	-0.373675	0.0143483	0.833333	0.188884
Com_1488_neg	(2R)-2,3-Dihydroxypropanoic acid	C3 H6 O4	106.027	1.466	105.02	Full match	Full match	Full match	Organic oxygen compounds	Organooxygen compounds	Carbohydrates and carbohydrate conjugates	Sugar acids and derivatives	705665	597878	579227	407621	824146	587539	806985	871783	664755	523362	566073	619780	0.913476	-0.130562	0.463947	0.583333	0.144976
Com_1495_neg	13-Hpotre(R)	C18 H30 O4	310.216	6.856	309.208	No results	No results	Full match					5.44026e+06	6.70432e+06	7.68588e+06	6.6209e+06	6.201e+06	8.43505e+06	4.15967e+06	4.98023e+06	5.06519e+06	4.21488e+06	6.64355e+06	4.3247e+06	1.39809	0.483458	0.00571523	0.916667	0.650876
Com_1517_neg	Acetyl-N-formyl-5-methoxykynurenamine	C13 H16 N2 O4	264.112	5.626	263.104	Full match	Full match	Full match	Organic oxygen compounds	Organooxygen compounds	Carbonyl compounds	Alkyl-phenylketones	4.12376e+06	3.19727e+06	3.84044e+06	4.56642e+06	3.41971e+06	2.97811e+06	6.41078e+06	7.26844e+06	6.7683e+06	7.34099e+06	5.60665e+06	7.79317e+06	0.537184	-0.896512	2.8343e-05	1	1.12897
Com_1692_neg	Piceatannol	C14 H12 O4	244.07	1.988	243.063	Invalid mass	No results	No match	Phenylpropanoids and polyketides	Stilbenes	Not available	Stilbenes	1.41118e+06	1.06185e+06	1.27184e+06	956055	1.94118e+06	1.50425e+06	2.05815e+06	1.78715e+06	2.10212e+06	1.76522e+06	1.67938e+06	2.59235e+06	0.679748	-0.556928	0.0104338	0.916667	0.730432
Com_1695_neg	α-Estradiol	C18 H24 O2	272.174	6.258	271.167	Invalid mass	No results	No results	Lipids and lipid-like molecules	Steroids and steroid derivatives	Estrane steroids	Estrogens and derivatives	3.42649e+06	3.25065e+06	2.75037e+06	4.15381e+06	6.86431e+06	3.57229e+06	4.80931e+06	5.96542e+06	1.04148e+07	1.38543e+07	5.69446e+06	1.06092e+07	0.467753	-1.09618	0.00800387	0.916667	1.48244
Com_169_neg	Methyldopa	C10 H13 N O4	211.085	5.793	210.078	No results	No results	Full match	Phenylpropanoids and polyketides	Phenylpropanoic acids	Not available	Phenylpropanoic acids	5.9992e+07	4.86144e+07	6.75599e+07	5.23641e+07	5.99568e+07	5.35847e+07	8.10942e+07	1.4311e+07	7.30555e+07	9.41863e+07	6.68003e+07	7.27027e+07	0.850607	-0.233435	0.931126	0.805556	0.0710731
Com_1712_neg	6-Hydroxymelatonin	C13 H16 N2 O3	248.117	5.853	247.109	No results	No results	Full match	Organoheterocyclic compounds	Indoles and derivatives	Hydroxyindoles	Hydroxyindoles	2.62951e+06	2.43727e+06	3.17272e+06	2.24266e+06	3.37631e+06	2.71015e+06	3.97879e+06	4.83946e+06	3.77901e+06	3.79353e+06	3.49018e+06	4.77235e+06	0.672064	-0.573329	0.000799241	1	0.712626
Com_176_neg	Gibberellic acid	C19 H22 O6	346.139	5.581	345.131	Invalid mass	Invalid mass	No results	Lipids and lipid-like molecules	Prenol lipids	Diterpenoids	C19-gibberellin 6-carboxylic acids	1.63544e+07	1.68316e+07	1.65964e+07	1.36508e+07	1.86369e+07	2.10574e+07	2.97344e+07	2.88889e+07	2.84015e+07	2.87608e+07	3.02481e+07	2.23783e+07	0.612352	-0.707567	7.83287e-05	1	0.601053
Com_1786_neg	LPC 18:2	C26 H50 N O7 P	565.34	8.984	564.333	No results	Invalid mass	No results	Lipids and lipid-like molecules	Glycerophospholipids	Glycerophosphocholines	Phosphocholines	1.30916e+06	662098	1.21499e+06	826788	624604	254049	421218	218814	405912	297959	605470	347258	2.12994	1.09081	0.0414746	0.861111	0.422043
Com_1795_neg	Boc-beta-cyano-L-alanine	C9 H14 N2 O4	214.096	5.61	213.089	No results	No results	Full match	Organic acids and derivatives	Carboxylic acids and derivatives	Amino acids, peptides, and analogues	Alpha amino acids and derivatives	1.25225e+07	1.25959e+07	1.22717e+07	1.63719e+07	3.44546e+06	4.06203e+06	6.66025e+06	4.67889e+06	5.46717e+06	4.82508e+06	5.84906e+06	5.28891e+06	1.86972	0.902821	0.142469	0.666667	1.14962
Com_17_neg	DL-4-Hydroxyphenyllactic acid	C9 H10 O4	182.059	5.242	181.051	Full match	Full match	Full match	Phenylpropanoids and polyketides	Phenylpropanoic acids	Not available	Phenylpropanoic acids	2.78348e+09	2.41024e+09	2.52202e+09	2.60179e+09	2.80096e+09	2.37159e+09	1.99025e+09	1.94187e+09	2.21435e+09	2.02535e+09	1.91049e+09	2.0655e+09	1.27513	0.350649	7.36109e-05	1	0.282419
Com_180_neg	Dulcitol	C6 H14 O6	182.08	1.353	181.072	Full match	Full match	Full match	Organic oxygen compounds	Organooxygen compounds	Carbohydrates and carbohydrate conjugates	Sugar alcohols	6.03287e+06	6.65395e+06	2.53707e+06	9.52663e+06	3.17703e+07	9.08618e+06	1.88132e+07	2.33778e+07	2.68497e+07	2.85221e+07	1.53511e+07	3.96593e+07	0.430004	-1.21758	0.0203901	0.861111	1.42161
Com_1820_neg	5-(tert-butyl)-N-(2,3-dihydro-1H-inden-2-yl)-2-methyl-3-furamide	C19 H23 N O2	297.172	6.695	296.164	Full match	No results	No results					3.13328e+07	2.95838e+07	3.36918e+07	3.81741e+07	3.45285e+07	3.39359e+07	4.16562e+07	4.91585e+07	4.94902e+07	5.22157e+07	5.7642e+07	3.58104e+07	0.703727	-0.506912	0.00280219	0.972222	0.163799
Com_1850_neg	4-Methylcatechol	C7 H8 O2	124.053	5.519	123.046	Full match	Partial match	No results	Benzenoids	Phenols	Benzenediols	Catechols	3.57721e+07	3.52277e+07	3.92038e+07	3.73472e+07	2.71887e+07	3.02985e+07	4.11237e+07	3.1135e+07	3.12745e+07	2.44724e+07	3.72145e+07	2.4861e+07	1.07869	0.109276	0.422528	0.611111	0.0948432
Com_1855_neg	Syringic acid	C9 H10 O5	198.054	5.35	197.046	No results	No results	Full match	Benzenoids	Benzene and substituted derivatives	Benzoic acids and derivatives	Gallic acid and derivatives	6.43242e+06	6.16119e+06	6.70468e+06	5.90096e+06	8.61035e+06	6.53115e+06	1.10109e+07	1.18695e+07	1.30172e+07	1.12109e+07	1.22354e+07	1.08912e+07	0.574367	-0.799954	2.3861e-05	1	2.11758
Com_1859_neg	L-Adrenaline	C9 H13 N O3	183.09	5.59	182.083	No results	No results	Full match	Benzenoids	Phenols	Benzenediols	Catechols	2.91881e+06	2.88484e+06	2.96153e+06	2.808e+06	2.80824e+06	2.37975e+06	3.08063e+06	4.64606e+06	5.14236e+06	3.8392e+06	3.69744e+06	4.51694e+06	0.672527	-0.572335	0.00251093	1	0.652271
Com_1869_neg	Chenodeoxycholic acid-3-beta-D-glucuronide	C30 H48 O10	568.324	5.91	567.317	No results	No results	Full match					1.21847e+06	1.05833e+06	1.05245e+06	1.17643e+06	1.05374e+06	1.34865e+06	1.0495e+06	1.28468e+06	1.07244e+06	975746	1.07764e+06	1.00546e+06	1.06846	0.0955311	0.275813	0.694444	0.078538
Com_187_neg	D-(+)-Maltose	C12 H22 O11	342.118	1.476	341.11	No results	Full match	Full match	Organic oxygen compounds	Organooxygen compounds	Carbohydrates and carbohydrate conjugates	O-glycosyl compounds	8.1406e+07	1.31775e+08	2.88619e+07	9.80777e+07	4.1562e+08	3.34345e+07	9.26311e+07	4.04892e+07	9.23087e+07	1.77277e+07	6.18488e+07	1.07783e+08	1.91182	0.934945	0.445473	0.611111	0.318774
Com_1897_neg	Porphobilinogen	C10 H14 N2 O4	226.096	4.978	225.089	Full match	No results	Full match	Organic nitrogen compounds	Organonitrogen compounds	Amines	Aralkylamines	2.87516e+07	3.65342e+07	2.68565e+07	1.76182e+07	1.8382e+07	1.88018e+07	3.25849e+07	4.17393e+07	3.78892e+07	4.61173e+07	3.07014e+07	3.14582e+07	0.666443	-0.585446	0.0151781	0.916667	0.451158
Com_1900_neg	N-(2,6-Dimethylphenyl)-N-(methoxyacetyl) alanine	C14 H19 N O4	265.132	6.286	264.125	Full match	No results	No results	Organic acids and derivatives	Carboxylic acids and derivatives	Amino acids, peptides, and analogues	N-acyl-alpha amino acids	3.56168e+06	3.08301e+06	3.68738e+06	4.16263e+06	3.65737e+06	3.74428e+06	929870	1.31349e+06	1.15601e+06	1.20869e+06	1.41802e+06	1.79536e+06	2.79953	1.48519	1.58261e-05	1	1.12006
Com_1952_neg	N-Acetylvaline	C7 H13 N O3	159.09	5.381	158.083	Full match	Full match	Full match	Organic acids and derivatives	Carboxylic acids and derivatives	Amino acids, peptides, and analogues	N-acyl-alpha amino acids	1.68995e+07	1.96568e+07	1.71594e+07	1.31775e+07	2.0899e+07	1.79245e+07	2.92957e+07	3.49101e+07	3.26565e+07	4.13517e+07	3.29735e+07	3.98516e+07	0.500935	-0.997306	1.14919e-05	1	0.683087
Com_195_neg	3-Hydroxybenzoic acid	C7 H6 O3	138.032	6.087	137.025	Full match	Not the top hit	Full match	Benzenoids	Benzene and substituted derivatives	Benzoic acids and derivatives	Hydroxybenzoic acid derivatives	1.88685e+07	1.35932e+07	1.18407e+07	1.59014e+07	5.35384e+06	1.40036e+07	4.64501e+07	4.33718e+07	3.42723e+07	2.69041e+07	1.11821e+08	9.56338e+06	0.292094	-1.7755	0.0235322	0.861111	1.54531
Com_2002_neg	Biotin	C10 H16 N2 O3 S	244.089	5.448	243.082	Full match	Full match	Full match	Organoheterocyclic compounds	Biotin and derivatives	Not available	Biotin and derivatives	7.03041e+06	5.0832e+06	5.13383e+06	6.07912e+06	6.47441e+06	5.96381e+06	1.49253e+07	1.58887e+07	1.54363e+07	2.0512e+07	1.28769e+07	1.48717e+07	0.37842	-1.40194	4.13413e-07	1	3.14597
Com_2008_neg	L-Threonic acid	C4 H8 O5	136.037	1.382	135.03	No results	Full match	No results	Organic oxygen compounds	Organooxygen compounds	Carbohydrates and carbohydrate conjugates	Sugar acids and derivatives	1.06628e+06	1.07293e+06	644549	770053	1.47102e+06	851605	908365	1.12256e+06	1.39378e+06	603177	1.1683e+06	1.09564e+06	0.93398	-0.0985359	0.67602	0.638889	0.128443
Com_2036_neg	8-Aminooctanoic acid	C8 H17 N O2	159.126	5.811	158.119	No results	No results	Full match	Organic acids and derivatives	Carboxylic acids and derivatives	Amino acids, peptides, and analogues	Alpha amino acids and derivatives	4.78095e+06	4.8052e+06	5.64169e+06	5.27345e+06	5.92157e+06	5.22673e+06	5.30097e+06	6.24874e+06	6.29447e+06	4.75651e+06	4.24483e+06	5.09509e+06	0.990889	-0.0132052	0.975232	0.5	0.00756835
Com_2037_neg	δ-Gluconic acid δ-lactone	C6 H10 O6	178.048	1.448	177.041	Full match	Full match	Full match	Organic oxygen compounds	Organooxygen compounds	Carbohydrates and carbohydrate conjugates	Gluconolactones	3.08477e+06	2.41109e+06	1.99172e+06	1.81199e+06	2.87405e+06	3.30488e+06	7.61588e+06	5.73861e+06	4.86841e+06	5.53172e+06	7.57316e+06	4.5563e+06	0.431347	-1.21308	9.01851e-05	1	2.02427
Com_207_neg	Citric acid	C6 H8 O7	192.028	2.052	191.02	Full match	Full match	Full match	Organic acids and derivatives	Carboxylic acids and derivatives	Tricarboxylic acids and derivatives	Tricarboxylic acids and derivatives	9.1638e+07	8.50201e+07	4.88791e+07	4.58007e+07	2.53706e+07	4.0634e+07	5.66738e+06	5.28022e+06	4.83734e+06	3.99951e+06	4.22227e+06	5.50989e+06	11.4289	3.51462	2.99934e-05	1	1.78227
Com_2143_neg	Terephthalic Acid	C8 H6 O4	166.027	5.24	165.02	No results	No results	Full match	Organic acids and derivatives	Carboxylic acids and derivatives	Dicarboxylic acids and derivatives	Dicarboxylic acids and derivatives	2.51395e+07	2.80585e+07	2.96517e+07	3.14669e+07	3.06675e+07	2.96557e+07	3.03077e+07	3.89631e+07	4.14317e+07	3.6962e+07	3.46051e+07	3.88285e+07	0.789875	-0.340304	0.00233163	0.944444	0.252366
Com_2157_neg	4-(hydroxymethyl)benzoic acid	C8 H8 O3	152.048	6.085	151.041	Full match	Partial match	Full match					1.1882e+06	995520	1.17361e+06	1.04691e+06	1.13228e+06	1.55081e+06	1.61205e+06	1.62464e+06	1.30997e+06	1.1559e+06	1.54926e+06	1.51381e+06	0.808535	-0.306618	0.0282975	0.833333	0.383744
Com_2202_neg	Dihydrofolic acid	C19 H21 N7 O6	443.156	5.106	442.149	Full match	No results	Full match	Organic acids and derivatives	Carboxylic acids and derivatives	Amino acids, peptides, and analogues	Glutamic acid and derivatives	4.40673e+06	3.69703e+06	3.40575e+06	2.30893e+06	1.8212e+06	3.12747e+06	6.01724e+06	6.75315e+06	5.65765e+06	3.48793e+06	5.24976e+06	5.99519e+06	0.565941	-0.821278	0.00544822	0.944444	1.07983
Com_2217_neg	N-Acetylornithine	C7 H14 N2 O3	174.101	3.13	173.094	Full match	Full match	Full match	Organic acids and derivatives	Carboxylic acids and derivatives	Amino acids, peptides, and analogues	N-acyl-alpha amino acids	634636	395275	404780	393409	786731	500322	654099	762825	590971	654559	397382	616272	0.847406	-0.238875	0.24738	0.694444	0.240943
Com_2252_neg	(+/-)9(10)-EpOME	C18 H32 O3	342.242	7.464	341.234	Invalid mass	No results	No results	Lipids and lipid-like molecules	Fatty Acyls	Fatty acids and conjugates	Medium-chain fatty acids	1.92071e+06	1.94118e+06	2.47606e+06	4.17224e+06	1.12087e+07	2.23036e+06	3.4194e+06	2.76322e+06	4.26434e+06	3.63289e+06	3.13484e+06	1.55218e+07	0.731576	-0.450921	0.402719	0.75	0.631488
Com_2319_neg	L-Kynurenine	C10 H12 N2 O3	208.085	5.632	207.078	No results	No results	Full match	Organic oxygen compounds	Organooxygen compounds	Carbonyl compounds	Alkyl-phenylketones	5.41777e+06	4.4268e+06	4.61131e+06	4.6834e+06	5.77551e+06	3.56513e+06	6.28222e+06	7.61314e+06	7.65908e+06	6.82034e+06	6.23654e+06	7.36619e+06	0.678457	-0.559672	0.00111157	1	1.00773
Com_2336_neg	Riboflavin	C17 H20 N4 O6	376.14	5.399	375.132	Full match	Full match	Full match	Organoheterocyclic compounds	Pteridines and derivatives	Alloxazines and isoalloxazines	Flavins	1.96228e+07	1.91449e+07	1.982e+07	1.80796e+07	1.22024e+07	1.60187e+07	1.45212e+07	1.52019e+07	1.77732e+07	1.66962e+07	1.83841e+07	1.18969e+07	1.11024	0.150873	0.337009	0.75	0.113121
Com_2339_neg	4-Aminobenzoic acid	C7 H7 N O2	137.048	5.48	136.041	Full match	Partial match	Full match	Benzenoids	Benzene and substituted derivatives	Benzoic acids and derivatives	Aminobenzoic acids	7.6839e+06	8.23516e+06	8.14735e+06	4.96457e+06	9.42033e+06	1.22261e+07	1.21988e+07	1.29899e+07	1.24704e+07	1.08212e+07	1.2462e+07	1.26442e+07	0.688679	-0.538097	0.0188829	0.944444	1.43086
Com_2374_neg	4-[2-(2-oxo-1-imidazolidinyl)ethyl]-1lambda~6~,4-thiazinane-1,1-dione	C9 H17 N3 O3 S	248.102	1.479	247.094	Invalid mass	No match	No results					234178	265917	359322	420026	910392	742121	289458	424769	256300	160324	264581	408052	1.62572	0.701077	0.160581	0.694444	0.462602
Com_2389_neg	4-Hydroxy-3-methylbenzoic acid	C8 H8 O3	152.048	5.608	151.041	No results	No results	Full match	Benzenoids	Benzene and substituted derivatives	Benzoic acids and derivatives	Hydroxybenzoic acid derivatives	5.5228e+06	5.10425e+06	4.95928e+06	4.50279e+06	5.23314e+06	6.39415e+06	7.92829e+06	8.00823e+06	6.89314e+06	6.93707e+06	6.01148e+06	7.00765e+06	0.741283	-0.431905	0.000924826	0.972222	1.33621
Com_2422_neg	5-(3-chloro-4-methylanilino)-1-methyl-1H-pyrazol-3-ol	C11 H12 Cl N3 O	237.068	2.133	236.06	Full match	No results	No results					1.47419e+06	1.07576e+06	1.05318e+06	937383	1.68844e+06	1.28474e+06	1.81679e+06	2.18029e+06	1.9233e+06	1.63521e+06	1.88043e+06	1.88059e+06	0.663953	-0.590848	0.00391925	0.972222	0.677833
Com_2432_neg	L-Tyrosine	C9 H11 N O3	181.075	2.448	180.067	Full match	Full match	Full match	Organic acids and derivatives	Carboxylic acids and derivatives	Amino acids, peptides, and analogues	Tyrosine and derivatives	2.47095e+06	1.45923e+06	1.56324e+06	1.3947e+06	1.63639e+06	1.34705e+06	3.06664e+06	1.99791e+06	2.01006e+06	1.92866e+06	1.58935e+06	2.11214e+06	0.776997	-0.364018	0.0716867	0.833333	0.388939
Com_2446_neg	Traumatic acid	C12 H20 O4	228.137	6.513	227.13	No results	No results	Full match	Lipids and lipid-like molecules	Fatty Acyls	Fatty acids and conjugates	Medium-chain fatty acids	3.03438e+06	3.56539e+06	3.69698e+06	3.86299e+06	3.39673e+06	4.266e+06	4.04672e+06	6.08331e+06	5.2296e+06	5.29258e+06	5.33553e+06	5.02884e+06	0.703574	-0.507225	0.000699553	0.972222	0.861598
Com_244_neg	isoleucine	C6 H13 N O2	131.095	5.65	130.088	No results	No results	Full match	Organic acids and derivatives	Carboxylic acids and derivatives	Amino acids, peptides, and analogues	Isoleucine and derivatives	4.20356e+07	4.3253e+07	4.19952e+07	4.24516e+07	3.36294e+07	3.96757e+07	6.90107e+07	7.66845e+07	6.70299e+07	6.91762e+07	5.93541e+07	7.11817e+07	0.589279	-0.762977	1.35573e-06	1	1.98465
Com_245_neg	Capryloylglycine	C10 H19 N O3	201.137	6.075	200.13	Full match	No results	No results	Organic acids and derivatives	Carboxylic acids and derivatives	Amino acids, peptides, and analogues	N-acyl-alpha amino acids	1.20799e+07	1.19311e+07	1.237e+07	1.36291e+07	1.40264e+07	1.32407e+07	1.49404e+07	1.84228e+07	2.19031e+06	1.76234e+07	1.41679e+07	1.99013e+07	0.885737	-0.17505	0.850967	0.833333	0.0829591
Com_2490_neg	Phenylpyruvic acid	C9 H8 O3	164.048	5.531	163.041	No results	No results	Full match	Benzenoids	Benzene and substituted derivatives	Phenylpyruvic acid derivatives	Phenylpyruvic acid derivatives	1.96714e+07	1.66012e+07	1.64802e+07	1.5658e+07	1.95658e+07	1.72709e+07	1.39549e+07	2.11009e+07	1.68258e+07	1.52561e+07	1.96737e+07	1.90798e+07	0.993922	-0.00879495	0.993809	0.527778	0.121171
Com_2522_neg	Isoferulic acid	C10 H10 O4	194.059	5.285	193.051	Full match	Not the top hit	Full match	Phenylpropanoids and polyketides	Cinnamic acids and derivatives	Hydroxycinnamic acids and derivatives	Hydroxycinnamic acids	1.93536e+07	1.63233e+07	2.03236e+07	2.50068e+07	1.84356e+07	1.95032e+07	3.46017e+07	2.91705e+07	2.96978e+07	2.79023e+07	3.0995e+07	3.36654e+07	0.639383	-0.645247	0.000124672	1	0.681941
Com_2533_neg	13(S)-HOTrE	C18 H30 O3	294.221	7.757	293.213	Full match	No results	Full match	Lipids and lipid-like molecules	Fatty Acyls	Lineolic acids and derivatives	Lineolic acids and derivatives	9.24237e+06	6.5696e+06	8.61423e+06	1.1767e+07	4.96142e+06	6.60049e+06	1.22888e+07	9.01847e+06	8.84064e+06	6.8875e+06	1.34415e+07	7.2148e+06	0.827763	-0.272711	0.268091	0.722222	0.439897
Com_255_neg	2-Hydroxymyristic acid	C14 H28 O3	244.205	7.532	243.197	Full match	Full match	No results	Lipids and lipid-like molecules	Fatty Acyls	Fatty acids and conjugates	Long-chain fatty acids	3.08515e+07	2.61787e+07	2.23773e+07	3.84402e+07	3.2368e+07	3.4043e+07	1.19918e+08	1.3448e+08	1.05841e+08	1.06175e+08	2.13935e+08	1.21947e+08	0.229665	-2.1224	1.39436e-06	1	1.60971
Com_2594_neg	gamma-Glutamylleucine	C11 H20 N2 O5	260.138	4.107	259.131	No results	Full match	Full match	Organic acids and derivatives	Carboxylic acids and derivatives	Amino acids, peptides, and analogues	Dipeptides	820276	545765	441965	691390	523768	681886	757589	675994	461376	646313	584899	1.19216e+06	0.857981	-0.220982	0.434551	0.583333	0.193872
Com_2598_neg	Propionyl-L-carnitine	C10 H19 N O4	217.132	5.697	216.125	No results	No results	Full match	Lipids and lipid-like molecules	Fatty Acyls	Fatty acid esters	Acyl carnitines	2.18874e+06	1.7647e+06	2.31926e+06	2.82543e+06	1.65532e+06	1.84748e+06	1.90643e+06	2.71392e+06	1.94707e+06	2.07272e+06	2.41514e+06	2.7421e+06	0.913284	-0.130865	0.382386	0.666667	0.197665
Com_25_neg	Indole-3-lactic acid	C11 H11 N O3	205.075	5.7	204.067	Full match	Full match	Full match	Organoheterocyclic compounds	Indoles and derivatives	Indolyl carboxylic acids and derivatives	Indolyl carboxylic acids and derivatives	1.62503e+09	1.42001e+09	1.52566e+09	1.69521e+09	1.32518e+09	1.53687e+09	1.63861e+09	1.55552e+09	1.47079e+09	1.30953e+09	1.44965e+09	1.42831e+09	1.03113	0.0442229	0.549387	0.583333	0.0340219
Com_2632_neg	Dimetghyl 4-Hydroxyisophthalate	C10 H10 O5	210.054	5.275	209.046	No results	No results	Full match					2.20815e+07	1.86646e+07	1.77e+07	1.90865e+07	2.17753e+07	1.87475e+07	2.49659e+07	3.52188e+07	3.66314e+07	2.91604e+07	2.9523e+07	2.79186e+07	0.643641	-0.635671	0.000204224	1	0.960421
Com_2652_neg	Adenosine 3'5'-cyclic monophosphate	C10 H12 N5 O6 P	329.054	4.678	328.046	Full match	Full match	Full match	Nucleosides, nucleotides, and analogues	Purine nucleotides	Cyclic purine nucleotides	3',5'-cyclic purine nucleotides	3.30987e+06	2.35922e+06	1.81979e+06	1.83705e+06	2.04804e+06	1.26592e+06	3.68566e+06	2.80315e+06	1.93194e+06	1.81726e+06	1.41369e+06	1.77182e+06	0.941623	-0.0867783	0.804615	0.527778	0.0935871
Com_2660_neg	trans-2-Butene-1,4-dicarboxylic Acid	C6 H8 O4	144.043	5.378	143.035	No results	No results	Full match					1.0217e+07	6.64469e+06	7.74882e+06	8.35927e+06	7.69895e+06	8.97073e+06	2.7068e+07	2.96581e+07	3.75854e+07	3.25199e+07	3.38513e+07	3.25117e+07	0.25694	-1.96049	1.39258e-08	1	1.73326
Com_2666_neg	Pyridoxine	C8 H11 N O3	169.074	4.997	168.067	Full match	Full match	Full match	Organoheterocyclic compounds	Pyridines and derivatives	Pyridoxines	Pyridoxines	1.20487e+07	1.48928e+07	1.51466e+07	1.84416e+07	1.48201e+07	1.27526e+07	4.10309e+06	1.49213e+07	4.2173e+06	5.05369e+06	4.87284e+06	4.34808e+06	2.34837	1.23166	0.00384917	0.888889	1.99935
Com_2677_neg	Benzyl 6-O-beta-D-glucopyranosyl-beta-D-glucopyranoside	C19 H28 O11	478.172	5.126	477.165	Invalid mass	No results	No results					3.97062e+06	3.34676e+06	3.18479e+06	3.4526e+06	2.95699e+06	3.26181e+06	4.74643e+06	4.53204e+06	4.56945e+06	2.50125e+06	4.53748e+06	4.23378e+06	0.803074	-0.316395	0.105861	0.833333	0.411791
Com_2720_neg	LPS 18:2	C24 H44 N O9 P	521.277	9.339	520.27	No results	Full match	No results	Lipids and lipid-like molecules	Glycerophospholipids	Glycerophosphoserines	Phosphatidylserines	749415	162757	253107	287324	62805.2	66027.3	221827	53238.5	69463.8	45120.8	270160	89305.8	2.11107	1.07797	0.238766	0.694444	0.456789
Com_2743_neg	L-aspartic Acid	C4 H7 N O4	133.038	1.326	132.03	No results	No results	Full match	Organic acids and derivatives	Carboxylic acids and derivatives	Amino acids, peptides, and analogues	Aspartic acid and derivatives	8.4654e+06	1.33625e+06	2.39409e+06	1.13859e+06	3.03886e+06	1.5265e+06	3.72681e+06	2.41091e+06	2.2341e+06	825928	1.818e+06	3.80882e+06	1.20743	0.271945	0.925085	0.555556	0.241294
Com_2751_neg	Paracetamol	C8 H9 N O2	151.064	4.995	150.056	Full match	No results	Full match	Benzenoids	Phenols	1-hydroxy-2-unsubstituted benzenoids	1-hydroxy-2-unsubstituted benzenoids	1.05008e+07	1.36354e+07	1.39474e+07	1.71549e+07	1.43024e+07	1.1697e+07	2.04465e+06	1.20331e+07	2.06189e+06	1.80041e+06	2.16708e+06	1.97542e+06	3.67882	1.87924	0.00257145	0.944444	2.45508
Com_278_neg	17(S)-HpDHA	C22 H32 O4	396.202	5.525	395.195	Invalid mass	No results	No results	Lipids and lipid-like molecules	Fatty Acyls	Fatty acids and conjugates	Very long-chain fatty acids	4.67195e+07	4.43387e+07	4.44381e+07	4.29025e+07	4.87832e+07	4.2301e+07	7.48702e+07	7.24165e+07	7.41323e+07	7.36177e+07	6.80233e+07	8.37747e+07	0.603093	-0.729547	9.69068e-08	1	0.769057
Com_2794_neg	Guanosine monophosphate (GMP)	C10 H14 N5 O8 P	363.059	3.22	362.052	Full match	Full match	Full match	Nucleosides, nucleotides, and analogues	Purine nucleotides	Purine ribonucleotides	Purine ribonucleoside monophosphates	1.09863e+06	842663	735468	603139	771735	632481	1.37243e+06	1.1008e+06	808497	784902	1.21783e+06	920387	0.754912	-0.40562	0.053986	0.861111	0.333929
Com_27_neg	trans-Cinnamic acid	C9 H8 O2	148.053	5.777	147.045	Full match	Full match	No results	Phenylpropanoids and polyketides	Cinnamic acids and derivatives	Cinnamic acids	Cinnamic acids	4.01318e+08	3.53065e+08	4.06611e+08	4.29762e+08	4.71736e+08	4.54276e+08	4.51563e+08	4.64479e+08	4.94758e+08	4.66409e+08	3.68744e+08	4.63172e+08	0.928996	-0.106256	0.240159	0.722222	0.139456
Com_2879_neg	3-Oxo-7alpha,12alpha-hydroxy-5beta-cholanoic acid	C24 H38 O5	406.274	6.775	405.266	No results	No results	Full match	Lipids and lipid-like molecules	Steroids and steroid derivatives	Bile acids, alcohols and derivatives	Dihydroxy bile acids, alcohols and derivatives	1.64051e+07	1.25533e+07	1.93728e+07	2.01645e+07	1.99702e+07	2.12477e+07	2.17753e+07	2.51904e+07	2.54652e+07	2.50689e+07	3.45366e+07	2.7167e+07	0.689142	-0.537128	0.00453093	1	0.20061
Com_2886_neg	LPS 18:1	C24 H46 N O9 P	523.293	10.03	522.286	No results	Full match	No results	Lipids and lipid-like molecules	Glycerophospholipids	Glycerophosphoserines	Phosphatidylserines	1.95609e+06	461688	827597	555578	161368	127673	482857	120937	152893	72217.1	577530	188162	2.56491	1.35891	0.164538	0.722222	0.5892
Com_2907_neg	LysoPC 12:1	C20 H36 N O7 P	433.223	6.398	432.216	No results	No results	Full match	Lipids and lipid-like molecules	Glycerophospholipids	Glycerophosphocholines	Phosphocholines	560110	397793	392825	466066	360001	437131	1.11694e+06	650516	906301	633622	958078	582334	0.5392	-0.891108	0.00141739	1	0.558667
Com_299_neg	5-Methyltetrahydrofolic acid	C20 H25 N7 O6	459.187	5.563	458.18	Full match	No results	Full match	Organoheterocyclic compounds	Pteridines and derivatives	Pterins and derivatives	Tetrahydrofolic acids	1.11333e+07	8.35628e+06	4.44892e+06	7.2169e+06	7.65812e+06	8.83177e+06	1.80453e+07	1.57873e+07	1.71438e+07	1.65208e+07	1.48248e+07	1.71219e+07	0.479117	-1.06155	0.0012851	1	0.913723
Com_2_neg	Phenylacetaldehyde	C8 H8 O	120.058	5.776	119.05	Full match	Full match	No results	Benzenoids	Benzene and substituted derivatives	Phenylacetaldehydes	Phenylacetaldehydes	6.71378e+09	5.98072e+09	6.86379e+09	6.97827e+09	7.82682e+09	7.60879e+09	6.59954e+09	6.86947e+09	6.42801e+09	6.7853e+09	5.19303e+09	6.21816e+09	1.10182	0.139888	0.121349	0.777778	0.179798
Com_3031_neg	13,14-dihydro-15-keto-tetranor Prostaglandin D2	C16 H26 O5	280.168	7.401	279.161	Invalid mass	No results	No results	Organic oxygen compounds	Organooxygen compounds	Alcohols and polyols	Cyclopentanols	356033	374477	202709	214074	247530	210688	666419	351544	299847	245414	335706	420662	0.692152	-0.530839	0.0824371	0.75	0.30431
Com_3110_neg	Stercobilin	C33 H46 N4 O6	612.342	5.973	611.336	Invalid mass	No results	No results	Organoheterocyclic compounds	Tetrapyrroles and derivatives	Bilirubins	Bilirubins	240400	226211	440326	243852	221056	537157	306469	308531	500947	309602	601575	288102	0.824543	-0.278334	0.313379	0.75	0.18391
Com_3122_neg	o-Toluic Acid	C8 H8 O2	136.053	6.28	135.046	No results	No results	Full match					3.96492e+06	4.00945e+06	3.99885e+06	3.69852e+06	3.85365e+06	3.49186e+06	3.68935e+06	4.54532e+06	3.22446e+06	3.11756e+06	4.13683e+06	3.78336e+06	1.02313	0.0329907	0.645889	0.583333	0.106094
Com_3132_neg	5-[5-(3-methoxybenzyl)-1,3,4-oxadiazol-2-yl]-2,1,3-benzothiadiazole	C16 H12 N4 O2 S	324.068	5.605	323.061	Full match	No results	No results					1.37617e+07	1.62415e+07	2.01006e+07	1.23655e+07	1.08644e+07	8.08683e+06	1.66196e+07	1.32622e+07	1.08724e+07	1.31088e+07	1.20677e+07	1.08944e+07	1.05982	0.0838131	0.852645	0.527778	0.0969854
Com_3172_neg	2-Furoic acid	C5 H4 O3	112.016	2.042	111.009	No results	No results	Full match	Organoheterocyclic compounds	Furans	Furoic acid and derivatives	Furoic acids	3.46924e+06	3.72377e+06	3.19925e+06	2.20844e+06	7.75983e+06	2.87314e+06	748773	762147	715909	636010	574966	867203	5.3969	2.43213	0.000102509	1	1.76578
Com_3186_neg	Dodecanedioic acid	C12 H22 O4	230.153	6.668	229.145	Full match	Full match	No results	Lipids and lipid-like molecules	Fatty Acyls	Fatty acids and conjugates	Medium-chain fatty acids	1.26297e+07	1.26967e+07	1.47413e+07	1.8381e+07	1.22625e+07	1.43783e+07	2.0688e+07	2.10028e+07	2.56473e+07	1.78303e+07	2.70821e+07	2.11746e+07	0.637732	-0.648977	0.000463899	0.972222	0.812486
Com_3190_neg	2-Isopropylmalic acid	C7 H12 O5	176.069	5.51	175.062	Full match	Full match	Full match	Lipids and lipid-like molecules	Fatty Acyls	Fatty acids and conjugates	Hydroxy fatty acids	9.26237e+06	9.09158e+06	7.82859e+06	7.09769e+06	7.16099e+06	8.52593e+06	7.00455e+06	9.12926e+06	8.29281e+06	9.89762e+06	1.05082e+07	9.37972e+06	0.90325	-0.146802	0.221834	0.722222	0.29685
Com_3262_neg	diethyl 2-[(4-methoxy-2-nitroanilino)methylidene]malonate	C15 H18 N2 O7	338.113	5.197	337.105	Full match	No results	No results					5.38131e+06	3.94497e+06	3.90678e+06	4.66534e+06	3.45e+06	4.46986e+06	7.40364e+06	8.03768e+06	9.37829e+06	6.51099e+06	7.67012e+06	5.95039e+06	0.574363	-0.799964	0.000122862	1	2.47293
Com_3275_neg	5-Sulfosalicylic acid	C7 H6 O6 S	217.989	5.057	216.982	Full match	No results	No results	Benzenoids	Benzene and substituted derivatives	Benzenesulfonic acids and derivatives	3-sulfobenzoic acids	2.04342e+07	1.62709e+07	1.60145e+07	1.65778e+07	1.02501e+07	1.70383e+07	2.50785e+07	1.63587e+07	1.84511e+07	1.21153e+07	2.36415e+07	1.53268e+07	0.870363	-0.200311	0.401643	0.611111	0.106832
Com_329_neg	N-Acetylneuraminic acid	C11 H19 N O9	309.107	1.411	308.1	Full match	Full match	Full match	Organic oxygen compounds	Organooxygen compounds	Carbohydrates and carbohydrate conjugates	N-acylneuraminic acids	5.65424e+06	4.19449e+06	4.03817e+06	1.74871e+06	3.14851e+07	2.45508e+07	1.73743e+07	2.32196e+07	2.62682e+07	1.91572e+07	1.40352e+07	4.60657e+07	0.490497	-1.02768	0.0548604	0.75	1.54091
Com_3305_neg	N-Acetyl-α-D-glucosamine 1-phosphate	C8 H16 N O9 P	301.057	1.344	300.05	Full match	Full match	Full match					4.7712e+06	1.01378e+07	542748	1.15181e+07	2.20971e+07	1.77496e+06	5.88516e+06	2.26168e+06	6.26911e+06	1.56157e+06	4.6005e+06	3.70526e+06	2.0937	1.06605	0.658472	0.638889	0.194113
Com_3360_neg	Irinotecan	C33 H38 N4 O6	586.284	5.306	585.275	No results	Invalid mass	No results	Alkaloids and derivatives	Camptothecins	Not available	Camptothecins	1.0764e+07	8.25605e+06	8.07168e+06	1.07e+07	1.46816e+07	1.08374e+07	1.78545e+06	4.10391e+06	3.25933e+06	2.74065e+06	2.966e+06	4.56999e+06	3.25918	1.70451	5.03065e-05	1	2.10521
Com_3389_neg	Glucose 1-phosphate	C6 H13 O9 P	260.031	1.329	259.023	Full match	Full match	Full match	Organic oxygen compounds	Organooxygen compounds	Carbohydrates and carbohydrate conjugates	Monosaccharide phosphates	4.80119e+06	8.4858e+06	733536	7.83477e+06	2.13545e+07	1.92743e+06	5.79594e+06	2.63408e+06	4.83322e+06	2.07386e+06	4.61181e+06	5.1488e+06	1.79846	0.846763	0.763329	0.583333	0.235606
Com_3470_neg	L-Histidine	C6 H9 N3 O2	155.07	1.253	154.063	Full match	Full match	Full match	Organic acids and derivatives	Carboxylic acids and derivatives	Amino acids, peptides, and analogues	Histidine and derivatives	3.15173e+06	666327	1.74765e+06	654723	1.10113e+06	757904	1.67595e+06	1.08585e+06	1.21637e+06	342358	788024	2.40774e+06	1.07493	0.104239	0.885786	0.527778	0.14508
Com_3506_neg	8,8'-dicarboxy-1,1'-binaphthalene	C22 H14 O4	342.093	4.954	341.086	Invalid mass	No results	No results					6.96398e+06	5.35203e+06	5.38799e+06	8.18189e+06	2.76211e+06	6.99728e+06	6.0665e+06	5.50788e+06	6.43738e+06	5.73539e+06	1.07274e+07	4.52317e+06	0.914035	-0.129679	0.604514	0.472222	0.11217
Com_3533_neg	N-Tigloylglycine	C7 H11 N O3	157.074	5.302	156.067	Full match	Full match	No results	Organic acids and derivatives	Carboxylic acids and derivatives	Amino acids, peptides, and analogues	N-acyl-alpha amino acids	7.01813e+06	7.30185e+06	6.87405e+06	5.76354e+06	6.45947e+06	5.3109e+06	3.39323e+06	3.32807e+06	3.7665e+06	4.24453e+06	3.31285e+06	4.20464e+06	1.7406	0.799581	1.19969e-05	1	0.489146
Com_3594_neg	Prostaglandin E3	C20 H30 O5	386.186	6.406	385.178	Invalid mass	No results	No results	Lipids and lipid-like molecules	Fatty Acyls	Eicosanoids	Prostaglandins and related compounds	731023	494970	691141	1.03795e+06	269216	316486	1.74771e+06	1.75548e+06	1.33429e+06	1.34876e+06	1.87437e+06	1.57831e+06	0.367342	-1.4448	0.00277656	1	1.32918
Com_35_neg	3-[(methoxycarbonyl)amino]-2,2,3-trimethylbutanoic acid	C9 H17 N O4	203.116	5.808	202.109	Full match	No results	Full match					2.17946e+08	1.9678e+08	1.88893e+08	2.20474e+08	2.32172e+08	2.294e+08	8.39553e+07	2.11056e+08	1.76522e+08	1.9989e+08	1.64303e+08	1.88883e+08	1.25479	0.32744	0.116341	0.888889	0.564834
Com_3657_neg	N-Glycolylneuraminic acid	C11 H19 N O10	325.102	1.37	324.094	Full match	Full match	No results					236727	175378	280474	176024	518824	670392	445712	766231	709725	441717	547438	1.10701e+06	0.512171	-0.965302	0.0231513	0.861111	1.03882
Com_368_neg	ethyl 1-cyclohexyl-4,5-dioxopyrrolidine-3-carboxylate	C13 H19 N O4	253.132	6.085	252.125	Full match	No results	No results					9.38615e+06	8.79499e+06	9.68002e+06	1.06691e+07	1.05292e+07	9.53625e+06	1.29454e+07	1.50058e+07	1.31824e+07	1.47981e+07	1.42376e+07	1.48629e+07	0.689099	-0.537216	3.19782e-06	1	0.438831
Com_3709_neg	10-Nitrolinoleate	C18 H31 N O4	307.216	7.75	306.208	Invalid mass	Invalid mass	No results	Lipids and lipid-like molecules	Fatty Acyls	Lineolic acids and derivatives	Lineolic acids and derivatives	374370	352236	480191	490984	516989	406782	536291	272302	294719	240569	742133	309595	1.09432	0.13003	0.413331	0.666667	0.16426
Com_3731_neg	Ethyl chrysanthemumate	C12 H20 O2	196.147	6.859	195.14	No results	No results	Full match	Lipids and lipid-like molecules	Prenol lipids	Monoterpenoids	Monocyclic monoterpenoids	2.94074e+06	2.62194e+06	3.31277e+06	3.63674e+06	2.0567e+06	3.48578e+06	2.65599e+06	3.75456e+06	3.7087e+06	2.5891e+06	3.78863e+06	3.71466e+06	0.89328	-0.162816	0.332438	0.75	0.328381
Com_3811_neg	Farnesyl pyrophosphate	C15 H28 O7 P2	382.127	5.561	381.12	Invalid mass	Invalid mass	No results	Lipids and lipid-like molecules	Prenol lipids	Sesquiterpenoids	Sesquiterpenoids	7.61662e+06	8.32224e+06	7.17992e+06	1.10305e+07	5.36932e+06	5.96499e+06	1.1545e+07	6.14203e+06	6.24316e+06	4.96431e+06	8.74013e+06	6.43363e+06	1.03212	0.0456079	0.791118	0.527778	0.102122
Com_3869_neg	15(R),19(R)-Hydroxy prostaglandin F1α	C20 H36 O6	354.242	6.891	353.235	Invalid mass	No results	No match	Lipids and lipid-like molecules	Fatty Acyls	Eicosanoids	Prostaglandins and related compounds	1.05478e+07	1.17177e+07	1.23446e+07	1.37304e+07	8.76531e+06	1.3644e+07	1.62729e+07	1.75833e+07	2.02207e+07	1.42845e+07	2.10253e+07	1.44179e+07	0.681566	-0.553075	0.0026917	1	0.246728
Com_3924_neg	4-fluoro-N-[4-(4-methylpiperazino)phenyl]benzenesulfonamide	C17 H20 F N3 O2 S	349.129	5.229	348.122	Invalid mass	No results	No results					5.25837e+06	4.56983e+06	3.79531e+06	4.81632e+06	4.51741e+06	3.90292e+06	6.75657e+06	8.27785e+06	7.08811e+06	6.02138e+06	5.84819e+06	8.10942e+06	0.637985	-0.648405	0.000212093	1	1.76883
Com_3932_neg	LPG 10:0	C16 H33 O9 P	400.188	7.194	399.18	No results	Full match	No results	Lipids and lipid-like molecules	Glycerophospholipids	Glycerophosphoglycerols	Phosphatidylglycerols	3.55475e+06	2.53917e+06	2.93353e+06	3.03262e+06	1.7696e+06	2.33693e+06	2.48938e+06	1.47039e+06	2.04267e+06	1.18461e+06	2.60601e+06	1.35325e+06	1.4504	0.536451	0.0434817	0.833333	0.308649
Com_3943_neg	Folic acid	C19 H19 N7 O6	441.14	5.257	440.134	No results	No results	Full match	Organic acids and derivatives	Carboxylic acids and derivatives	Amino acids, peptides, and analogues	Glutamic acid and derivatives	1.38022e+07	1.34534e+07	1.12297e+07	1.27363e+07	1.16289e+07	1.10814e+07	1.04038e+07	1.26149e+07	1.21433e+07	1.15339e+07	9.35516e+06	9.37737e+06	1.12997	0.176281	0.0875078	0.777778	0.164792
Com_395_neg	3-methyl-5-oxo-5-(4-toluidino)pentanoic acid	C13 H17 N O3	235.122	6.092	234.114	Full match	No results	No results					1.0096e+07	9.4598e+06	1.03379e+07	1.12566e+07	1.09681e+07	9.70261e+06	1.23635e+07	1.26622e+07	1.20511e+07	1.32071e+07	1.26142e+07	1.47992e+07	0.795666	-0.329766	0.000230571	1	0.275501
Com_3962_neg	L-Threonine	C4 H9 N O3	119.059	1.347	118.051	No results	No results	Full match	Organic acids and derivatives	Carboxylic acids and derivatives	Amino acids, peptides, and analogues	L-alpha-amino acids	1.19646e+06	275866	616960	263573	573050	356025	1.02424e+06	806169	625762	441350	452897	1.17903e+06	0.724578	-0.464787	0.200338	0.722222	0.444837
Com_3965_neg	LPI 6:0	C15 H29 O12 P	432.141	5.727	431.134	No results	Full match	No results	Lipids and lipid-like molecules	Glycerophospholipids	Glycerophosphoinositols	Phosphatidylinositols	6.82407e+06	6.62323e+06	8.54439e+06	6.4638e+06	4.9309e+06	7.91845e+06	1.04179e+07	7.52229e+06	1.25537e+07	1.07117e+07	1.02922e+07	7.37569e+06	0.701587	-0.511306	0.0131604	0.888889	0.4731
Com_3989_neg	Undecanedioic acid	C11 H20 O4	216.137	6.958	215.13	No results	No results	Full match	Lipids and lipid-like molecules	Fatty Acyls	Fatty acids and conjugates	Medium-chain fatty acids	292838	302766	358139	318476	246195	195949	271930	460165	528593	368163	642042	394810	0.643119	-0.636843	0.0201804	0.888889	0.674292
Com_4119_neg	LPC 7:0	C15 H32 N O7 P	415.199	6.094	414.192	No results	Invalid mass	No results	Lipids and lipid-like molecules	Glycerophospholipids	Glycerophosphocholines	Phosphocholines	2.15961e+06	2.49238e+06	1.98867e+06	2.13367e+06	2.96666e+06	2.6412e+06	1.91617e+06	2.85465e+06	3.05925e+06	2.35222e+06	1.92274e+06	4.20761e+06	0.881659	-0.181708	0.509535	0.555556	0.358245
Com_4127_neg	Desthiobiotin	C10 H18 N2 O3	214.133	3.615	213.125	Full match	No results	No results	Organoheterocyclic compounds	Azoles	Imidazoles	Imidazolyl carboxylic acids and derivatives	1.22326e+06	1.18104e+06	1.19707e+06	944771	1.30691e+06	1.00018e+06	2.1459e+06	2.40902e+06	1.96645e+06	2.02446e+06	1.6375e+06	2.10037e+06	0.557912	-0.84189	1.2004e-05	1	1.60407
Com_4136_neg	JNJ-1661010	C19 H19 N5 O S	365.132	5.614	364.125	No results	No results	Full match	Organoheterocyclic compounds	Diazinanes	Piperazines	N-arylpiperazines	1.19819e+06	766370	816996	783997	774746	1.10697e+06	1.13296e+06	1.05401e+06	1.43752e+06	1.87957e+06	1.4252e+06	1.08891e+06	0.679366	-0.557739	0.0109245	0.861111	0.647898
Com_419_neg	Perillic acid	C10 H14 O2	166.1	6.445	165.092	Full match	No results	Full match	Lipids and lipid-like molecules	Prenol lipids	Monoterpenoids	Menthane monoterpenoids	1.48842e+08	1.45816e+08	1.71437e+08	1.35398e+08	7.24499e+07	1.2935e+08	1.26677e+08	1.28141e+08	1.16912e+08	1.03721e+08	1.57095e+08	1.19602e+08	1.068	0.0949091	0.771604	0.722222	0.061602
Com_4208_neg	Hydrocortisone acetate	C23 H32 O6	404.218	5.897	403.211	No results	No results	Full match	Lipids and lipid-like molecules	Steroids and steroid derivatives	Pregnane steroids	Gluco/mineralocorticoids, progestogins and derivatives	676079	723981	648153	618332	664050	706130	915769	857735	840258	766535	717700	889859	0.80931	-0.305235	0.00138984	0.972222	0.295485
Com_4285_neg	diethyl 2-[(2-morpholinoanilino)methylidene]malonate	C18 H24 N2 O5	348.17	6.263	347.163	Full match	No results	No results					715930	860926	823902	703613	1.01747e+06	1.08188e+06	1.08938e+06	1.1039e+06	1.37759e+06	1.3475e+06	1.31264e+06	1.44759e+06	0.677691	-0.5613	0.0014858	1	0.626084
Com_430_neg	Desalkylflurazepam-d4	C15 H6 [2]H4 Cl F N2 O	159.069	6.094	204.067	Invalid mass	No results	No results					9.96662e+07	9.46315e+07	9.0071e+07	1.08015e+08	9.35293e+07	9.52817e+07	9.49192e+07	9.03253e+07	1.00851e+08	1.01731e+08	8.40433e+07	8.26526e+07	1.0481	0.0677768	0.303751	0.611111	0.145523
Com_431_neg	Azelaic acid	C9 H16 O4	188.105	5.957	187.098	No results	No results	Full match	Lipids and lipid-like molecules	Fatty Acyls	Fatty acids and conjugates	Medium-chain fatty acids	2.89515e+07	2.76604e+07	2.78914e+07	2.50534e+07	2.84616e+07	2.65984e+07	2.96409e+07	3.86172e+07	3.4624e+07	4.07787e+07	2.60044e+07	3.7555e+07	0.794405	-0.332054	0.0255475	0.861111	0.699088
Com_432_neg	7-Hydroxy-3,4-dihydrocarbostyril	C9 H9 N O2	163.064	5.552	162.057	No results	No results	Full match	Organoheterocyclic compounds	Quinolines and derivatives	Quinolones and derivatives	Hydroquinolones	1.16438e+08	1.23558e+08	1.28725e+08	1.20707e+08	1.07294e+08	1.19657e+08	1.41754e+08	1.19773e+08	1.35994e+08	1.17322e+08	1.76526e+08	1.33717e+08	0.868247	-0.203823	0.0810193	0.805556	0.203268
Com_4357_neg	L-Serine	C3 H7 N O3	105.043	1.292	104.036	Full match	Full match	Full match	Organic acids and derivatives	Carboxylic acids and derivatives	Amino acids, peptides, and analogues	Serine and derivatives	3.75975e+06	630503	1.77239e+06	458668	1.03169e+06	723153	1.55204e+06	1.00364e+06	962183	252162	613388	1.90054e+06	1.33294	0.414617	0.658499	0.444444	0.342794
Com_4375_neg	Panthenol	C9 H19 N O4	205.132	5.1	204.125	Full match	Full match	Full match	Lipids and lipid-like molecules	Fatty Acyls	Fatty amides	N-acyl amines	381863	377039	222123	204028	841153	189789	277152	707786	349410	351386	292664	738028	0.815776	-0.293755	0.381706	0.611111	0.28748
Com_4407_neg	Leucine-enkephalin	C28 H37 N5 O7	555.272	5.511	554.265	No results	No results	Full match	Organic acids and derivatives	Carboxylic acids and derivatives	Amino acids, peptides, and analogues	Oligopeptides	1.57087e+06	1.03172e+06	1.07011e+06	980615	2.25253e+06	2.8388e+06	1.47476e+06	1.47661e+06	1.83504e+06	1.56302e+06	1.26224e+06	2.51331e+06	0.962436	-0.055238	0.644029	0.583333	0.320113
Com_441_neg	Nicotinate ribonucleoside	C11 H13 N O6	255.075	5.183	254.068	No results	No results	Full match	Organic oxygen compounds	Organooxygen compounds	Carbohydrates and carbohydrate conjugates	Glycosylamines	4.98932e+07	3.0187e+07	3.15263e+07	2.89858e+07	2.90691e+07	3.50628e+07	7.17932e+07	7.50457e+07	8.77549e+07	6.20427e+07	9.37814e+07	6.71464e+07	0.447422	-1.16029	2.64531e-05	1	2.60086
Com_4431_neg	trans-Petroselinic acid	C18 H34 O2	328.263	7.372	327.255	Invalid mass	No results	No results	Lipids and lipid-like molecules	Fatty Acyls	Fatty acids and conjugates	Long-chain fatty acids	7.64508e+06	7.90837e+06	1.0132e+07	1.0762e+07	5.09597e+06	8.5748e+06	7.86073e+06	8.66995e+06	1.01497e+07	7.24664e+06	1.33478e+07	6.03956e+06	0.940049	-0.0891915	0.72622	0.527778	0.0450859
Com_45_neg	(±)12(13)-DiHOME	C18 H34 O4	314.247	7.147	313.24	Full match	Full match	Full match					1.53336e+08	1.026e+08	1.00345e+08	2.35819e+08	1.05956e+08	2.52397e+08	1.55043e+08	1.48857e+08	1.79451e+08	1.50175e+08	2.31254e+08	1.44448e+08	0.941762	-0.0865649	0.536102	0.583333	0.23862
Com_4642_neg	LPC 16:1	C24 H48 N O7 P	539.325	8.721	538.317	No results	Invalid mass	No results	Lipids and lipid-like molecules	Glycerophospholipids	Glycerophosphocholines	Phosphocholines	146047	63659	118349	75517.6	74768.5	62956.8	89147.3	78603.8	76069.5	84760.9	89129.1	75152.5	1.09827	0.135234	0.779901	0.638889	0.044614
Com_4650_neg	7-Methylxanthine	C6 H6 N4 O2	166.048	1.36	165.041	No results	No results	Full match	Organoheterocyclic compounds	Imidazopyrimidines	Purines and purine derivatives	Xanthines	151583	158630	124275	147602	269062	96912.3	206743	161869	168166	133880	132394	183757	0.960736	-0.0577875	0.631572	0.666667	0.0709686
Com_4712_neg	Δ17-6-keto prostaglandin F1α	C20 H32 O6	414.229	5.66	413.221	Invalid mass	No results	No results	Lipids and lipid-like molecules	Fatty Acyls	Eicosanoids	Prostaglandins and related compounds	2.79056e+06	2.48162e+06	2.49803e+06	2.17268e+06	2.89331e+06	2.3061e+06	1.14043e+06	1.97883e+06	1.41405e+06	1.3463e+06	697632	835981	2.0426	1.03041	0.00329304	1	1.49497
Com_4728_neg	4-Aminohippuric acid	C9 H10 N2 O3	194.07	5.05	193.063	Full match	Full match	Full match	Benzenoids	Benzene and substituted derivatives	Benzoic acids and derivatives	Hippuric acids	4.35324e+06	3.99594e+06	4.63448e+06	4.99561e+06	2.75527e+06	4.31529e+06	1.84205e+06	1.50727e+06	1.43386e+06	1.31322e+06	1.43827e+06	1.17933e+06	2.87466	1.52339	3.47849e-06	1	1.02267
Com_4745_neg	Indole-3-acetic acid	C10 H9 N O2	175.064	5.935	174.057	Full match	No results	Full match	Organoheterocyclic compounds	Indoles and derivatives	Indolyl carboxylic acids and derivatives	Indole-3-acetic acid derivatives	6.37747e+06	7.54341e+06	8.32878e+06	6.45182e+06	7.20669e+06	9.87445e+06	1.29587e+06	1.40106e+06	609160	807408	972063	992549	7.53238	2.91311	7.81336e-07	1	2.7535
Com_4749_neg	2-[2-(methylthio)benzoyl]benzoic acid	C15 H12 O3 S	272.054	4.785	271.047	Invalid mass	No results	No results					1.24854e+06	1.02826e+06	828264	864137	632404	848373	1.61267e+06	1.32475e+06	1.64311e+06	1.18406e+06	1.67596e+06	1.07545e+06	0.639969	-0.643926	0.00402844	0.944444	1.0146
Com_47_neg	Isoproterenol	C11 H17 N O3	211.122	5.709	256.12	No results	No results	Full match	Benzenoids	Phenols	Benzenediols	Catechols	1.49871e+07	1.33323e+07	1.40151e+07	8.13382e+06	1.86118e+07	1.85569e+07	3.52942e+07	3.27667e+07	2.7462e+07	3.7131e+07	4.17611e+07	4.18455e+07	0.405238	-1.30316	0.00021275	1	0.761907
Com_4805_neg	Tyrosol	C8 H10 O2	138.068	6.046	137.061	Full match	No results	No results	Benzenoids	Phenols	Tyrosols and derivatives	Tyrosols	3.011e+06	2.48511e+06	2.87811e+06	3.459e+06	1.87992e+06	2.92599e+06	3.74953e+06	2.5052e+06	3.08675e+06	2.45686e+06	1.5278e+07	2.67763e+06	0.559225	-0.8385	0.317248	0.388889	0.650503
Com_4819_neg	2,5-Dimethylphenol	C8 H10 O	122.074	6.103	121.066	Full match	No results	No results	Benzenoids	Benzene and substituted derivatives	Xylenes	p-Xylenols	4.12793e+06	3.53656e+06	4.66065e+06	6.0655e+06	3.71159e+06	4.26681e+06	8.29327e+06	3.19083e+06	3.69114e+06	3.56845e+06	1.52012e+07	4.14194e+06	0.692341	-0.530446	0.474783	0.527778	0.227368
Com_483_neg	Metanephrine	C10 H15 N O3	197.106	5.468	196.099	No results	No results	Full match	Benzenoids	Phenols	Methoxyphenols	Methoxyphenols	3.1262e+07	5.68534e+06	4.31682e+06	3.0628e+07	7.61813e+06	7.67432e+06	8.15921e+06	2.1263e+07	9.60775e+06	1.24249e+07	1.21175e+07	1.14972e+07	1.16139	0.215847	0.752482	0.666667	0.236022
Com_4874_neg	Esculin	C15 H16 O9	340.081	4.901	339.073	Full match	No results	No results	Phenylpropanoids and polyketides	Coumarins and derivatives	Coumarin glycosides	Coumarin glycosides	488442	490880	304467	266181	328587	435678	805479	370670	489372	400268	1.01257e+06	773329	0.600836	-0.734957	0.0466485	0.805556	0.69569
Com_487_neg	N-Acetyl-L-methionine	C7 H13 N O3 S	191.062	5.339	190.055	Full match	Full match	Full match	Organic acids and derivatives	Carboxylic acids and derivatives	Amino acids, peptides, and analogues	Methionine and derivatives	1.85525e+07	1.5687e+07	1.58185e+07	1.78244e+07	1.54329e+07	2.36401e+07	8.94954e+06	1.17033e+07	9.64747e+06	1.01272e+07	1.11612e+07	1.3058e+07	1.65446	0.72636	0.000205279	1	0.879119
Com_4921_neg	3-benzyl-1-butyl-4-hydroxy-1,2-dihydroquinolin-2-one	C20 H21 N O2	307.154	6.119	306.147	Invalid mass	No results	No results					1.18204e+06	1.07005e+06	936239	1.10977e+06	693996	898453	1.4722e+06	1.37264e+06	1.57666e+06	1.22635e+06	1.56115e+06	1.9612e+06	0.642359	-0.638549	0.00148117	1	1.01401
Com_4935_neg	N1-[4-(2-thienylthio)phenyl]-4-chlorobenzamide	C17 H12 Cl N O S2	345.003	1.403	343.996	Full match	No results	No results					225237	231968	268516	215841	393455	142700	310899	223631	245913	232564	303840	465531	0.82907	-0.270433	0.281123	0.722222	0.528637
Com_4_neg	2-Hydroxycaproic acid	C6 H12 O3	132.079	6.009	131.072	Full match	Full match	Full match	Lipids and lipid-like molecules	Fatty Acyls	Fatty acids and conjugates	Medium-chain fatty acids	5.73607e+09	6.14215e+09	6.20712e+09	5.89263e+09	6.41817e+09	6.4456e+09	6.02935e+09	7.83372e+09	6.61332e+09	7.73843e+09	5.59902e+09	6.90721e+09	0.904734	-0.144434	0.15499	0.722222	0.226153
Com_5007_neg	3-[4-(tert-butyl)anilino]-2-(3-thienylcarbonyl)acrylonitrile	C18 H18 N2 O S	310.118	4.991	309.11	Invalid mass	No match	No results					4.69774e+06	3.97868e+06	3.93919e+06	2.89582e+06	2.77054e+06	2.6702e+06	1.41283e+07	5.67199e+06	5.0074e+06	6.09098e+06	5.2776e+06	1.34317e+07	0.422355	-1.24347	0.00826162	1	0.789316
Com_5031_neg	4-Toluic acid	C8 H8 O2	136.053	6.761	135.046	No results	Full match	Full match	Benzenoids	Benzene and substituted derivatives	Benzoic acids and derivatives	Benzoic acids	2.1998e+06	2.1356e+06	1.93648e+06	1.94396e+06	1.81635e+06	2.01838e+06	2.5945e+06	3.08781e+06	2.31937e+06	2.45e+06	3.0081e+06	2.32194e+06	0.763578	-0.389153	0.00216507	1	1.2054
Com_5096_neg	L-Glutathione (reduced)	C10 H17 N3 O6 S	307.085	1.845	306.077	Full match	Full match	Full match	Organic acids and derivatives	Carboxylic acids and derivatives	Amino acids, peptides, and analogues	Peptides	189844	293720	182202	163360	177007	212035	588858	286288	400640	202041	251234	498026	0.546979	-0.870444	0.0215737	0.888889	0.616197
Com_5125_neg	Elaidic acid	C18 H34 O2	282.257	10.496	281.249	Full match	No results	No results	Lipids and lipid-like molecules	Fatty Acyls	Fatty acids and conjugates	Long-chain fatty acids	1.83832e+06	862192	777865	956671	451781	451008	593974	861052	633830	659478	515612	710741	1.34296	0.425415	0.439952	0.638889	0.345027
Com_5139_neg	cis,cis-Muconic acid	C6 H6 O4	142.027	1.489	141.02	Full match	Full match	Full match	Lipids and lipid-like molecules	Fatty Acyls	Fatty acids and conjugates	Medium-chain fatty acids	1.56387e+06	905599	1.05721e+06	1.37058e+06	4.47498e+06	3.27026e+06	5.8816e+06	3.10756e+06	2.70777e+06	3.08641e+06	3.23796e+06	2.70534e+06	0.609963	-0.713206	0.0626162	0.722222	1.88642
Com_5173_neg	D,L-3,4-Dihydroxymandelic acid	C8 H8 O5	184.038	5.101	183.03	No results	Full match	Full match					9.18008e+06	8.16792e+06	7.48148e+06	7.73041e+06	3.36088e+06	6.41564e+06	9.8221e+06	7.38121e+06	8.86206e+06	6.03236e+06	9.97392e+06	4.97196e+06	0.89994	-0.1521	0.535502	0.583333	0.229397
Com_519_neg	2-Methoxyestradiol	C19 H26 O3	256.18	5.854	255.172	Invalid mass	No results	No results	Lipids and lipid-like molecules	Steroids and steroid derivatives	Estrane steroids	Estrogens and derivatives	6.36108e+06	6.20232e+06	5.45447e+06	6.31936e+06	5.61193e+06	6.81936e+06	1.12796e+07	1.10572e+07	9.58226e+06	1.04762e+07	9.35058e+06	1.00475e+07	0.595024	-0.74898	5.79123e-07	1	0.607947
Com_51_neg	12-Hydroxydodecanoic acid	C12 H24 O3	216.173	7.104	215.166	Full match	Full match	No results	Organic acids and derivatives	Hydroxy acids and derivatives	Medium-chain hydroxy acids and derivatives	Medium-chain hydroxy acids and derivatives	6.90363e+08	7.01363e+08	8.37518e+08	9.21523e+08	1.68731e+08	5.49495e+08	7.65034e+08	6.77796e+08	5.81569e+08	6.66148e+08	1.20976e+09	2.21505e+08	0.938663	-0.09132	0.834347	0.527778	0.118892
Com_520_neg	L-Phenylalanine	C9 H11 N O2	165.08	5.652	164.072	Full match	Full match	Full match	Organic acids and derivatives	Carboxylic acids and derivatives	Amino acids, peptides, and analogues	Phenylalanine and derivatives	1.44642e+07	1.36966e+07	1.22641e+07	1.01896e+07	1.07741e+07	1.17594e+07	2.10564e+07	2.86786e+07	2.30103e+07	2.59387e+07	1.92022e+07	2.0215e+07	0.529669	-0.916836	2.156e-05	1	1.51528
Com_5213_neg	Chlorogenic Acid Methyl Ester	C17 H20 O9	368.109	5.697	367.102	No results	No results	Full match					1.28795e+06	952490	1.22806e+06	1.28722e+06	1.19941e+06	1.35318e+06	951919	1.0123e+06	1.13402e+06	893820	1.11871e+06	1.03876e+06	1.18844	0.249066	0.0244922	0.888889	0.432207
Com_5234_neg	Estrone sulfate	C18 H22 O5 S	350.113	5.235	349.106	Invalid mass	No results	No results	Lipids and lipid-like molecules	Steroids and steroid derivatives	Sulfated steroids	Sulfated steroids	1.74485e+06	1.31067e+06	1.47678e+06	1.17819e+06	1.25953e+06	1.17922e+06	1.90368e+06	1.80043e+06	1.52458e+06	2.28485e+06	1.48327e+06	1.81012e+06	0.754076	-0.407219	0.0104281	0.944444	1.19588
Com_5254_neg	PE (16:0/18:2)	C39 H74 N O8 P	715.519	10.982	714.512	No results	Invalid mass	No results	Lipids and lipid-like molecules	Glycerophospholipids	Glycerophosphoethanolamines	1-alkyl,2-acylglycerophosphoethanolamines	66561.8	7.9078e+06	357635	84729.7	79665.4	106496	85829.3	335364	295780	119270	85108.3	96140.7	8.45499	3.0798	0.579125	0.583333	0.602883
Com_5270_neg	4-Nitrophenol	C6 H5 N O3	139.027	5.929	138.02	Full match	Full match	Full match	Benzenoids	Phenols	Nitrophenols	Nitrophenols	3.69546e+06	3.01354e+06	3.25574e+06	2.66788e+06	5.15253e+06	4.76684e+06	4.02792e+06	6.63071e+06	5.01525e+06	4.86276e+06	3.51958e+06	5.22649e+06	0.770147	-0.376794	0.0817498	0.805556	1.01758
Com_5297_neg	7,8-Dihydrofolate	C19 H21 N7 O6	443.156	5.576	442.149	No results	No results	Full match					901250	815221	869075	833972	824131	854692	1.06068e+06	1.1212e+06	1.00792e+06	1.01691e+06	1.09396e+06	1.16006e+06	0.789127	-0.341671	1.36071e-05	1	0.523859
Com_533_neg	Taurocholic acid	C26 H45 N O7 S	515.294	6.991	514.287	No results	No results	Full match	Lipids and lipid-like molecules	Steroids and steroid derivatives	Bile acids, alcohols and derivatives	Trihydroxy bile acids, alcohols and derivatives	8.32331e+07	1.29261e+08	1.0364e+08	1.09795e+08	4.71632e+07	9.77903e+07	7.78943e+07	5.25569e+07	4.61451e+07	3.81838e+07	1.0325e+08	4.40604e+07	1.57663	0.656843	0.0494518	0.861111	0.205304
Com_5355_neg	Choline Glycerophosphate	C8 H20 N O6 P	257.102	1.868	256.095	No results	No results	Full match	Lipids and lipid-like molecules	Glycerophospholipids	Glycerophosphocholines	Glycerophosphocholines	609605	529601	468023	473002	550937	456736	601197	691022	829333	546910	817966	643026	0.747775	-0.419323	0.0075141	0.916667	0.651837
Com_539_neg	Epinephrine	C9 H13 N O3	183.09	5.738	182.083	Full match	No results	Full match	Benzenoids	Phenols	Benzenediols	Catechols	3.0386e+07	2.76994e+07	2.48681e+07	2.61307e+07	2.85914e+07	2.1308e+07	2.51916e+07	2.23235e+07	2.0019e+07	2.42403e+07	2.00895e+07	2.22203e+07	1.1857	0.245739	0.0268286	0.861111	0.692274
Com_5529_neg	Prostaglandin G2	C20 H32 O6	368.219	7.252	367.212	No results	No results	Full match	Lipids and lipid-like molecules	Fatty Acyls	Eicosanoids	Prostaglandins and related compounds	273088	267754	607617	432311	277889	549092	7.41128e+06	1.02637e+07	1.09057e+07	1.19396e+07	7.27066e+06	1.08808e+07	0.0410377	-4.60691	8.67597e-08	1	2.58841
Com_5532_neg	H-Gly-Pro-OH	C7 H12 N2 O3	172.085	1.476	171.078	No results	No results	Full match	Organic acids and derivatives	Carboxylic acids and derivatives	Amino acids, peptides, and analogues	Dipeptides	652327	608100	691321	716322	580020	659495	907975	915781	715725	810444	740703	1.02041e+06	0.764539	-0.387338	0.00355642	0.972222	0.608715
Com_553_neg	N-Isobutyrylglycine	C6 H11 N O3	145.074	6.007	144.067	No results	Full match	Full match	Organic acids and derivatives	Carboxylic acids and derivatives	Amino acids, peptides, and analogues	N-acyl-alpha amino acids	1.60349e+07	1.59134e+07	1.92673e+07	1.49497e+07	1.29962e+07	8.67643e+06	4.5474e+06	6.00673e+06	4.86761e+06	4.8976e+06	3.71537e+06	4.7404e+06	3.05257	1.61002	2.91797e-05	1	1.63636
Com_5572_neg	DL-Mandelic acid	C8 H8 O3	152.048	6.402	151.04	Full match	Partial match	Full match					1.5139e+06	1.24028e+06	1.37234e+06	1.06672e+06	1.24429e+06	1.19117e+06	1.7025e+06	1.34261e+06	1.38019e+06	1.42857e+06	2.00239e+06	1.35721e+06	0.827992	-0.27231	0.0516624	0.833333	0.537876
Com_55_neg	Gibberellin A7	C19 H22 O5	330.144	5.663	329.137	Invalid mass	No results	No results	Lipids and lipid-like molecules	Prenol lipids	Diterpenoids	C19-gibberellin 6-carboxylic acids	2.8168e+07	2.88629e+07	3.21123e+07	2.18565e+07	3.46703e+07	4.20587e+07	5.67841e+07	6.41234e+07	7.07505e+07	6.01141e+07	5.77729e+07	6.30627e+07	0.503824	-0.989008	0.000257502	1	0.665665
Com_5621_neg	D-Ribose	C5 H10 O5	150.053	1.459	149.046	No results	No results	Full match	Organic oxygen compounds	Organooxygen compounds	Carbohydrates and carbohydrate conjugates	Pentoses	340571	317581	231654	287120	573006	277426	501405	291983	336881	221222	358676	276882	1.02029	0.0289743	0.958765	0.5	0.0895414
Com_562_neg	Benzoic acid	C7 H6 O2	122.037	5.538	121.03	Full match	Full match	Full match	Benzenoids	Benzene and substituted derivatives	Benzoic acids and derivatives	Benzoic acids	1.10474e+08	1.24389e+08	1.28842e+08	1.19379e+08	1.23726e+08	1.17813e+08	1.22448e+08	1.39164e+08	1.26232e+08	1.30001e+08	1.17819e+08	1.28262e+08	0.948553	-0.0761995	0.128726	0.75	0.108609
Com_5646_neg	Glycoursodeoxycholic acid	C26 H43 N O5	449.316	7.562	448.309	Full match	Full match	Full match	Lipids and lipid-like molecules	Steroids and steroid derivatives	Bile acids, alcohols and derivatives	Glycinated bile acids and derivatives	670697	763571	754854	1.03476e+06	386323	699564	131526	122010	123340	122766	137067	120755	5.68973	2.50836	3.77513e-05	1	1.66014
Com_564_neg	3-Indoxyl sulphate	C8 H7 N O4 S	213.01	5.362	212.003	Full match	Full match	Full match	Organic acids and derivatives	Organic sulfuric acids and derivatives	Arylsulfates	Arylsulfates	4.24345e+07	1.10892e+08	9.83302e+07	1.22459e+08	3.0515e+07	1.39475e+07	1.64543e+08	1.23057e+08	4.76677e+07	3.46256e+07	5.63584e+07	4.06249e+07	0.896552	-0.15754	0.670929	0.388889	0.298351
Com_5656_neg	O1-(4-chlorobenzoyl)-4-nitrobenzene-1-carbohydroximamide	C14 H10 Cl N3 O4	319.037	5.081	318.03	Full match	No results	No results					2.34872e+06	3.27699e+06	2.10828e+06	1.32697e+06	1.34362e+06	1.02392e+06	2.10286e+06	3.43689e+06	2.85284e+06	3.91147e+06	1.83698e+06	1.31422e+06	0.739458	-0.43546	0.228814	0.666667	0.267437
Com_567_neg	4-Methylphenol	C7 H8 O	108.058	5.642	107.051	Full match	No results	Full match	Benzenoids	Phenols	Cresols	Para cresols	1.2157e+08	1.23104e+08	1.26643e+08	1.21998e+08	1.17034e+08	1.11126e+08	1.03143e+08	9.72838e+07	1.10797e+08	6.75815e+07	9.20538e+07	7.51384e+07	1.32139	0.402054	0.0122747	1	0.493127
Com_5715_neg	Glu-Glu	C10 H16 N2 O7	276.097	1.483	275.09	No results	No results	Full match	Organic acids and derivatives	Carboxylic acids and derivatives	Amino acids, peptides, and analogues	Dipeptides	525792	403033	607924	555988	615441	621104	795263	981222	973678	521297	617982	808129	0.708724	-0.496704	0.0261179	0.833333	0.688036
Com_5723_neg	Ribulose-5-phosphate	C5 H11 O8 P	230.02	1.364	229.013	No results	No results	Full match	Organic oxygen compounds	Organooxygen compounds	Carbohydrates and carbohydrate conjugates	Pentose phosphates	532641	465315	339394	403100	734807	338150	896504	597687	622823	492990	618980	674009	0.720833	-0.472263	0.0407138	0.833333	0.795733
Com_5811_neg	SM (d14:1/20:0)	C39 H79 N2 O6 P	748.577	9.956	747.57	No results	Invalid mass	No results	Lipids and lipid-like molecules	Sphingolipids	Phosphosphingolipids	Phosphosphingolipids	71401.2	6.28533e+06	1.36548e+06	139594	330541	151033	150503	1.20501e+06	630614	559346	186762	124394	2.92071	1.54632	0.828163	0.5	0.390107
Com_5831_neg	D-Saccharic acid	C6 H10 O8	210.036	5.931	209.028	Invalid mass	No results	No results	Organic oxygen compounds	Organooxygen compounds	Carbohydrates and carbohydrate conjugates	Glucuronic acid derivatives	3.51491e+06	2.22692e+06	3.27151e+06	3.97371e+06	3.16225e+06	4.34047e+06	4.62113e+06	3.6133e+06	3.74985e+06	3.8834e+06	4.21527e+06	4.26702e+06	0.841469	-0.249018	0.107149	0.777778	0.720507
Com_5897_neg	2-Phenylpropionic acid	C9 H10 O2	150.069	6.445	149.061	No results	No results	Full match	Phenylpropanoids and polyketides	Phenylpropanoic acids	Not available	Phenylpropanoic acids	5.69738e+06	5.54296e+06	6.04408e+06	5.99757e+06	2.88003e+06	5.07096e+06	6.11036e+06	6.39065e+06	5.40073e+06	5.50412e+06	6.82414e+06	5.21792e+06	0.881095	-0.182631	0.264791	0.666667	0.181349
Com_590_neg	4-Acetamidobutyric Acid	C6 H11 N O3	145.074	5.512	144.067	No results	No results	Full match	Organic acids and derivatives	Carboxylic acids and derivatives	Amino acids, peptides, and analogues	Gamma amino acids and derivatives	6.44769e+07	8.44924e+07	8.35199e+07	5.69177e+07	2.19711e+07	3.58033e+07	1.1519e+07	7.81234e+06	6.7447e+06	6.26676e+06	8.05841e+06	6.00275e+06	7.48171	2.90337	8.19955e-05	1	2.37062
Com_5911_neg	LPA 8:0	C11 H23 O7 P	298.119	6.567	297.112	No results	Full match	No results	Lipids and lipid-like molecules	Glycerophospholipids	Glycerophosphates	1,2-diacylglycerol-3-phosphates	255285	359417	337392	366320	210250	203566	769176	561509	540270	594160	675349	472980	0.479385	-1.06074	0.000332779	1	1.07378
Com_596_neg	N-Acetyl-L-tyrosine	C11 H13 N O4	223.085	5.242	222.078	Full match	Full match	Full match	Organic acids and derivatives	Carboxylic acids and derivatives	Amino acids, peptides, and analogues	Tyrosine and derivatives	1.20989e+08	1.0245e+08	1.18101e+08	1.16828e+08	1.18316e+08	1.14788e+08	9.95181e+07	1.43555e+08	1.06914e+08	1.13625e+08	1.08658e+08	1.11816e+08	1.0108	0.0154914	0.783581	0.722222	0.0264764
Com_6061_neg	Eriocitrin	C27 H32 O15	1192.36	4.86	595.174	Invalid mass	No results	No results	Phenylpropanoids and polyketides	Flavonoids	Flavonoid glycosides	Flavonoid-7-O-glycosides	6.16844e+06	3.90383e+06	3.22929e+06	5.61018e+06	3.04331e+06	3.22431e+06	3.4013e+06	2.38908e+06	2.64006e+06	3.01761e+06	4.12122e+06	2.48188e+06	1.39489	0.480151	0.0708206	0.805556	0.196327
Com_6118_neg	LPS 18:0	C24 H48 N O9 P	525.309	10.873	524.302	No results	Full match	No results	Lipids and lipid-like molecules	Glycerophospholipids	Glycerophosphoserines	Phosphatidylserines	3.12753e+06	537019	776579	584292	312681	365574	613578	764970	305386	201654	147373	139710	2.62519	1.39242	0.0942144	0.777778	0.596711
Com_615_neg	3-Hydroxy-3-methylglutaric acid	C6 H10 O5	162.053	1.373	161.046	Full match	No results	No results	Lipids and lipid-like molecules	Fatty Acyls	Fatty acids and conjugates	Hydroxy fatty acids	1.97714e+07	3.83895e+07	5.86313e+06	3.96524e+07	1.4391e+08	1.33971e+07	2.73654e+07	2.10676e+07	4.71622e+07	2.02762e+07	2.25664e+07	2.85981e+07	1.56244	0.643802	0.987724	0.444444	0.0953802
Com_6305_neg	3-Nitro-L-Tyrosine	C9 H10 N2 O5	226.06	5.317	225.052	No results	No results	Full match	Organic acids and derivatives	Carboxylic acids and derivatives	Amino acids, peptides, and analogues	Tyrosine and derivatives	620118	701276	892347	776247	565673	726722	1.19689e+06	1.38991e+06	1.2951e+06	1.09602e+06	1.27398e+06	1.62255e+06	0.543832	-0.878767	3.74097e-05	1	1.67197
Com_6355_neg	Palmitic acid	C16 H32 O2	256.241	10.259	255.234	Full match	No results	No results	Lipids and lipid-like molecules	Fatty Acyls	Fatty acids and conjugates	Long-chain fatty acids	5.79442e+06	3.97078e+06	3.43397e+06	3.8598e+06	1.36867e+06	1.99262e+06	1.96775e+06	3.48845e+06	1.47365e+06	2.24537e+06	1.00608e+06	2.3255e+06	1.63273	0.707289	0.128573	0.75	0.497509
Com_6408_neg	LPE 8:0	C13 H28 N O7 P	341.161	6.344	340.154	No results	Full match	No results	Lipids and lipid-like molecules	Glycerophospholipids	Glycerophosphoethanolamines	1-acyl-sn-glycero-3-phosphoethanolamines	1.60064e+06	2.56688e+06	3.01073e+06	3.03092e+06	2.36365e+06	2.67278e+06	4.19954e+06	4.21055e+06	3.02877e+06	3.4072e+06	8.02836e+06	3.77434e+06	0.572095	-0.805674	0.0128939	0.972222	0.440876
Com_643_neg	2-(1-{2-[(3-furylmethyl)amino]-2-oxoethyl}cyclohexyl)acetic acid	C15 H21 N O4	279.148	6.509	278.141	Full match	No results	No results					9.33764e+06	7.01849e+06	8.74572e+06	8.5095e+06	6.25645e+06	8.09952e+06	1.72347e+06	1.87485e+06	1.98749e+06	1.65838e+06	2.25172e+06	2.05225e+06	4.15367	2.05439	1.18551e-08	1	1.27104
Com_647_neg	Tetradecanedioic acid	C14 H26 O4	258.184	6.882	257.177	Full match	Full match	Full match	Lipids and lipid-like molecules	Fatty Acyls	Fatty acids and conjugates	Long-chain fatty acids	5.724e+07	7.28185e+07	7.47257e+07	7.09044e+07	5.3276e+07	6.97511e+07	9.01808e+07	1.98701e+08	1.12355e+08	1.01504e+08	1.30141e+08	7.97686e+07	0.559483	-0.837833	0.00733213	1	0.455007
Com_6531_neg	(2-amino-5-chlorophenyl)(phenyl)methanone oxime	C13 H11 Cl N2 O	246.057	4.871	245.05	Full match	No results	No results					203662	159494	190669	171500	172620	206020	239302	287233	251836	208757	386522	231069	0.68795	-0.539624	0.00804963	1	0.470082
Com_6533_neg	Kinetin 9-riboside	C15 H17 N5 O5	347.123	5.356	346.116	No results	No results	Full match	Nucleosides, nucleotides, and analogues	Purine nucleosides	Not available	Purine nucleosides	573142	501465	578902	528073	497369	511883	1.03482e+06	705297	598200	606806	697545	673449	0.739283	-0.435801	0.0153842	1	0.643315
Com_658_neg	Asp-Phe	C13 H16 N2 O5	280.107	5.435	261.089	No results	No results	Full match	Organic acids and derivatives	Carboxylic acids and derivatives	Amino acids, peptides, and analogues	Peptides	3.85396e+07	3.62024e+07	3.33243e+07	3.22566e+07	4.11229e+07	3.46005e+07	5.38044e+07	2.0965e+07	6.50383e+07	2.41995e+07	6.32328e+07	6.80148e+07	0.731728	-0.45062	0.377818	0.666667	0.557202
Com_6690_neg	Cnidioside A	C17 H20 O9	414.118	5.231	413.111	Invalid mass	No results	No results					3.84141e+06	2.23458e+06	3.24364e+06	2.51301e+06	2.22462e+06	2.39908e+06	3.78161e+06	6.00044e+06	6.649e+06	7.53415e+06	5.81974e+06	3.68981e+06	0.491605	-1.02443	0.00121891	0.944444	0.902722
Com_6757_neg	Tanespimycin	C31 H43 N3 O8	621.279	5.083	620.271	Invalid mass	No results	No results	Phenylpropanoids and polyketides	Macrolactams	Not available	Macrolactams	1.9774e+06	1.54414e+06	1.56192e+06	2.04453e+06	2.13148e+06	1.91434e+06	3.1558e+06	2.75905e+06	2.72903e+06	2.27808e+06	2.42594e+06	2.80182e+06	0.691889	-0.531388	0.000574338	1	1.09579
Com_677_neg	2,4,6-Trihydroxyacetophenone	C8 H8 O4	168.043	5.532	167.035	Full match	Full match	Full match	Organic oxygen compounds	Organooxygen compounds	Carbonyl compounds	Alkyl-phenylketones	9.16735e+07	1.04482e+08	1.09339e+08	1.04789e+08	9.99911e+07	1.00541e+08	1.03851e+08	1.12894e+08	1.07065e+08	1.07418e+08	9.72248e+07	1.04115e+08	0.965614	-0.0504819	0.29125	0.638889	0.0526017
Com_67_neg	4-[4-(tert-butoxycarbonyl)piperazino]-4-oxobut-2-enoic acid	C13 H20 N2 O5	284.138	5.671	283.131	Full match	No results	No results					3.70273e+07	3.91957e+07	3.79947e+07	2.22472e+07	5.20313e+07	5.6457e+07	6.80443e+07	7.66672e+07	8.25478e+07	7.17432e+07	6.43636e+07	8.0863e+07	0.551412	-0.858797	0.00417393	1	0.782847
Com_6872_neg	PE (22:5e/10:0)	C37 H66 N O7 P	667.446	11.227	666.439	No results	Invalid mass	No results	Lipids and lipid-like molecules	Glycerophospholipids	Glycerophosphoethanolamines	1-alkyl,2-acylglycerophosphoethanolamines	4.67796e+06	456507	1.06229e+06	652240	119318	128951	402930	61467.1	131567	46380.3	709770	163217	4.68364	2.22763	0.124781	0.722222	0.767704
Com_6957_neg	Asp-Phe methyl ester	C14 H18 N2 O5	294.122	5.016	293.115	No results	No results	Full match					317368	317327	359355	271502	398037	396762	486656	497570	646245	449339	400056	628329	0.662877	-0.593187	0.00227638	1	0.986039
Com_6958_neg	3-Methyladipic acid	C7 H12 O4	160.074	5.706	159.067	No results	No results	Full match	Lipids and lipid-like molecules	Fatty Acyls	Fatty acids and conjugates	Medium-chain fatty acids	1.72229e+06	1.85848e+06	1.0706e+06	2.13084e+06	757634	722369	1.2417e+06	4.26415e+06	1.6208e+06	4.17288e+06	1.26098e+06	4.8243e+06	0.475255	-1.07323	0.0728752	0.75	1.40542
Com_6997_neg	LPS 16:0	C22 H44 N O9 P	497.277	9.755	496.27	No results	Full match	No results	Lipids and lipid-like molecules	Glycerophospholipids	Glycerophosphoserines	Phosphatidylserines	118836	77859.4	77538.5	87756.6	68052.1	62408.4	152593	99363.9	94294.4	81915.9	80688.2	99932.7	0.808905	-0.305959	0.141981	0.805556	0.269859
Com_7045_neg	Tetrahydroaldosterone	C21 H32 O5	364.224	7.922	363.217	No results	No results	Full match	Organoheterocyclic compounds	Oxepanes	Not available	Oxepanes	756634	551738	687510	1.02505e+06	1.05807e+06	854603	5.14157e+06	4.0669e+06	4.58403e+06	4.05714e+06	6.20402e+06	4.56706e+06	0.172379	-2.53635	2.28686e-07	1	2.01904
Com_7079_neg	Octanoyl-coenzyme A	C29 H50 N7 O17 P3 S	1786.46	4.723	892.222	Invalid mass	No results	No results	Lipids and lipid-like molecules	Fatty Acyls	Fatty acyl thioesters	2,3,4-saturated fatty acyl CoAs	64059.4	48646.9	52419.8	45059.5	59603.9	44384.6	84965.8	86468.7	62072.5	63732.1	60023.8	69829.6	0.735612	-0.442984	0.00671443	0.916667	0.279883
Com_7097_neg	Glycyl-L-leucine	C8 H16 N2 O3	188.117	5.469	187.109	No results	No results	Full match	Organic acids and derivatives	Carboxylic acids and derivatives	Amino acids, peptides, and analogues	Peptides	2.06963e+06	1.12426e+06	1.25562e+06	1.36469e+06	1.54467e+06	1.35663e+06	1.37175e+06	2.1433e+06	1.81226e+06	1.30897e+06	1.66167e+06	1.98185e+06	0.847828	-0.238157	0.183959	0.75	0.965717
Com_7100_neg	15(R),19(R)-Hydroxy prostaglandin F2α	C20 H34 O6	370.234	7.568	369.227	Full match	No results	Full match	Lipids and lipid-like molecules	Fatty Acyls	Eicosanoids	Prostaglandins and related compounds	630597	501467	538349	741028	539773	598722	3.77989e+06	4.56004e+06	5.46151e+06	5.25783e+06	6.08723e+06	3.60476e+06	0.123471	-3.01776	1.24966e-08	1	1.78292
Com_7161_neg	2-Methylbutyl beta-D-glucopyranoside	C11 H22 O6	250.144	4.752	249.137	Invalid mass	No results	No results					265600	304815	264641	288143	413367	227520	329085	483848	342580	390218	369363	364802	0.773757	-0.370047	0.0256808	0.861111	0.493305
Com_7242_neg	nor-6β-Oxycodol	C17 H21 N O4	303.144	4.944	302.137	Invalid mass	No results	No results	Benzenoids	Phenanthrenes and derivatives	Not available	Phenanthrenes and derivatives	214118	398335	246433	237881	533169	361795	348888	419430	518976	331478	395658	478364	0.798996	-0.323741	0.143748	0.694444	0.646182
Com_724_neg	Homogentisic Acid	C8 H8 O4	168.043	4.908	167.036	No results	No results	Full match	Benzenoids	Benzene and substituted derivatives	Phenylacetic acids	2(hydroxyphenyl)acetic acids	4.42891e+07	4.29567e+07	4.98985e+07	3.66101e+07	5.68097e+07	5.08242e+07	7.25455e+07	8.65227e+07	7.80959e+07	7.41581e+07	6.85454e+07	6.73241e+07	0.629234	-0.668332	0.000190675	1	0.572776
Com_7369_neg	2-deoxyglucose-6-phosphate	C6 H13 O8 P	244.036	1.465	243.028	No results	No results	Full match	Organic acids and derivatives	Organic phosphoric acids and derivatives	Phosphate esters	Monoalkyl phosphates	401012	199825	175962	169702	4.25905e+06	226114	488951	757318	947861	1.03315e+06	478336	2.63589e+06	0.856526	-0.223431	0.163254	0.833333	1.03342
Com_7396_neg	2-{2-oxo-2-[(2-oxo-3-azepanyl)amino]ethoxy}acetic acid	C10 H16 N2 O5	244.107	1.521	243.099	Full match	No results	No results					400207	351941	403324	340794	484771	331584	877277	791474	580556	344321	517787	525091	0.635946	-0.653024	0.027726	0.888889	1.02602
Com_751_neg	6-chloro-2-methyl-4-[(2,3,4,5,6-pentamethylbenzyl)oxy]quinoline	C22 H24 Cl N O	353.16	5.59	352.153	Invalid mass	No results	No results					1.14165e+07	1.35378e+07	1.16032e+07	8.91358e+06	1.28131e+07	1.32574e+07	1.47026e+07	1.18577e+07	1.55139e+07	9.41122e+06	1.34172e+07	1.67912e+07	0.875726	-0.191448	0.271328	0.75	0.246459
Com_7577_neg	Folinic acid	C20 H23 N7 O7	473.168	5.019	472.161	Full match	No results	No results	Organoheterocyclic compounds	Pteridines and derivatives	Pterins and derivatives	Tetrahydrofolic acids	183671	297187	202083	157017	138938	164098	195815	393774	337595	441615	356585	227425	0.585308	-0.772731	0.0118614	0.916667	0.633756
Com_763_neg	LPC 16:0	C24 H50 N O7 P	541.34	9.299	540.333	No results	Invalid mass	No results	Lipids and lipid-like molecules	Glycerophospholipids	Glycerophosphocholines	Phosphocholines	2.98579e+06	1.04427e+06	1.23813e+06	881041	511470	321279	604940	672568	593013	554397	222758	522421	2.20245	1.13911	0.132478	0.722222	0.334486
Com_7710_neg	Glycerophospho-N-palmitoyl ethanolamine	C21 H44 N O7 P	453.287	8.505	452.28	Full match	No results	Full match	Lipids and lipid-like molecules	Glycerophospholipids	Glycerophosphoethanolamines	Glycero-3-phospho-N-acyl-ethanolamines	67175.6	52031.5	55078.4	52355.1	53796.8	53739.3	76371.9	67918.6	80730.2	64591.8	76057.7	65760.6	0.774577	-0.368519	0.000844949	0.944444	0.321363
Com_7762_neg	LPC 14:1	C22 H44 N O7 P	511.293	7.956	510.286	No results	Invalid mass	No results	Lipids and lipid-like molecules	Glycerophospholipids	Glycerophosphocholines	Phosphocholines	90691.5	104614	83251	81618.5	78807	72378.2	130162	111065	107897	108804	122942	98442.2	0.75276	-0.409739	0.00165994	0.972222	0.394369
Com_783_neg	Glycocholic acid	C26 H43 N O6	465.311	6.978	464.304	Full match	Full match	Full match	Lipids and lipid-like molecules	Steroids and steroid derivatives	Bile acids, alcohols and derivatives	Glycinated bile acids and derivatives	3.31063e+07	5.14657e+07	4.55239e+07	5.70637e+07	3.35058e+07	5.1214e+07	2.09214e+06	1.95016e+06	2.16752e+06	1.83169e+06	2.58936e+06	1.21959e+06	22.9425	4.51995	8.03329e-10	1	1.42376
Com_785_neg	Prostaglandin A2	C20 H30 O4	370.187	5.279	369.179	Invalid mass	No results	No results	Lipids and lipid-like molecules	Fatty Acyls	Eicosanoids	Prostaglandins and related compounds	9.11587e+07	8.86583e+07	8.31666e+07	8.49238e+07	8.16199e+07	8.32917e+07	1.12038e+08	1.31209e+08	1.33579e+08	1.42363e+08	1.35812e+08	1.5251e+08	0.635061	-0.655033	3.17633e-05	1	0.68863
Com_812_neg	D-Phenylalanine	C9 H11 N O2	165.08	5.886	164.072	No results	No results	Full match	Organic acids and derivatives	Carboxylic acids and derivatives	Amino acids, peptides, and analogues	Phenylalanine and derivatives	7.52865e+06	3.74088e+06	5.31496e+06	3.40996e+06	5.08381e+06	7.31657e+06	6.14273e+06	7.21067e+06	3.5198e+06	5.09432e+06	5.33884e+06	5.17078e+06	0.997466	-0.00366053	0.888266	0.527778	0.122517
Com_8251_neg	cis-2-Decenoic acid	C10 H18 O2	170.131	7.365	169.124	Full match	No results	No results	Lipids and lipid-like molecules	Fatty Acyls	Fatty acids and conjugates	Medium-chain fatty acids	937769	1.13107e+06	1.58601e+06	2.22255e+06	79150.6	92296.7	126452	123442	125646	114335	136694	103466	8.28568	3.05062	0.0534713	0.666667	1.74262
Com_8296_neg	LPC 20:3	C28 H52 N O7 P	1182.71	9.284	590.349	No results	Invalid mass	No results	Lipids and lipid-like molecules	Glycerophospholipids	Glycerophosphocholines	Phosphocholines	1.70268e+06	833828	1.60149e+06	1.62103e+06	748861	500690	901307	326032	647094	435254	1.39557e+06	723614	1.58247	0.662182	0.146984	0.777778	0.296061
Com_8339_neg	LPG 7:0	C13 H27 O9 P	358.14	6.187	357.133	No results	Full match	No results	Lipids and lipid-like molecules	Glycerophospholipids	Glycerophosphoglycerols	Phosphatidylglycerols	375619	519049	388417	634836	253556	403925	1.25478e+06	848206	1.18456e+06	829192	1.42731e+06	1.02827e+06	0.391855	-1.35161	0.000173657	1	1.86725
Com_8367_neg	Tetranor-12R-HETE	C16 H26 O3	266.189	7.184	265.182	Full match	No results	No results	Lipids and lipid-like molecules	Fatty Acyls	Fatty acids and conjugates	Long-chain fatty acids	1.656e+06	1.42028e+06	1.96956e+06	2.07592e+06	867302	1.46713e+06	2.06439e+06	1.87876e+06	2.06971e+06	1.80906e+06	3.15857e+06	1.49754e+06	0.757827	-0.400059	0.110403	0.75	0.250235
Com_842_neg	(+/-)9-HpODE	C18 H32 O4	312.231	6.912	311.224	Full match	Partial match	Full match	Lipids and lipid-like molecules	Fatty Acyls	Lineolic acids and derivatives	Lineolic acids and derivatives	2.35493e+07	2.37493e+07	2.6743e+07	2.80912e+07	1.71975e+07	2.49047e+07	2.5301e+07	2.32453e+07	2.6933e+07	2.49414e+07	3.33651e+07	2.10639e+07	0.931452	-0.102446	0.463636	0.583333	0.2848
Com_8447_neg	Jasmonic acid	C12 H18 O3	210.126	7.151	209.119	Full match	Full match	No results	Lipids and lipid-like molecules	Fatty Acyls	Lineolic acids and derivatives	Jasmonic acids	190470	190053	192706	204089	128448	159474	514836	341812	412667	309623	767240	436574	0.382801	-1.38533	0.000321524	1	1.84137
Com_850_neg	Pantothenic acid	C9 H17 N O5	219.112	5.082	218.104	Full match	Full match	Full match	Organic oxygen compounds	Organooxygen compounds	Alcohols and polyols	Secondary alcohols	2.77479e+07	4.03389e+07	2.31177e+07	1.37252e+07	1.27787e+07	1.21815e+07	2.02938e+07	3.69506e+07	2.89975e+07	4.11213e+07	2.34302e+07	1.68985e+07	0.774574	-0.368524	0.238863	0.722222	0.164809
Com_851_neg	3-(benzoylamino)benzyl benzoate	C21 H17 N O3	331.121	5.274	330.114	Full match	No results	No results					3.70655e+07	3.13932e+07	3.47735e+07	3.4513e+07	3.34079e+07	3.59986e+07	5.15606e+07	5.95257e+07	6.02914e+07	6.50963e+07	5.97432e+07	6.64884e+07	0.571129	-0.808111	6.94652e-07	1	1.44372
Com_8600_neg	LysoPE 18:0	C23 H48 N O7 P	481.318	9.299	480.311	No results	No results	Full match	Lipids and lipid-like molecules	Glycerophospholipids	Glycerophosphoethanolamines	1-acyl-sn-glycero-3-phosphoethanolamines	12272.5	10733.6	11868	9783.54	10429.9	10217.2	15908.2	14513.1	14269.7	14008.7	15015.4	16025	0.727709	-0.458567	5.26896e-05	1	0.322926
Com_861_neg	Kinetin	C10 H9 N5 O	215.08	5.58	260.078	No results	No results	Full match	Organoheterocyclic compounds	Imidazopyrimidines	Purines and purine derivatives	6-alkylaminopurines	4.08182e+06	4.21819e+06	3.92435e+06	4.34724e+06	5.45975e+06	4.72938e+06	4.90891e+06	5.38285e+06	4.07309e+06	4.78461e+06	3.80456e+06	5.48127e+06	0.94111	-0.0875653	0.474107	0.611111	0.0888363
Com_8696_neg	LPC 11:0	C19 H40 N O7 P	471.262	7.364	470.255	No results	Invalid mass	No results	Lipids and lipid-like molecules	Glycerophospholipids	Glycerophosphocholines	Phosphocholines	731993	664417	639241	594648	598823	564922	124780	139465	134085	101020	252772	102098	4.44153	2.15106	4.7648e-05	1	1.68462
Com_8703_neg	Boldione	C19 H24 O2	284.178	5.771	613.353	No results	No results	Full match	Lipids and lipid-like molecules	Steroids and steroid derivatives	Androstane steroids	Androgens and derivatives	641054	574167	787587	657275	688827	660755	862230	891983	853233	859180	746647	794018	0.800765	-0.320549	0.00169618	0.972222	0.986812
Com_8795_neg	2'-O-Methylguanosine	C11 H15 N5 O5	297.108	4.84	296.101	Full match	Full match	Full match	Nucleosides, nucleotides, and analogues	Purine nucleosides	Not available	Purine nucleosides	1.19514e+06	1.55234e+06	1.08667e+06	594814	607432	697290	1.35421e+06	1.79422e+06	1.59314e+06	2.56262e+06	1.80104e+06	1.50231e+06	0.540529	-0.887555	0.00799872	0.944444	0.603942
Com_8906_neg	16-Hydroxyhexadecanoic acid	C16 H32 O3	254.225	9.737	253.218	Invalid mass	No results	No match	Lipids and lipid-like molecules	Fatty Acyls	Fatty acids and conjugates	Long-chain fatty acids	677598	271517	392825	457631	113132	134647	103721	167820	147284	109919	72010	170386	2.65497	1.40869	0.0347649	0.833333	0.967307
Com_898_neg	(R)-3-Hydroxy myristic acid	C14 H28 O3	244.205	8.327	243.197	Full match	Full match	No results	Lipids and lipid-like molecules	Fatty Acyls	Fatty acids and conjugates	Long-chain fatty acids	1.6393e+06	1.0296e+06	1.37484e+06	1.93702e+06	1.04433e+06	1.09941e+06	9.53452e+06	5.3792e+06	5.49126e+06	4.88774e+06	1.15769e+07	3.84479e+06	0.199548	-2.32519	4.54277e-05	1	1.57853
Com_8_neg	Levodopa	C9 H11 N O4	197.069	5.447	196.062	No results	No results	Full match	None	None	None	None	4.98147e+09	4.7559e+09	4.57643e+09	5.07155e+09	5.24021e+09	4.80547e+09	1.4015e+07	1.37728e+07	1.15431e+07	1.26007e+07	1.21823e+07	9.74435e+06	398.481	8.63837	1.89297e-11	1	2.72545
Com_906_neg	2-Hydroxyhippuric acid	C9 H9 N O4	195.054	5.148	194.046	Full match	Full match	No results	Benzenoids	Benzene and substituted derivatives	Benzoic acids and derivatives	Hippuric acids	4.66695e+07	4.06883e+07	4.22976e+07	4.33391e+07	5.40885e+07	3.92479e+07	3.78341e+07	3.21754e+07	3.97627e+07	2.8289e+07	4.39766e+07	3.70011e+07	1.21591	0.282033	0.0330576	0.861111	0.16131
Com_91_neg	3-Hydroxydecanoic acid	C10 H20 O3	188.142	6.863	187.134	Full match	Full match	Full match	Organic acids and derivatives	Hydroxy acids and derivatives	Medium-chain hydroxy acids and derivatives	Medium-chain hydroxy acids and derivatives	7.36259e+07	6.5591e+07	8.44039e+07	9.91052e+07	4.32882e+07	8.15011e+07	7.29505e+08	7.76297e+08	7.2052e+08	7.25675e+08	9.49294e+08	4.82351e+08	0.102088	-3.29212	5.19752e-08	1	2.91411
Com_920_neg	6-phenyl[1,2,3,4]tetraazolo[1,5-b]pyridazin-7-ol	C10 H7 N5 O	213.064	5.168	212.057	Full match	No results	No results					5.31163e+07	4.27442e+07	4.3804e+07	4.47895e+07	5.57621e+07	4.51118e+07	4.67702e+07	3.68305e+07	4.6666e+07	3.55944e+07	5.35529e+07	4.5538e+07	1.0769	0.10689	0.341246	0.472222	0.0840206
Com_954_neg	Prostaglandin A3	C20 H28 O4	314.185	6.184	313.178	Invalid mass	No results	No results	Lipids and lipid-like molecules	Fatty Acyls	Eicosanoids	Prostaglandins and related compounds	3.70121e+06	3.62951e+06	3.89829e+06	3.054e+06	5.94123e+06	6.30892e+06	7.55995e+06	1.12632e+07	7.91363e+06	1.01529e+07	7.84992e+06	9.87299e+06	0.485843	-1.04144	0.000641658	1	1.04628
Com_95_neg	Phenylacetylglycine	C10 H11 N O3	193.075	5.624	192.067	Full match	Full match	Full match	Organic acids and derivatives	Carboxylic acids and derivatives	Amino acids, peptides, and analogues	N-acyl-alpha amino acids	4.57317e+08	4.37236e+08	4.1663e+08	4.46882e+08	4.54949e+08	4.0372e+08	6.31957e+08	6.62409e+08	6.02868e+08	6.26365e+08	6.34047e+08	6.44876e+08	0.688157	-0.53919	1.91734e-07	1	0.7049
Com_960_neg	Roquefortine C	C22 H23 N5 O2	389.182	5.494	388.174	Invalid mass	No results	No results	Organoheterocyclic compounds	Indoles and derivatives	Pyrroloindoles	Pyrroloindoles	7.46649e+06	1.39751e+07	1.8914e+07	1.94818e+07	2.03187e+07	2.00441e+07	2.1233e+07	1.88042e+07	2.67404e+07	2.12128e+07	1.8178e+07	3.50362e+07	0.709611	-0.4949	0.0852275	0.777778	1.00278

## Sheet: FMILK.vs.BMILK_pos
Compound_ID	Name	Formula	Molecular Weight	RT [min]	m/z	mzCloud_Results	mzVault_Results	MassList_Results	Class_I	Class_II	Class_III	Class_IV	pos_FMILK01	pos_FMILK02	pos_FMILK03	pos_FMILK04	pos_FMILK05	pos_FMILK06	pos_BMILK01	pos_BMILK02	pos_BMILK03	pos_BMILK04	pos_BMILK05	pos_BMILK06	FC	log2FC	Pvalue	ROC	VIP
Com_10069_pos	2-ethyl-2-(3-methoxyphenyl)cyclohexanone oxime	C15 H21 N O2	123.577	1.214	124.584	Invalid mass	Invalid mass	No results					1.06163e+06	998240	611982	528705	976979	1.10255e+06	6.69784e+06	1.42174e+06	1.2897e+06	887911	1.08991e+06	1.46083e+06	0.410968	-1.2829	0.0874424	0.861111	0.924546
Com_1006_pos	N1-(2,3-dihydro-1,4-benzodioxin-6-yl)acetamide	C10 H11 N O3	193.074	5.557	194.082	Full match	Partial match	Full match					3.5757e+08	3.77725e+08	4.15094e+08	4.01293e+08	5.78767e+08	4.36552e+08	3.77178e+08	5.13804e+08	4.77139e+08	5.41825e+08	4.05274e+08	5.1927e+08	0.905631	-0.143005	0.288054	0.666667	0.0805471
Com_1007_pos	3-(3-methylbut-2-en-1-yl)-3H-purin-6-amine	C10 H13 N5	203.116	5.833	204.123	Invalid mass	Invalid mass	No match					9.92851e+06	9.02763e+06	9.66749e+06	1.10671e+07	2.33086e+07	1.16614e+07	2.75432e+07	6.94154e+06	6.34787e+06	7.80247e+06	7.05255e+06	5.13196e+06	1.22758	0.295812	0.267145	0.833333	0.410607
Com_10093_pos	MAG (18:2)	C21 H38 O4	354.277	9.439	355.285	No results	No results	Full match	Lipids and lipid-like molecules	Fatty Acyls	Lineolic acids and derivatives	Lineolic acids and derivatives	5.33074e+06	1.6309e+06	1.34703e+06	2.73992e+06	4.20624e+06	2.52178e+06	2.0289e+06	1.8024e+06	1.7648e+06	1.61581e+06	2.13407e+06	1.8002e+06	1.59486	0.673429	0.161753	0.694444	0.737384
Com_100_pos	1-Stearoylglycerol	C21 H42 O4	358.309	10.56	359.316	Full match	Full match	No results	Lipids and lipid-like molecules	Glycerolipids	Monoradylglycerols	1-monoacylglycerols	2.45129e+09	2.95592e+09	2.10625e+09	2.28428e+09	1.53438e+09	1.39361e+09	7.44341e+08	2.69142e+09	2.14425e+09	2.50412e+09	5.21757e+08	2.42077e+09	1.15409	0.206753	0.399327	0.472222	0.232721
Com_10103_pos	5-Methyluridine	C10 H14 N2 O6	258.086	2.566	259.093	No results	No results	Full match	Nucleosides, nucleotides, and analogues	Pyrimidine nucleosides	Not available	Pyrimidine nucleosides	4.74885e+06	4.90776e+06	4.38632e+06	3.9135e+06	5.55582e+06	4.70835e+06	7.62419e+06	6.31495e+06	6.52917e+06	5.65193e+06	6.45048e+06	6.9811e+06	0.71351	-0.486995	0.000328499	1	1.43589
Com_10152_pos	4-[(4-phenethyl-1,4-diazepan-1-yl)sulfonyl]-2,1,3-benzoxadiazole	C19 H22 N4 O3 S	404.159	5.366	405.166	Invalid mass	No results	No results					5.42009e+06	5.33902e+06	5.40878e+06	5.64681e+06	7.17753e+06	5.17647e+06	8.68019e+06	6.11841e+06	6.88229e+06	8.31138e+06	6.74153e+06	6.4034e+06	0.792093	-0.336258	0.0129484	0.888889	0.956053
Com_10174_pos	2-Methylpentanedioic acid	C6 H10 O4	146.058	6.607	147.065	No results	No results	Full match	Lipids and lipid-like molecules	Fatty Acyls	Fatty acids and conjugates	Hydroxy fatty acids	2.08813e+07	2.24931e+07	2.16183e+07	1.87888e+07	1.49317e+07	1.59438e+07	2.88769e+07	4.28002e+07	3.83456e+07	4.93915e+07	3.82314e+07	3.82719e+07	0.486005	-1.04096	2.87464e-05	1	1.72861
Com_10196_pos	11-trans Leukotriene C4	C30 H47 N3 O9 S	626.302	4.895	627.309	Invalid mass	No results	No results					3.08251e+06	2.3344e+06	2.92768e+06	2.69106e+06	2.95643e+06	1.94044e+06	9.16125e+06	4.40065e+06	3.30223e+06	1.92045e+06	3.63356e+06	4.26823e+06	0.597028	-0.744129	0.104354	0.833333	0.907091
[truncated: 610 more rows]
