# Supplementary material for: Effect of folA gene in human breast milk-derived Limosilactobacillus reuteri on its folate biosynthesis
Source: Front Microbiol. 2024 May 15;15:1402654. doi: 10.3389/fmicb.2024.1402654 (PMC11133606; doi:10.3389/fmicb.2024.1402654)
Supplement: SUPPLEMENTARY TABLE S1 — All metabolites. [file Data_Sheet_1.ZIP › Supplementary Table/Supplementary Table S2. Differential metabolites.xlsx]

## Sheet: In MRS (pos)
Compound_ID	Name	ROC	VIP	Up.Down	FC	log2FC	Pvalue	Formula	Molecular Weight	RT [min]	m/z	mzCloud_Results	mzVault_Results	MassList_Results	Class_I	Class_II	Class_III	Class_IV	pos_FMRS01	pos_FMRS02	pos_FMRS03	pos_FMRS04	pos_FMRS05	pos_FMRS06	pos_BMRS01	pos_BMRS02	pos_BMRS03	pos_BMRS04	pos_BMRS05	pos_BMRS06
Com_7589_pos	alpha-Ketoglutaric acid	1	4.24234	up	8.74475	3.12842	8.14227e-05	C5 H6 O5	146.022	2.057	147.029	No results	No results	Full match	Organic acids and derivatives	Keto acids and derivatives	Gamma-keto acids and derivatives	Gamma-keto acids and derivatives	1.60104e+07	1.28622e+07	1.46545e+07	1.1362e+07	1.96142e+07	1.36361e+07	971882	4.44169e+06	1.37205e+06	1.24388e+06	1.10071e+06	948894
Com_13436_pos	cis-Aconitic acid	1	4.00623	up	5.05069	2.33648	0.000696027	C6 H6 O6	174.017	2.101	175.024	No results	No results	Full match	Organic acids and derivatives	Carboxylic acids and derivatives	Tricarboxylic acids and derivatives	Tricarboxylic acids and derivatives	5.91834e+06	4.55685e+06	6.74248e+06	4.44964e+06	9.49746e+06	9.02558e+06	921468	4.20493e+06	805899	740482	619660	664969
Com_998_pos	3-hydroxy-N-(1-hydroxy-4-methylpentan-2-yl)-5-oxo-6-phenylhexanamide	1	1.7674	up	4.27376	2.09551	0.000183971	C18 H27 N O4	359.143	1.402	360.15	Invalid mass	Invalid mass	No results					1.06512e+07	5.22893e+06	9.55632e+06	6.60079e+06	8.83851e+06	1.02693e+07	4.10837e+06	1.68287e+06	2.43863e+06	1.20285e+06	1.09015e+06	1.44436e+06
Com_6930_pos	Triethanolamine	0.888889	2.06786	up	3.22278	1.6883	0.020801	C6 H15 N O3	149.105	1.331	150.113	No results	Full match	No results	Organic nitrogen compounds	Organonitrogen compounds	Amines	1,2-aminoalcohols	2.36575e+06	4.11014e+06	3.05319e+06	1.37785e+07	5.62891e+06	1.7388e+06	982809	2.366e+06	2.1922e+06	1.17409e+06	704521	2.09865e+06
Com_3962_pos	12-oxo Phytodienoic Acid	1	5.6154	up	3.05111	1.60934	1.02158e-09	C18 H28 O3	292.204	6.853	293.211	Full match	Partial match	No results	Lipids and lipid-like molecules	Fatty Acyls	Eicosanoids	Prostaglandins and related compounds	3.88017e+07	4.06607e+07	3.36128e+07	3.54166e+07	3.49261e+07	3.20366e+07	1.06686e+07	1.18925e+07	1.22703e+07	1.12067e+07	1.28579e+07	1.17191e+07
Com_67_pos	α-Lactose	0.944444	1.15936	up	2.96374	1.56742	0.00463446	C12 H22 O11	342.117	1.348	343.124	Full match	Full match	Full match	Organic oxygen compounds	Organooxygen compounds	Carbohydrates and carbohydrate conjugates	O-glycosyl compounds	3.15892e+07	1.07541e+07	2.23144e+07	1.33734e+07	3.13172e+07	2.50757e+07	2.02057e+07	8.08862e+06	5.50168e+06	3.7274e+06	3.69032e+06	4.14255e+06
Com_7966_pos	2,5-Furandicarboxylic acid	0.888889	1.44161	up	2.76592	1.46776	0.0229256	C6 H4 O5	156.006	2.905	139.003	No results	No results	Full match	Organoheterocyclic compounds	Furans	Furoic acid and derivatives	Furoic acids	1.90447e+06	1.47962e+06	1.55466e+06	1.43171e+06	6.59953e+06	4.78885e+06	1.02804e+06	2.10489e+06	858991	709269	724282	995110
Com_686_pos	N1-(1-benzyl-4-piperidyl)-4-chlorobenzene-1-sulfonamide	0.861111	1.10276	up	2.52769	1.33782	0.0269613	C18 H21 Cl N2 O2 S	364.098	1.403	365.106	Invalid mass	Invalid mass	No results					1.34558e+07	2.70078e+06	7.92841e+06	3.79706e+06	5.1754e+06	3.10903e+06	8.57162e+06	965737	1.99115e+06	898622	587065	1.29393e+06
Com_7638_pos	Dioctyldimethylammonium chloride	0.944444	2.20658	up	2.34178	1.2276	0.0239899	C18 H39 N	269.309	8.369	270.316	Full match	Partial match	No results					6.68281e+06	3.75515e+06	4.64075e+06	5.74064e+06	7.16996e+06	5.96281e+06	5.45063e+06	2.47663e+06	3.16445e+06	694788	641120	2.07082e+06
Com_232_pos	Adenine	0.916667	1.29919	up	2.12038	1.08432	0.0141471	C5 H5 N5	135.055	1.497	136.062	Full match	Full match	Full match	Organoheterocyclic compounds	Imidazopyrimidines	Purines and purine derivatives	6-aminopurines	1.37601e+08	3.50281e+08	3.27225e+08	2.78873e+08	5.63995e+08	2.33698e+08	1.15403e+08	9.21955e+07	1.36352e+08	1.37257e+08	2.57096e+08	1.53835e+08
Com_9239_pos	Gly-Tyr	0.972222	2.58454	up	1.98476	0.988964	0.00578353	C11 H14 N2 O4	238.096	4.172	239.103	No results	Full match	Full match	Organic acids and derivatives	Carboxylic acids and derivatives	Amino acids, peptides, and analogues	Peptides	7.4975e+06	6.4364e+06	7.85976e+06	1.43507e+07	1.53215e+07	7.91033e+06	4.00631e+06	4.34233e+06	3.97641e+06	6.56911e+06	5.15419e+06	5.86769e+06
Com_6446_pos	N-Acetyl-aspartic acid	0.944444	3.2759	up	1.89059	0.91884	0.00837362	C6 H9 N O5	175.048	2.423	176.056	No results	No results	Full match	Organic acids and derivatives	Carboxylic acids and derivatives	Amino acids, peptides, and analogues	Aspartic acid and derivatives	1.66043e+07	1.62964e+07	1.89009e+07	2.4628e+07	1.91467e+07	1.94342e+07	7.44746e+06	1.39174e+07	9.85261e+06	5.26419e+06	7.70802e+06	1.66433e+07
Com_21774_pos	GPK	1	2.75296	up	1.79646	0.845155	0.0105386	C13 H24 N4 O4	322.164	5.21	323.172	Invalid mass	No results	No results					3.5126e+06	3.18067e+06	3.37015e+06	4.70344e+06	3.89563e+06	3.59997e+06	2.9475e+06	1.74308e+06	1.04169e+06	3.13176e+06	1.97267e+06	1.55572e+06
Com_20458_pos	U-47700-d6	0.833333	1.34086	up	1.70226	0.767449	0.0197564	C16 H16 [2]H6 Cl2 N2 O	334.149	1.448	335.156	Full match	No results	No results					2.74616e+06	1.63512e+06	3.37697e+06	1.72833e+06	3.54677e+06	2.70831e+06	1.38223e+06	1.79086e+06	862437	2.15335e+06	1.85459e+06	1.20406e+06
Com_11448_pos	LPE 18:0	1	1.00824	up	1.59436	0.672974	0.00133049	C23 H48 N O7 P	481.318	10.056	482.325	No results	Full match	Full match	Lipids and lipid-like molecules	Glycerophospholipids	Glycerophosphoethanolamines	1-acyl-sn-glycero-3-phosphoethanolamines	805881	785254	968538	804139	792546	675318	537125	516330	611337	402638	366213	596843
Com_7723_pos	N-Acetylmethionine	0.972222	2.01899	up	1.59212	0.670949	0.00146128	C7 H13 N O3 S	191.062	5.348	192.069	No results	Full match	Full match	Organic acids and derivatives	Carboxylic acids and derivatives	Amino acids, peptides, and analogues	Methionine and derivatives	1.85902e+07	1.27159e+07	1.78424e+07	1.46162e+07	1.92124e+07	1.59525e+07	9.77524e+06	1.03711e+07	7.1716e+06	1.27401e+07	1.22966e+07	9.78233e+06
Com_20817_pos	VQH	0.916667	1.14495	up	1.55904	0.640656	0.0248132	C16 H26 N6 O5	382.197	4.695	383.205	Full match	No results	No results					2.67237e+06	2.44876e+06	3.38399e+06	2.43642e+06	4.69374e+06	4.68659e+06	2.30586e+06	3.1813e+06	2.00684e+06	1.7618e+06	1.52876e+06	2.25031e+06
Com_19806_pos	Deisopropylatrazine	0.972222	3.07477	up	1.48617	0.571597	0.000993803	C5 H8 Cl N5	173.048	3.168	174.055	Invalid mass	No results	No match					4.45582e+06	3.53668e+06	4.00844e+06	4.15649e+06	4.69105e+06	4.47186e+06	3.7886e+06	2.88199e+06	2.47916e+06	2.91413e+06	2.33718e+06	2.63626e+06
Com_5203_pos	15-OxoEDE	0.888889	1.28577	up	1.44665	0.532714	0.0194229	C20 H34 O3	304.24	7.912	305.248	Invalid mass	No match	No match	Lipids and lipid-like molecules	Fatty Acyls	Fatty acids and conjugates	Long-chain fatty acids	9.13981e+06	7.52723e+06	1.03294e+07	8.22293e+06	6.5157e+06	6.52885e+06	6.84313e+06	5.60824e+06	7.44898e+06	3.92198e+06	3.8732e+06	5.6671e+06
Com_1206_pos	(±)13-HpODE	1	1.68016	up	1.38786	0.472861	0.000346372	C18 H32 O4	294.22	7.192	295.227	Invalid mass	No match	No match					1.32658e+08	1.31539e+08	1.34482e+08	1.23307e+08	1.09671e+08	1.06969e+08	9.68841e+07	8.90148e+07	1.021e+08	7.60329e+07	7.94215e+07	8.87517e+07
Com_10103_pos	5-Methyluridine	0.888889	2.1604	up	1.36567	0.449613	0.0277805	C10 H14 N2 O6	258.086	2.566	259.093	No results	No results	Full match	Nucleosides, nucleotides, and analogues	Pyrimidine nucleosides	Not available	Pyrimidine nucleosides	9.93034e+06	6.87759e+06	9.82083e+06	8.06887e+06	1.14113e+07	1.31204e+07	7.88476e+06	8.78999e+06	6.35977e+06	7.83612e+06	6.41241e+06	6.08702e+06
Com_446_pos	3-[(4-hydroxyphenyl)methyl]-octahydropyrrolo[1,2-a]pyrazine-1,4-dione	0.916667	1.13053	down	0.805684	-0.311714	0.0128455	C14 H16 N2 O3	260.117	5.275	261.124	Full match	No results	No results					3.29009e+08	3.53962e+08	2.96276e+08	3.41893e+08	2.99248e+08	2.84808e+08	3.41834e+08	3.77942e+08	3.53675e+08	4.6424e+08	4.66638e+08	3.60364e+08
Com_3381_pos	(1E)-5-hydroxy-1,7-diphenylhept-1-en-3-one	0.916667	1.83888	down	0.762373	-0.391432	0.0102588	C19 H20 O2	302.127	5.273	303.134	Invalid mass	No results	No results					3.2818e+07	2.97987e+07	3.20081e+07	3.78794e+07	3.00818e+07	2.60244e+07	3.54739e+07	5.26599e+07	3.7454e+07	4.50324e+07	3.45231e+07	4.22558e+07
Com_3006_pos	2-hydroxy-3,6-diphenylcyclohexyl acetate	1	2.10041	down	0.756192	-0.403175	0.0129187	C20 H22 O3	332.138	5.427	333.146	Invalid mass	No results	No results					3.69904e+07	3.97617e+07	4.06487e+07	3.87871e+07	3.99393e+07	4.01555e+07	4.45845e+07	5.05849e+07	4.15569e+07	6.28487e+07	6.37249e+07	4.9164e+07
Com_6381_pos	1-(4-Methoxyphenyl)-2-propanone	0.861111	1.17064	down	0.750729	-0.413636	0.0374433	C10 H12 O2	164.084	5.816	165.091	No results	No results	Full match					1.3708e+07	1.15658e+07	1.5212e+07	1.5264e+07	2.40352e+07	1.19277e+07	2.17457e+07	1.90919e+07	1.74157e+07	2.20832e+07	2.47507e+07	1.70778e+07
Com_4235_pos	(2R,3S,4S,5R,6R)-2-(hydroxymethyl)-6-(propan-2-yloxy)oxane-3,4,5-triol	0.944444	2.05071	down	0.748164	-0.418573	0.0067365	C9 H18 O6	244.089	5.446	245.096	Invalid mass	No match	No match					3.11575e+07	2.94304e+07	3.45324e+07	3.17126e+07	3.24657e+07	2.61746e+07	3.24273e+07	3.89273e+07	3.86435e+07	4.8257e+07	5.08071e+07	3.88423e+07
Com_10734_pos	1-(4-methyl-2-pyridyl)pyrrolidine-2,5-dione	0.888889	2.71004	down	0.740898	-0.432653	0.0343686	C10 H10 N2 O2	208.086	4.722	209.093	Invalid mass	Invalid mass	No match					8.32291e+06	7.24093e+06	7.21665e+06	8.1046e+06	5.33761e+06	5.31396e+06	9.48676e+06	1.37617e+07	7.8676e+06	8.37564e+06	9.01389e+06	7.55696e+06
Com_1677_pos	N-(2-hydroxyphenyl)acetamide	0.888889	1.08322	down	0.73039	-0.45326	0.0196237	C8 H9 N O2	151.063	5.693	152.071	Full match	Partial match	Full match					7.84309e+07	6.03785e+07	5.35511e+07	5.25193e+07	4.04756e+07	4.99359e+07	9.89615e+07	7.39428e+07	7.50122e+07	6.57187e+07	8.48723e+07	6.05502e+07
Com_4477_pos	2-(acetylamino)-3-(1H-indol-3-yl)propanoic acid	0.861111	1.34048	down	0.715658	-0.482658	0.0422264	C13 H14 N2 O3	246.101	5.418	229.096	Full match	Partial match	Full match					2.35363e+07	3.21992e+07	2.28653e+07	2.06401e+07	2.25183e+07	2.49545e+07	2.49548e+07	2.27803e+07	3.74936e+07	4.66307e+07	3.95751e+07	3.35708e+07
Com_1597_pos	4-(2,3-dihydro-1,4-benzodioxin-6-yl)butanoic acid	0.944444	1.19374	down	0.710318	-0.493463	0.024265	C12 H14 O4	239.116	5.681	240.123	Invalid mass	No results	No results					6.37574e+07	7.49968e+07	7.42263e+07	6.53726e+07	6.12906e+07	6.83758e+07	7.89602e+07	8.94232e+07	7.09281e+07	1.07951e+08	1.4163e+08	8.55255e+07
Com_5052_pos	4-ethoxy-6,7-dimethoxyquinazoline	0.972222	1.36717	down	0.7099	-0.494313	0.0252294	C12 H14 N2 O3	234.101	5.631	235.108	Full match	No results	No results					2.27566e+07	2.1415e+07	2.23355e+07	2.37232e+07	2.00503e+07	1.9373e+07	2.44141e+07	2.76123e+07	2.3055e+07	4.40721e+07	3.64058e+07	2.70771e+07
Com_31424_pos	7-(2-hydroxypropan-2-yl)-1,4a-dimethyl-decahydronaphthalen-1-ol	0.833333	1.57085	down	0.642628	-0.637944	0.0493791	C15 H28 O2	240.209	8.705	241.216	Full match	No results	No results					747453	1.15259e+06	1.05118e+06	560093	681113	876090	1.48802e+06	1.45142e+06	2.04194e+06	827410	802636	1.27574e+06
Com_2545_pos	N-lactoyl-phenylalanine	0.972222	1.2104	down	0.619312	-0.691261	0.00322813	C12 H15 N O4	237.1	5.832	238.108	No results	No results	Full match	Organic acids and derivatives	Carboxylic acids and derivatives	Amino acids, peptides, and analogues	Phenylalanine and derivatives	3.34217e+07	5.8139e+07	4.82451e+07	4.35762e+07	3.0894e+07	4.18986e+07	5.85759e+07	5.37865e+07	6.68711e+07	9.03049e+07	8.14452e+07	6.26602e+07
Com_15736_pos	6-(7-methyloctyl)-1H,3H,4H,6H-furo[3,4-c]furan-1-one	0.916667	1.03341	down	0.60505	-0.724874	0.0251141	C15 H24 O3	252.17	7.524	253.178	Invalid mass	No results	No results					1.70255e+06	2.04497e+06	1.98462e+06	723548	1.57472e+06	1.43409e+06	2.86397e+06	2.61392e+06	2.31184e+06	2.20452e+06	1.68265e+06	3.96562e+06
Com_8467_pos	trans-3-Hexenoic acid	1	1.5064	down	0.604505	-0.726175	0.00329461	C6 H10 O2	114.068	6.482	115.076	No results	Full match	Full match	Lipids and lipid-like molecules	Fatty Acyls	Fatty acids and conjugates	Medium-chain fatty acids	7.49166e+06	8.33611e+06	8.14698e+06	8.80631e+06	8.82251e+06	8.05311e+06	1.76122e+07	1.46888e+07	1.68181e+07	1.23512e+07	1.04961e+07	1.0178e+07
Com_2588_pos	1,7-bis(4-hydroxyphenyl)heptan-3-one	1	1.41956	down	0.557748	-0.842314	0.00347475	C19 H22 O3	280.143	6.154	281.15	Invalid mass	No results	No results					2.09454e+07	2.0467e+07	2.57941e+07	2.48328e+07	2.36545e+07	2.04677e+07	6.4827e+07	3.44396e+07	3.97628e+07	4.25092e+07	2.87723e+07	3.38161e+07
Com_3569_pos	10-Undecenoic acid	1	1.0159	down	0.517549	-0.950232	0.00137141	C11 H20 O2	184.147	6.836	185.154	No results	No results	Full match	Lipids and lipid-like molecules	Fatty Acyls	Fatty acids and conjugates	Medium-chain fatty acids	5.55935e+06	4.75854e+06	4.34909e+06	5.05641e+06	4.02614e+06	5.04249e+06	8.6365e+06	9.07276e+06	1.12565e+07	7.51375e+06	6.1016e+06	1.30503e+07
Com_19500_pos	Jasmone	1	3.52896	down	0.430822	-1.21484	5.19464e-05	C11 H16 O	164.12	8.289	165.128	Full match	No results	No results					1.601e+06	2.38808e+06	2.11989e+06	1.96566e+06	1.55144e+06	1.46216e+06	4.82492e+06	4.74061e+06	5.79126e+06	3.21536e+06	3.63664e+06	3.52857e+06
Com_4776_pos	Delta-Tridecalactone	0.916667	1.41738	down	0.417928	-1.25867	0.0120065	C13 H24 O2	212.178	7.522	213.185	No results	No results	Full match	Organoheterocyclic compounds	Lactones	Delta valerolactones	Delta valerolactones	6.30009e+06	7.3759e+06	8.49942e+06	9.28301e+06	3.60823e+06	6.83283e+06	1.64687e+07	1.6773e+07	2.01525e+07	9.78492e+06	6.95192e+06	3.01242e+07
Com_6549_pos	Linolelaidic Acid (C18:2N6T)	1	2.01498	down	0.398739	-1.32648	4.53982e-07	C18 H32 O2	280.241	7.66	281.248	No results	No results	Full match					8.54321e+06	7.25785e+06	7.99604e+06	1.02903e+07	8.23603e+06	7.66468e+06	2.05854e+07	2.07901e+07	2.13771e+07	1.77983e+07	1.81098e+07	2.67048e+07
Com_2248_pos	10-Hydroxydecanoic acid	1	1.81372	down	0.39254	-1.34909	3.0671e-07	C10 H20 O3	188.142	6.864	189.149	No results	No results	Full match	Organic acids and derivatives	Hydroxy acids and derivatives	Medium-chain hydroxy acids and derivatives	Medium-chain hydroxy acids and derivatives	1.24868e+07	1.06345e+07	1.43905e+07	1.36447e+07	1.31979e+07	1.05736e+07	3.06151e+07	3.10548e+07	4.14169e+07	2.95761e+07	3.04984e+07	2.77184e+07
Com_1065_pos	Palmitoleic acid	1	1.83749	down	0.344237	-1.53853	6.8183e-06	C16 H30 O2	254.225	7.999	255.232	No results	Full match	Full match	Lipids and lipid-like molecules	Fatty Acyls	Fatty acids and conjugates	Long-chain fatty acids	3.39819e+07	3.82122e+07	2.82403e+07	2.3699e+07	2.7593e+07	2.71207e+07	9.85612e+07	8.87162e+07	1.08292e+08	5.92461e+07	6.97671e+07	9.49641e+07
Com_7139_pos	Capric acid	1	1.62954	down	0.33366	-1.58355	1.41371e-06	C10 H20 O2	172.147	7.4	173.154	No results	No results	Full match	Lipids and lipid-like molecules	Fatty Acyls	Fatty acids and conjugates	Medium-chain fatty acids	1.28621e+06	1.31377e+06	2.10922e+06	1.72332e+06	1.62482e+06	1.30311e+06	5.71933e+06	4.60909e+06	5.12634e+06	3.63498e+06	4.3224e+06	4.64172e+06
Com_1596_pos	p-Mentha-1,3,8-triene	1	1.10956	down	0.327056	-1.61239	4.12273e-07	C10 H14	134.11	6.646	135.117	No results	No results	Full match	Lipids and lipid-like molecules	Prenol lipids	Monoterpenoids	Aromatic monoterpenoids	1.8015e+06	1.3188e+06	1.67489e+06	1.38675e+06	1.50452e+06	1.48182e+06	5.05001e+06	5.2003e+06	5.36208e+06	4.19844e+06	3.41957e+06	4.80238e+06
Com_1684_pos	Hypoxanthine	0.972222	3.24999	down	0.287352	-1.79911	0.00260531	C5 H4 N4 O	136.039	1.926	137.046	No results	Full match	Full match	Organoheterocyclic compounds	Imidazopyrimidines	Purines and purine derivatives	Hypoxanthines	3.12699e+07	6.00371e+06	5.33998e+06	6.65771e+06	1.45604e+07	6.00692e+06	2.82312e+07	3.27477e+07	3.35349e+07	5.73799e+07	5.29408e+07	3.82077e+07
Com_1135_pos	Pulegone	1	1.83433	down	0.208296	-2.26329	3.28087e-07	C10 H16 O	152.12	6.487	153.128	No results	Full match	No results	Lipids and lipid-like molecules	Prenol lipids	Monoterpenoids	Menthane monoterpenoids	3.87019e+06	3.92024e+06	5.96469e+06	3.34582e+06	3.73246e+06	2.89995e+06	2.14082e+07	2.31647e+07	1.98427e+07	1.65648e+07	1.39442e+07	1.90161e+07

## Sheet: In MRS (neg)
Compound_ID	Name	ROC	VIP	Up.Down	FC	log2FC	Pvalue	Formula	Molecular Weight	RT [min]	m/z	mzCloud_Results	mzVault_Results	MassList_Results	Class_I	Class_II	Class_III	Class_IV	neg_FMRS01	neg_FMRS02	neg_FMRS03	neg_FMRS04	neg_FMRS05	neg_FMRS06	neg_BMRS01	neg_BMRS02	neg_BMRS03	neg_BMRS04	neg_BMRS05	neg_BMRS06
Com_207_neg	Citric acid	1	3.94795	up	32.7781	5.03466	3.64555e-10	C6 H8 O7	192.028	2.052	191.02	Full match	Full match	Full match	Organic acids and derivatives	Carboxylic acids and derivatives	Tricarboxylic acids and derivatives	Tricarboxylic acids and derivatives	1.13196e+08	9.57087e+07	1.33609e+08	7.6836e+07	1.17494e+08	7.31958e+07	2.63567e+06	2.14399e+06	3.68274e+06	3.27459e+06	4.31049e+06	2.56372e+06
Com_3172_neg	2-Furoic acid	1	3.66784	up	10.0907	3.33496	1.59426e-05	C5 H4 O3	112.016	2.042	111.009	No results	No results	Full match	Organoheterocyclic compounds	Furans	Furoic acid and derivatives	Furoic acids	6.16582e+06	3.16343e+06	4.86859e+06	2.09695e+06	5.74575e+06	3.84836e+06	424784	376738	421412	501825	467765	373089
Com_1495_neg	13-Hpotre(R)	1	4.1449	up	4.22843	2.08012	3.52828e-07	C18 H30 O4	310.216	6.856	309.208	No results	No results	Full match					1.77962e+07	2.30618e+07	1.8661e+07	1.96779e+07	2.11526e+07	1.9992e+07	5.46277e+06	5.45579e+06	4.12197e+06	3.6259e+06	4.20187e+06	5.59178e+06
Com_3389_neg	Glucose 1-phosphate	1	2.63488	up	4.14419	2.05109	1.21454e-06	C6 H13 O9 P	260.031	1.329	259.023	Full match	Full match	Full match	Organic oxygen compounds	Organooxygen compounds	Carbohydrates and carbohydrate conjugates	Monosaccharide phosphates	2.13434e+06	2.1206e+06	2.43227e+06	1.69684e+06	3.36628e+06	2.25202e+06	700742	564512	504093	517007	515155	577282
Com_1077_neg	D-Proline	0.944444	2.69441	up	3.01323	1.59131	0.0260718	C5 H9 N O2	115.064	5.485	114.056	No results	No results	Full match	Organic acids and derivatives	Carboxylic acids and derivatives	Amino acids, peptides, and analogues	Proline and derivatives	2.8035e+07	2.10548e+07	2.68234e+07	3.72259e+06	2.76172e+07	2.75714e+07	2.696e+06	1.6626e+07	2.62186e+06	3.09907e+06	1.71144e+07	2.58668e+06
Com_4749_neg	2-[2-(methylthio)benzoyl]benzoic acid	1	3.12318	up	2.50133	1.32269	0.000113687	C15 H12 O3 S	272.054	4.785	271.047	Invalid mass	No results	No results					4.35322e+06	2.99048e+06	4.20126e+06	2.94463e+06	3.09754e+06	3.82013e+06	2.13817e+06	1.581e+06	1.56961e+06	1.0925e+06	991664	1.18541e+06
Com_487_neg	N-Acetyl-L-methionine	1	2.21519	up	2.34635	1.23042	1.96699e-05	C7 H13 N O3 S	191.062	5.339	190.055	Full match	Full match	Full match	Organic acids and derivatives	Carboxylic acids and derivatives	Amino acids, peptides, and analogues	Methionine and derivatives	6.37018e+07	3.72577e+07	5.73551e+07	4.45252e+07	5.52667e+07	6.04255e+07	3.01835e+07	2.32537e+07	1.7907e+07	2.26318e+07	2.2145e+07	1.96351e+07
Com_3190_neg	2-Isopropylmalic acid	1	3.73327	up	2.29541	1.19875	2.97885e-06	C7 H12 O5	176.069	5.51	175.062	Full match	Full match	Full match	Lipids and lipid-like molecules	Fatty Acyls	Fatty acids and conjugates	Hydroxy fatty acids	8.15103e+06	7.06504e+06	8.63163e+06	7.61369e+06	8.95679e+06	9.17154e+06	4.30836e+06	4.00886e+06	3.14564e+06	3.82968e+06	3.49953e+06	2.81177e+06
Com_7079_neg	Octanoyl-coenzyme A	0.888889	1.3781	up	2.26838	1.18166	0.0306128	C29 H50 N7 O17 P3 S	1786.46	4.723	892.222	Invalid mass	No results	No results	Lipids and lipid-like molecules	Fatty Acyls	Fatty acyl thioesters	2,3,4-saturated fatty acyl CoAs	1.71424e+06	995554	1.63924e+06	1.0046e+06	763742	1.74933e+06	1.07072e+06	816775	751633	222698	126747	479409
Com_2533_neg	13(S)-HOTrE	1	2.47846	up	2.15817	1.10981	0.00291841	C18 H30 O3	294.221	7.757	293.213	Full match	No results	Full match	Lipids and lipid-like molecules	Fatty Acyls	Lineolic acids and derivatives	Lineolic acids and derivatives	4.9158e+06	1.19326e+07	6.93696e+06	7.10975e+06	4.50584e+06	7.26786e+06	3.95051e+06	3.61286e+06	4.16462e+06	1.89949e+06	2.3415e+06	3.80185e+06
Com_3506_neg	8,8'-dicarboxy-1,1'-binaphthalene	1	1.15675	up	2.12491	1.0874	6.19171e-05	C22 H14 O4	342.093	4.954	341.086	Invalid mass	No results	No results					1.33268e+06	752009	1.19476e+06	951317	1.17288e+06	1.22419e+06	606411	596510	538979	520622	388040	468555
Com_7369_neg	2-deoxyglucose-6-phosphate	0.861111	1.4958	up	2.12319	1.08623	0.0271379	C6 H13 O8 P	244.036	1.465	243.028	No results	No results	Full match	Organic acids and derivatives	Organic phosphoric acids and derivatives	Phosphate esters	Monoalkyl phosphates	177378	442509	652141	510872	397523	246684	104037	179415	97898.2	230716	440001	91073.8
Com_2422_neg	5-(3-chloro-4-methylanilino)-1-methyl-1H-pyrazol-3-ol	0.972222	1.81241	up	2.11954	1.08375	0.00159139	C11 H12 Cl N3 O	237.068	2.133	236.06	Full match	No results	No results					1.21243e+07	7.44849e+06	9.15157e+06	6.98856e+06	5.64876e+06	9.02114e+06	5.16284e+06	3.3453e+06	6.40012e+06	2.75527e+06	2.89333e+06	3.21377e+06
Com_5723_neg	Ribulose-5-phosphate	1	2.34602	up	2.01261	1.00907	1.47612e-06	C5 H11 O8 P	230.02	1.364	229.013	No results	No results	Full match	Organic oxygen compounds	Organooxygen compounds	Carbohydrates and carbohydrate conjugates	Pentose phosphates	856060	678048	705625	633295	826826	668758	331634	328366	366603	366264	371488	406267
Com_615_neg	3-Hydroxy-3-methylglutaric acid	1	1.04413	up	1.98104	0.986258	0.00343107	C6 H10 O5	162.053	1.373	161.046	Full match	No results	No results	Lipids and lipid-like molecules	Fatty Acyls	Fatty acids and conjugates	Hydroxy fatty acids	4.67184e+06	4.89149e+06	5.08471e+06	4.66931e+06	1.0458e+07	4.45875e+06	3.86675e+06	3.09329e+06	2.04379e+06	3.28417e+06	2.97782e+06	2.01509e+06
Com_25_neg	Indole-3-lactic acid	1	1.09971	up	1.90737	0.931585	0.000116747	C11 H11 N O3	205.075	5.7	204.067	Full match	Full match	Full match	Organoheterocyclic compounds	Indoles and derivatives	Indolyl carboxylic acids and derivatives	Indolyl carboxylic acids and derivatives	3.72975e+08	4.91104e+08	4.60666e+08	4.60734e+08	4.31327e+08	4.6393e+08	3.02378e+08	2.07674e+08	2.45968e+08	1.86689e+08	1.9332e+08	2.69433e+08
Com_1111_neg	Gluconic acid	0.833333	1.09066	up	1.88062	0.91121	0.042797	C6 H12 O7	196.059	1.357	195.052	Full match	No results	Full match	Organic oxygen compounds	Organooxygen compounds	Carbohydrates and carbohydrate conjugates	Sugar acids and derivatives	2.84113e+06	2.74157e+06	2.65493e+06	7.23962e+06	5.80698e+06	2.20733e+06	1.57739e+06	1.27261e+06	1.44879e+06	2.36048e+06	2.45405e+06	3.37806e+06
Com_2594_neg	gamma-Glutamylleucine	0.972222	1.25643	up	1.81875	0.862945	0.00833545	C11 H20 N2 O5	260.138	4.107	259.131	No results	Full match	Full match	Organic acids and derivatives	Carboxylic acids and derivatives	Amino acids, peptides, and analogues	Dipeptides	2.20669e+06	2.56197e+06	2.80323e+06	2.52521e+06	5.58604e+06	2.44575e+06	1.33587e+06	1.3378e+06	1.96369e+06	2.42107e+06	1.46508e+06	1.44428e+06
Com_441_neg	Nicotinate ribonucleoside	1	2.85963	up	1.81114	0.856895	3.86104e-05	C11 H13 N O6	255.075	5.183	254.068	No results	No results	Full match	Organic oxygen compounds	Organooxygen compounds	Carbohydrates and carbohydrate conjugates	Glycosylamines	7.04183e+07	5.78546e+07	6.30162e+07	6.19025e+07	6.20025e+07	7.4985e+07	4.78743e+07	3.75313e+07	3.21399e+07	3.20834e+07	3.21701e+07	3.36343e+07
Com_4357_neg	L-Serine	1	1.2431	up	1.77112	0.824661	0.000179753	C3 H7 N O3	105.043	1.292	104.036	Full match	Full match	Full match	Organic acids and derivatives	Carboxylic acids and derivatives	Amino acids, peptides, and analogues	Serine and derivatives	1.55203e+06	1.80371e+06	1.98618e+06	2.2918e+06	2.39678e+06	1.60208e+06	997083	1.05098e+06	1.33407e+06	1.15492e+06	1.17925e+06	851617
Com_430_neg	Desalkylflurazepam-d4	1	2.60151	up	1.75991	0.815499	0.00046696	C15 H6 [2]H4 Cl F N2 O	159.069	6.094	204.067	Invalid mass	No results	No results					6.73854e+07	7.26688e+07	7.42551e+07	7.32307e+07	5.94938e+07	6.49923e+07	3.02552e+07	4.97759e+07	4.61409e+07	3.18638e+07	3.41762e+07	4.19062e+07
Com_2751_neg	Paracetamol	1	1.25249	up	1.71805	0.780774	0.000103905	C8 H9 N O2	151.064	4.995	150.056	Full match	No results	Full match	Benzenoids	Phenols	1-hydroxy-2-unsubstituted benzenoids	1-hydroxy-2-unsubstituted benzenoids	6.96832e+06	5.68266e+06	6.4635e+06	5.65877e+06	7.13377e+06	6.37358e+06	4.21821e+06	3.94313e+06	3.08405e+06	4.4881e+06	3.54048e+06	3.00742e+06
Com_2666_neg	Pyridoxine	1	1.64157	up	1.70934	0.773441	1.32589e-05	C8 H11 N O3	169.074	4.997	168.067	Full match	Full match	Full match	Organoheterocyclic compounds	Pyridines and derivatives	Pyridoxines	Pyridoxines	8.88953e+06	7.53998e+06	8.38369e+06	7.12528e+06	9.32409e+06	9.29897e+06	5.34929e+06	5.01709e+06	4.36582e+06	5.91206e+06	4.54491e+06	4.39037e+06
Com_4712_neg	Δ17-6-keto prostaglandin F1α	0.888889	1.73605	up	1.66827	0.738352	0.0437273	C20 H32 O6	414.229	5.66	413.221	Invalid mass	No results	No results	Lipids and lipid-like molecules	Fatty Acyls	Eicosanoids	Prostaglandins and related compounds	3.84562e+06	3.51571e+06	4.52089e+06	2.83418e+06	3.64792e+06	2.39774e+06	2.88353e+06	2.72503e+06	782526	1.17292e+06	2.04964e+06	2.83163e+06
Com_4874_neg	Esculin	0.972222	1.05665	up	1.65282	0.724927	0.00699223	C15 H16 O9	340.081	4.901	339.073	Full match	No results	No results	Phenylpropanoids and polyketides	Coumarins and derivatives	Coumarin glycosides	Coumarin glycosides	1.49668e+06	728668	1.04832e+06	899865	995226	1.46865e+06	804035	700739	696188	592929	564466	657460
Com_2652_neg	Adenosine 3'5'-cyclic monophosphate	1	1.26591	up	1.63438	0.708743	0.00159111	C10 H12 N5 O6 P	329.054	4.678	328.046	Full match	Full match	Full match	Nucleosides, nucleotides, and analogues	Purine nucleotides	Cyclic purine nucleotides	3',5'-cyclic purine nucleotides	1.07065e+07	9.10784e+06	9.16105e+06	9.31841e+06	8.24002e+06	1.03131e+07	7.64083e+06	6.49321e+06	5.03893e+06	4.90447e+06	4.18798e+06	6.51652e+06
Com_2432_neg	L-Tyrosine	0.972222	1.02467	up	1.57783	0.657946	0.00182988	C9 H11 N O3	181.075	2.448	180.067	Full match	Full match	Full match	Organic acids and derivatives	Carboxylic acids and derivatives	Amino acids, peptides, and analogues	Tyrosine and derivatives	9.8934e+06	9.98509e+06	9.07334e+06	7.54313e+06	1.34421e+07	8.3194e+06	5.58066e+06	5.45607e+06	4.99128e+06	7.62197e+06	7.29959e+06	5.9722e+06
Com_5621_neg	D-Ribose	0.805556	1.02681	up	1.56978	0.650563	0.0487019	C5 H10 O5	150.053	1.459	149.046	No results	No results	Full match	Organic oxygen compounds	Organooxygen compounds	Carbohydrates and carbohydrate conjugates	Pentoses	1.60394e+06	1.79379e+06	2.29928e+06	2.07987e+06	3.44739e+06	1.91684e+06	1.258e+06	1.31457e+06	1.00492e+06	2.07646e+06	2.08698e+06	630377
Com_2037_neg	δ-Gluconic acid δ-lactone	0.916667	1.45519	up	1.54988	0.632156	0.0304217	C6 H10 O6	178.048	1.448	177.041	Full match	Full match	Full match	Organic oxygen compounds	Organooxygen compounds	Carbohydrates and carbohydrate conjugates	Gluconolactones	5.5073e+06	4.64363e+06	4.89061e+06	5.10018e+06	1.04991e+07	4.42559e+06	3.12357e+06	2.67358e+06	4.03585e+06	4.58888e+06	4.68849e+06	3.51485e+06
Com_5139_neg	cis,cis-Muconic acid	0.916667	1.95743	up	1.54887	0.63122	0.00571498	C6 H6 O4	142.027	1.489	141.02	Full match	Full match	Full match	Lipids and lipid-like molecules	Fatty Acyls	Fatty acids and conjugates	Medium-chain fatty acids	3.53514e+06	2.94061e+06	2.93076e+06	3.85489e+06	3.94931e+06	2.62669e+06	1.51436e+06	1.57753e+06	2.22221e+06	2.24266e+06	2.28439e+06	2.96649e+06
Com_143_neg	L-Dopa	0.861111	1.21705	up	1.52022	0.604281	0.0322066	C9 H11 N O4	197.07	5.329	196.062	Full match	No results	Full match	Organic acids and derivatives	Carboxylic acids and derivatives	Amino acids, peptides, and analogues	Tyrosine and derivatives	2.3456e+07	3.44254e+07	3.56342e+07	2.31585e+07	3.98174e+07	2.25052e+07	3.70293e+07	1.56108e+07	1.77809e+07	1.34548e+07	1.66034e+07	1.72647e+07
Com_6757_neg	Tanespimycin	0.888889	1.49279	up	1.40086	0.486312	0.0181335	C31 H43 N3 O8	621.279	5.083	620.271	Invalid mass	No results	No results	Phenylpropanoids and polyketides	Macrolactams	Not available	Macrolactams	1.95134e+06	1.82702e+06	1.88426e+06	1.12153e+06	1.9485e+06	1.74318e+06	1.46363e+06	1.03591e+06	914124	1.51856e+06	1.33564e+06	1.21027e+06
Com_1393_neg	N6-Succinyl Adenosine	1	1.34248	up	1.34282	0.425264	0.000297099	C14 H17 N5 O8	383.109	5.054	382.102	No results	No results	Full match	Nucleosides, nucleotides, and analogues	Purine nucleosides	Not available	Purine nucleosides	2.35561e+07	1.98975e+07	1.97324e+07	2.14471e+07	2.40649e+07	2.43191e+07	1.85933e+07	1.75504e+07	1.4485e+07	1.62813e+07	1.51242e+07	1.70242e+07
Com_3924_neg	4-fluoro-N-[4-(4-methylpiperazino)phenyl]benzenesulfonamide	0.944444	1.52913	up	1.29534	0.373331	0.00352066	C17 H20 F N3 O2 S	349.129	5.229	348.122	Invalid mass	No results	No results					6.1267e+06	4.50465e+06	4.43857e+06	5.13197e+06	5.49241e+06	5.02977e+06	4.13988e+06	3.84347e+06	3.38203e+06	4.13759e+06	3.58176e+06	4.63419e+06
Com_4119_neg	LPC 7:0	1	1.34451	up	1.28329	0.35985	0.00590739	C15 H32 N O7 P	415.199	6.094	414.192	No results	Invalid mass	No results	Lipids and lipid-like molecules	Glycerophospholipids	Glycerophosphocholines	Phosphocholines	4.94912e+06	4.02805e+06	3.90384e+06	5.04752e+06	4.33864e+06	4.12914e+06	3.85069e+06	3.38361e+06	3.66254e+06	3.54951e+06	2.60977e+06	3.51308e+06
Com_7097_neg	Glycyl-L-leucine	1	1.93724	up	1.25897	0.332239	0.0105224	C8 H16 N2 O3	188.117	5.469	187.109	No results	No results	Full match	Organic acids and derivatives	Carboxylic acids and derivatives	Amino acids, peptides, and analogues	Peptides	1.37653e+06	1.78834e+06	1.47385e+06	1.45369e+06	1.38229e+06	1.46915e+06	1.30761e+06	950070	1.31043e+06	1.16447e+06	1.01587e+06	1.35567e+06
Com_842_neg	(+/-)9-HpODE	0.833333	1.10919	up	1.22889	0.297359	0.0332078	C18 H32 O4	312.231	6.912	311.224	Full match	Partial match	Full match	Lipids and lipid-like molecules	Fatty Acyls	Lineolic acids and derivatives	Lineolic acids and derivatives	3.42713e+07	4.07334e+07	3.77432e+07	3.22026e+07	2.61537e+07	2.91675e+07	2.80694e+07	2.30862e+07	2.78967e+07	2.93014e+07	2.50244e+07	2.9591e+07
Com_1297_neg	Pentadecanoic Acid	1	1.11468	down	0.616677	-0.697413	0.00114261	C15 H30 O2	288.231	6.979	287.224	Invalid mass	No results	No results	Lipids and lipid-like molecules	Fatty Acyls	Fatty acids and conjugates	Long-chain fatty acids	1.33447e+07	1.27945e+07	1.19586e+07	1.03154e+07	1.12009e+07	1.31e+07	2.63169e+07	1.67213e+07	2.20035e+07	1.49751e+07	1.83827e+07	1.95133e+07
Com_27_neg	trans-Cinnamic acid	1	1.34765	down	0.614142	-0.703355	3.8627e-07	C9 H8 O2	148.053	5.777	147.045	Full match	Full match	No results	Phenylpropanoids and polyketides	Cinnamic acids and derivatives	Cinnamic acids	Cinnamic acids	4.28923e+08	4.60104e+08	3.86977e+08	4.03325e+08	3.974e+08	3.82466e+08	6.85952e+08	6.13231e+08	6.73547e+08	6.82705e+08	6.77609e+08	6.7123e+08
Com_2_neg	Phenylacetaldehyde	1	1.51984	down	0.571819	-0.806369	6.81369e-10	C8 H8 O	120.058	5.776	119.05	Full match	Full match	No results	Benzenoids	Benzene and substituted derivatives	Phenylacetaldehydes	Phenylacetaldehydes	6.80498e+09	7.33587e+09	6.50238e+09	6.81718e+09	6.7853e+09	7.2085e+09	1.27677e+10	1.17536e+10	1.20693e+10	1.24442e+10	1.17872e+10	1.16732e+10
Com_91_neg	3-Hydroxydecanoic acid	1	1.38857	down	0.479378	-1.06076	9.21449e-06	C10 H20 O3	188.142	6.863	187.134	Full match	Full match	Full match	Organic acids and derivatives	Hydroxy acids and derivatives	Medium-chain hydroxy acids and derivatives	Medium-chain hydroxy acids and derivatives	9.30989e+07	1.10173e+08	9.40208e+07	8.73978e+07	6.96242e+07	8.77988e+07	2.34573e+08	1.86283e+08	2.0482e+08	1.57527e+08	1.54632e+08	1.93034e+08
Com_898_neg	(R)-3-Hydroxy myristic acid	1	1.84056	down	0.287522	-1.79826	2.26184e-05	C14 H28 O3	244.205	8.327	243.197	Full match	Full match	No results	Lipids and lipid-like molecules	Fatty Acyls	Fatty acids and conjugates	Long-chain fatty acids	7.42243e+06	9.75302e+06	7.90111e+06	8.49333e+06	6.50905e+06	6.66895e+06	3.32638e+07	2.65797e+07	3.3824e+07	1.66911e+07	2.06548e+07	3.15758e+07
Com_7100_neg	15(R),19(R)-Hydroxy prostaglandin F2α	1	1.66408	down	0.249815	-2.00107	0.000625316	C20 H34 O6	370.234	7.568	369.227	Full match	No results	Full match	Lipids and lipid-like molecules	Fatty Acyls	Eicosanoids	Prostaglandins and related compounds	81598.3	86897.8	84490.5	81978.2	82888.7	89201	241271	207489	229440	433249	617997	300271

## Sheet: In MILK (pos )
Compound_ID	Name	ROC	VIP	Up.Down	FC	log2FC	Pvalue	Formula	Molecular Weight	RT [min]	m/z	mzCloud_Results	mzVault_Results	MassList_Results	Class_I	Class_II	Class_III	Class_IV	pos_FMILK01	pos_FMILK02	pos_FMILK03	pos_FMILK04	pos_FMILK05	pos_FMILK06	pos_BMILK01	pos_BMILK02	pos_BMILK03	pos_BMILK04	pos_BMILK05	pos_BMILK06
Com_56_pos	7-Hydroxy-4-chromone	1	2.55903	up	80.256	6.32654	2.24631e-11	C9 H6 O3	162.032	5.578	163.039	No results	No results	Full match	Organoheterocyclic compounds	Benzopyrans	1-benzopyrans	Chromones	2.59517e+09	2.76005e+09	2.78454e+09	2.82145e+09	3.65516e+09	3.08439e+09	3.61482e+07	4.05102e+07	2.80493e+07	3.77218e+07	3.01148e+07	4.80093e+07
Com_49_pos	Hippuric acid	1	2.562	up	78.9945	6.30368	3.52262e-07	C9 H9 N O3	179.059	5.43	180.066	Full match	Full match	Full match	Benzenoids	Benzene and substituted derivatives	Benzoic acids and derivatives	Hippuric acids	2.753e+09	2.92681e+09	2.96238e+09	2.98178e+09	3.93078e+09	3.26147e+09	6.62159e+07	4.60254e+07	3.49144e+07	4.51101e+07	2.24417e+07	2.3489e+07
Com_3120_pos	Feruloyl Putrescine	1	3.58364	up	40.4954	5.33968	5.62151e-10	C14 H20 N2 O3	264.146	5.402	529.3	No results	No results	Full match	Phenylpropanoids and polyketides	Cinnamic acids and derivatives	Hydroxycinnamic acids and derivatives	Coumaric acids and derivatives	1.19618e+08	1.16208e+08	1.34768e+08	1.28011e+08	1.62513e+08	1.50114e+08	4.3638e+06	2.68791e+06	4.28345e+06	3.16977e+06	2.60687e+06	2.9209e+06
Com_878_pos	Prostaglandin H1	1	1.81754	up	20.4271	4.35241	1.16497e-06	C20 H34 O5	371.268	7.582	372.275	Invalid mass	No results	No results	Lipids and lipid-like molecules	Fatty Acyls	Eicosanoids	Prostaglandins and related compounds	3.87205e+08	3.59341e+08	4.22283e+08	4.71688e+08	3.21323e+08	4.24622e+08	2.42655e+07	1.14827e+07	2.41315e+07	1.13257e+07	2.65886e+07	1.90343e+07
Com_19070_pos	6-(4-methoxybenzyl)-3-methyl-5,6,7,8-tetrahydroquinoline	0.666667	1.9673	up	16.8765	4.07694	0.0432823	C18 H21 N O	267.163	8.04	268.17	Full match	No results	No results					1.65046e+07	7.95146e+06	1.23967e+07	1.46516e+07	373186	365211	507263	466233	553563	484289	579281	504959
Com_6298_pos	LPH	1	3.04896	up	8.91941	3.15695	1.69057e-08	C17 H27 N5 O4	365.202	5.254	366.209	Invalid mass	No results	No results					2.94082e+07	2.35427e+07	2.49581e+07	2.68071e+07	2.80426e+07	3.40692e+07	4.18293e+06	3.7347e+06	2.33637e+06	2.91162e+06	2.76825e+06	2.77003e+06
Com_14945_pos	ANK	1	1.95185	up	8.19295	3.03438	6.30335e-07	C13 H25 N5 O5	662.378	5.019	332.196	Invalid mass	No results	No results					1.80817e+07	1.41931e+07	1.30316e+07	6.6899e+06	1.26447e+07	1.3473e+07	2.89089e+06	1.33802e+06	1.32311e+06	1.14326e+06	1.51124e+06	1.32777e+06
Com_3827_pos	1-[4-(dimethylamino)phenyl]-2-phenyl-1-ethanone	0.805556	1.66803	up	8.03059	3.00551	0.0268055	C16 H17 N O	239.131	7.464	240.139	Full match	No results	No results					1.04286e+08	7.6411e+07	9.28509e+07	1.08575e+08	5.46784e+06	1.13554e+07	7.68979e+06	6.71294e+06	8.61179e+06	6.9046e+06	1.34942e+07	6.26501e+06
Com_15731_pos	Lysope 14:0	1	1.78757	up	5.82472	2.54219	3.97805e-09	C19 H40 N O7 P	425.254	7.364	426.262	No results	No results	Full match	Lipids and lipid-like molecules	Glycerophospholipids	Glycerophosphoethanolamines	1-acyl-sn-glycero-3-phosphoethanolamines	6.34026e+06	6.74707e+06	8.6209e+06	8.7997e+06	5.91605e+06	6.81892e+06	1.1363e+06	1.05632e+06	1.24102e+06	1.15457e+06	1.42479e+06	1.41103e+06
Com_7589_pos	alpha-Ketoglutaric acid	1	1.93954	up	5.54632	2.47153	0.000317988	C5 H6 O5	146.022	2.057	147.029	No results	No results	Full match	Organic acids and derivatives	Keto acids and derivatives	Gamma-keto acids and derivatives	Gamma-keto acids and derivatives	1.93099e+07	4.01985e+07	1.31956e+07	2.08276e+07	4.28638e+07	1.3681e+07	1.27391e+07	2.95728e+06	3.05107e+06	2.55127e+06	2.26364e+06	3.49637e+06
Com_28027_pos	SM (d14:1/14:0)	0.888889	1.13082	up	5.44527	2.445	0.0342801	C33 H67 N2 O6 P	618.475	11.268	619.483	No results	Full match	No results	Lipids and lipid-like molecules	Sphingolipids	Phosphosphingolipids	Phosphosphingolipids	8.12884e+06	1.71779e+06	4.00189e+06	1.86021e+06	467319	417696	870573	192461	338099	81854.9	1.18931e+06	375069
Com_11448_pos	LPE 18:0	0.916667	1.29789	up	3.9872	1.99538	0.0276833	C23 H48 N O7 P	481.318	10.056	482.325	No results	Full match	Full match	Lipids and lipid-like molecules	Glycerophospholipids	Glycerophosphoethanolamines	1-acyl-sn-glycero-3-phosphoethanolamines	1.58026e+07	3.1612e+06	5.3493e+06	2.43974e+06	1.40906e+06	1.96979e+06	1.4277e+06	1.78294e+06	1.60435e+06	1.07252e+06	617201	1.05239e+06
Com_16601_pos	VNK	1	2.02193	up	3.85964	1.94847	4.06254e-06	C15 H29 N5 O5	682.413	5.178	342.214	Invalid mass	No results	No results					9.40052e+06	1.18639e+07	1.12325e+07	9.73052e+06	1.59835e+07	1.39969e+07	5.22017e+06	2.91377e+06	2.77244e+06	2.58422e+06	2.3966e+06	2.82121e+06
Com_13527_pos	2-(3,5-dimethyl-1H-pyrazol-4-yl)-5-methoxybenzoic acid	1	1.91617	up	3.7893	1.92193	1.32505e-05	C13 H14 N2 O3	246.101	5.687	247.108	Full match	No results	Full match					2.13546e+07	2.43121e+07	1.98125e+07	2.3541e+07	2.7696e+07	2.6968e+07	7.19488e+06	6.21517e+06	7.11607e+06	8.05023e+06	5.69481e+06	3.64719e+06
Com_9111_pos	MMK	0.833333	1.81618	up	3.63262	1.86101	0.031077	C16 H32 N4 O4 S2	390.179	5.468	391.186	Invalid mass	No results	No results					3.80609e+07	3.63673e+07	2.95765e+07	2.76676e+07	3.49381e+06	4.09154e+07	1.27279e+07	3.98945e+06	9.17483e+06	4.56312e+06	8.28179e+06	9.73521e+06
Com_19703_pos	RMK	1	1.98848	up	3.44362	1.78393	1.04891e-05	C17 H35 N7 O4 S	830.461	5.256	416.238	Invalid mass	No results	No results					1.34945e+07	1.36645e+07	1.10493e+07	1.39083e+07	1.31386e+07	1.18515e+07	4.986e+06	2.89796e+06	2.96535e+06	3.47061e+06	4.76942e+06	3.30184e+06
Com_4076_pos	3-(2-Hydroxyethyl)indole	0.861111	2.18647	up	3.19166	1.67431	0.0134563	C10 H11 N O	161.084	6.469	162.092	No results	Full match	No results	Organoheterocyclic compounds	Indoles and derivatives	Indoles	3-alkylindoles	9.80009e+07	7.61017e+07	1.00741e+08	1.02043e+08	1.65551e+07	4.67342e+07	1.8131e+07	2.13347e+07	2.60437e+07	1.8702e+07	3.95406e+07	1.41626e+07
Com_18769_pos	YLK	1	1.47705	up	3.07839	1.62218	3.45929e-06	C21 H34 N4 O5	422.254	5.258	423.262	Full match	No results	No results					8.66467e+06	7.5689e+06	1.15819e+07	8.42873e+06	1.18789e+07	1.29402e+07	4.72734e+06	2.74762e+06	2.81152e+06	3.29057e+06	3.12853e+06	3.13055e+06
Com_19229_pos	LPE 10:0	1	1.43809	up	3.04962	1.60863	1.1638e-07	C15 H32 N O7 P	369.192	7.024	370.199	No results	Full match	No results	Lipids and lipid-like molecules	Glycerophospholipids	Glycerophosphoethanolamines	1-acyl-sn-glycero-3-phosphoethanolamines	6.31861e+06	6.22378e+06	8.00176e+06	6.86142e+06	6.54837e+06	5.37972e+06	2.05196e+06	2.41179e+06	2.20242e+06	1.60227e+06	2.43068e+06	2.19879e+06
Com_11676_pos	DNK	1	2.33739	up	2.98197	1.57627	0.00112485	C14 H25 N5 O7	750.361	5.096	376.188	Invalid mass	No results	No results					2.07552e+07	2.13414e+07	2.20651e+07	2.94533e+07	2.01646e+07	2.72444e+07	1.80738e+07	6.03488e+06	6.28475e+06	6.70049e+06	4.57571e+06	5.62253e+06
Com_16409_pos	Isobutyryl carnitine	1	1.38709	up	2.89598	1.53405	1.54274e-05	C11 H21 N O4	231.148	6.289	232.155	No results	No results	Full match	Lipids and lipid-like molecules	Fatty Acyls	Fatty acid esters	Acyl carnitines	1.26537e+07	1.71991e+07	1.65885e+07	1.84842e+07	1.76648e+07	1.69513e+07	3.55112e+06	6.20966e+06	5.84661e+06	7.14824e+06	5.27144e+06	6.3453e+06
Com_13436_pos	cis-Aconitic acid	0.861111	1.5942	up	2.67724	1.42075	0.0102886	C6 H6 O6	174.017	2.101	175.024	No results	No results	Full match	Organic acids and derivatives	Carboxylic acids and derivatives	Tricarboxylic acids and derivatives	Tricarboxylic acids and derivatives	8.50634e+06	1.09238e+07	5.1163e+06	8.06398e+06	1.9123e+07	5.64909e+06	1.22346e+07	1.97929e+06	1.6642e+06	1.97767e+06	1.6378e+06	1.93993e+06
Com_15805_pos	TPH	1	1.06083	up	2.51951	1.33314	0.00932132	C15 H23 N5 O5	353.172	5.095	354.179	Full match	No results	No results					1.94419e+07	1.98526e+07	2.15614e+07	1.13089e+07	1.38498e+07	1.52073e+07	3.98459e+06	9.95601e+06	2.58278e+06	1.01823e+07	2.90977e+06	1.05598e+07
Com_13252_pos	Adipamide	0.861111	1.41416	up	2.50694	1.32593	0.0206704	C6 H12 N2 O2	144.09	5.199	145.098	No results	No results	Full match	Lipids and lipid-like molecules	Fatty Acyls	Fatty amides	Fatty amides	1.53032e+07	1.64077e+07	1.38011e+07	1.64262e+07	3.24009e+06	9.76081e+06	7.50154e+06	3.84264e+06	3.32591e+06	3.21196e+06	8.41091e+06	3.59967e+06
Com_7273_pos	Kynurenic acid	1	1.10723	up	2.45988	1.29859	0.017738	C10 H7 N O3	189.043	5.39	190.05	No results	Full match	Full match	Organoheterocyclic compounds	Quinolines and derivatives	Quinoline carboxylic acids	Quinoline carboxylic acids	5.2457e+07	5.54166e+07	5.60703e+07	5.3378e+07	6.01393e+07	5.55493e+07	4.66355e+07	2.20299e+07	7.94521e+06	3.75633e+07	1.49868e+07	6.21572e+06
Com_25644_pos	Stearoyl Ethanolamide	0.861111	1.07275	up	2.3972	1.26135	0.0233409	C20 H41 N O2	309.304	10.569	310.311	Invalid mass	No results	No results	Organic nitrogen compounds	Organonitrogen compounds	Amines	N-acylethanolamines	1.00357e+07	5.38322e+06	4.82551e+06	3.79372e+06	6.47921e+06	1.72968e+06	1.53585e+06	2.79354e+06	2.1307e+06	2.49958e+06	1.97805e+06	2.51424e+06
Com_4477_pos	2-(acetylamino)-3-(1H-indol-3-yl)propanoic acid	1	2.02772	up	2.24635	1.16758	0.00456191	C13 H14 N2 O3	246.101	5.418	229.096	Full match	Partial match	Full match					3.77608e+07	3.88687e+07	5.87948e+07	5.7695e+07	1.02288e+08	8.22439e+07	3.23262e+07	1.70166e+07	3.76596e+07	3.66574e+07	1.7626e+07	2.68317e+07
Com_9608_pos	4-(2,3-dihydro-1H-indol-1-yl)-1-phenyl-1H-pyrazolo[3,4-d]pyrimidine	1	1.43894	up	2.18907	1.13032	0.000112673	C19 H15 N5	313.132	6.479	314.139	Full match	No results	No results					3.08283e+06	4.5198e+06	3.60054e+06	3.41832e+06	5.21459e+06	5.27288e+06	1.77749e+06	1.7565e+06	1.93398e+06	1.75922e+06	2.40225e+06	1.84073e+06
Com_9681_pos	HPH	0.916667	1.59597	up	2.16971	1.1175	0.019873	C17 H23 N7 O4	389.18	5.417	390.187	Full match	No results	No results					3.08099e+07	4.28344e+07	1.52804e+07	2.55374e+07	1.21271e+07	3.71535e+07	9.74706e+06	8.98603e+06	6.48411e+06	9.99586e+06	2.50279e+07	1.52267e+07
Com_14002_pos	2-methyl-2,3,4,5-tetrahydro-1,5-benzoxazepin-4-one	1	1.17973	up	2.11628	1.08153	0.00105395	C10 H11 N O2	159.069	5.691	160.076	Invalid mass	No results	No results					1.64011e+07	1.8785e+07	1.92691e+07	2.31517e+07	2.60238e+07	2.16864e+07	1.52922e+07	1.16987e+07	1.01841e+07	8.79453e+06	6.78533e+06	6.46098e+06
Com_5808_pos	methyl isoquinoline-3-carboxylate	1	2.10299	up	2.059	1.04194	0.00983144	C11 H9 N O2	187.064	5.522	188.071	Full match	Partial match	Full match					5.62263e+07	6.32932e+07	5.72206e+07	6.89952e+07	5.55406e+07	6.80895e+07	4.41268e+07	2.98104e+07	1.42823e+07	1.49813e+07	3.44786e+07	4.17116e+07
Com_31424_pos	7-(2-hydroxypropan-2-yl)-1,4a-dimethyl-decahydronaphthalen-1-ol	0.972222	1.37461	up	2.02582	1.0185	0.0150584	C15 H28 O2	240.209	8.705	241.216	Full match	No results	No results					5.37251e+06	2.06399e+06	3.11394e+06	3.65267e+06	1.73882e+06	1.88496e+06	1.847e+06	1.1435e+06	1.68375e+06	1.55816e+06	1.28694e+06	1.2805e+06
Com_13594_pos	NMK	0.888889	1.36708	up	1.97645	0.98291	0.0251445	C15 H29 N5 O5 S	746.372	5.241	374.193	Invalid mass	No results	No results					2.04043e+07	2.27049e+07	2.26604e+07	2.336e+07	2.50686e+07	2.67906e+07	4.14313e+06	1.97268e+07	7.0439e+06	7.65107e+06	2.50286e+07	7.74098e+06
Com_1677_pos	N-(2-hydroxyphenyl)acetamide	1	1.37733	up	1.97579	0.982428	0.000250808	C8 H9 N O2	151.063	5.693	152.071	Full match	Partial match	Full match					4.71671e+07	4.94561e+07	4.77251e+07	5.67148e+07	5.15587e+07	4.50126e+07	2.61648e+07	3.26243e+07	2.27175e+07	1.69531e+07	2.70769e+07	2.51044e+07
Com_790_pos	Pantetheine	1	1.48085	up	1.8953	0.922425	0.00294152	C11 H22 N2 O4 S	278.129	5.416	301.118	No results	No results	Full match	Organic acids and derivatives	Carboxylic acids and derivatives	Amino acids, peptides, and analogues	Beta amino acids and derivatives	1.02584e+08	1.31312e+08	1.21201e+08	1.16144e+08	1.04252e+08	1.40619e+08	6.48423e+07	9.40345e+07	5.06355e+07	8.22305e+07	4.18661e+07	4.42272e+07
Com_4586_pos	PC (16:2e/2:0)	0.888889	1.12938	up	1.76941	0.823271	0.0208131	C26 H50 N O7 P	519.333	8.795	520.341	No results	Full match	Full match	Lipids and lipid-like molecules	Glycerophospholipids	Glycerophosphocholines	Phosphocholines	2.10715e+07	1.33754e+07	2.55512e+07	2.19736e+07	1.06741e+07	1.33797e+07	1.2668e+07	5.31991e+06	7.51183e+06	9.93824e+06	1.56841e+07	8.7993e+06
Com_7723_pos	N-Acetylmethionine	1	1.42268	up	1.71055	0.774464	0.00290391	C7 H13 N O3 S	191.062	5.348	192.069	No results	Full match	Full match	Organic acids and derivatives	Carboxylic acids and derivatives	Amino acids, peptides, and analogues	Methionine and derivatives	1.04062e+07	9.49244e+06	1.00783e+07	9.75593e+06	1.19221e+07	1.3458e+07	8.12202e+06	8.61736e+06	4.61397e+06	6.51846e+06	4.38782e+06	5.80585e+06
Com_4624_pos	N-(2,3-dihydro-1H-inden-2-yl)-4-hydroxybutanamide	0.75	1.21637	up	1.69825	0.764046	0.0492113	C13 H17 N O2	219.126	6.386	220.134	Full match	No results	No results					8.81505e+07	7.00492e+07	6.73008e+07	8.90907e+07	3.14639e+07	3.82533e+07	3.22042e+07	4.29797e+07	3.84206e+07	3.70823e+07	3.51271e+07	4.04831e+07
Com_3883_pos	2-(1H-indol-3-yl)acetic acid	0.888889	1.20589	up	1.55042	0.632657	0.00550571	C10 H9 N O2	175.064	6.218	176.071	Full match	Partial match	Full match					3.93673e+07	3.63827e+07	3.90549e+07	4.54563e+07	2.27302e+07	3.57269e+07	2.16696e+07	2.48058e+07	2.46987e+07	2.28377e+07	2.67324e+07	2.03264e+07
Com_18460_pos	3-Methylindole	0.944444	1.16805	up	1.53297	0.61633	0.000753881	C9 H9 N	131.074	5.687	132.081	No results	No results	Full match	Organoheterocyclic compounds	Indoles and derivatives	Indoles	3-methylindoles	4.10447e+06	5.15973e+06	4.25493e+06	4.91887e+06	4.98132e+06	5.72017e+06	4.2661e+06	2.9898e+06	3.1214e+06	3.0868e+06	2.48889e+06	3.05553e+06
Com_1150_pos	6-methoxy-2,3,4,9-tetrahydro-1H-beta-carbolin-1-one	0.833333	1.06549	up	1.44014	0.52621	0.0316999	C12 H12 N2 O2	216.09	5.434	217.097	Full match	Partial match	No results					2.44784e+08	2.22597e+08	2.54584e+08	2.70689e+08	2.30182e+08	2.22528e+08	2.34006e+08	1.70622e+08	1.38568e+08	2.36851e+08	1.18591e+08	1.0499e+08
Com_19371_pos	Benzamidine	0.888889	1.30203	up	1.38924	0.474301	0.0176124	C7 H8 N2	120.069	5.397	121.077	No results	No results	Full match	Benzenoids	Benzene and substituted derivatives	Not available	Benzene and substituted derivatives	3.45471e+06	3.4811e+06	2.79525e+06	2.20025e+06	3.41425e+06	2.9566e+06	3.19318e+06	2.03668e+06	1.76599e+06	2.4018e+06	1.73608e+06	2.04044e+06
Com_1812_pos	4-oxo-4-(5,6,7,8-tetrahydronaphthalen-1-ylamino)but-2-enoic acid	0.888889	1.77027	up	1.34745	0.430232	0.014085	C14 H15 N O3	262.132	5.478	263.139	Invalid mass	No results	No match					7.14545e+07	7.45123e+07	7.38732e+07	6.74414e+07	1.01367e+08	8.55326e+07	5.5344e+07	5.88536e+07	5.87472e+07	7.98589e+07	4.29279e+07	5.61783e+07
Com_10734_pos	1-(4-methyl-2-pyridyl)pyrrolidine-2,5-dione	0.916667	1.06702	down	0.824859	-0.27778	0.0214087	C10 H10 N2 O2	208.086	4.722	209.093	Invalid mass	Invalid mass	No match					9.20986e+06	9.19735e+06	8.39592e+06	6.62558e+06	9.70466e+06	7.97808e+06	1.10476e+07	1.099e+07	1.01496e+07	1.14158e+07	9.73383e+06	8.62704e+06
Com_9751_pos	4-Pyridoxic acid	0.916667	1.18395	down	0.799981	-0.321962	0.00628265	C8 H9 N O4	183.054	5.24	184.061	No results	No results	Full match	Organoheterocyclic compounds	Pyridines and derivatives	Pyridinecarboxylic acids and derivatives	Pyridinecarboxylic acids	9.08555e+06	7.67606e+06	7.9321e+06	9.58563e+06	7.62472e+06	8.82971e+06	1.20441e+07	9.86361e+06	8.56447e+06	1.15085e+07	1.06111e+07	1.08269e+07
Com_12209_pos	PLH	0.833333	1.18792	down	0.759317	-0.397226	0.0404091	C17 H27 N5 O4	387.181	5.213	388.188	Invalid mass	No results	No results					3.9568e+06	3.85159e+06	5.07955e+06	3.91832e+06	3.43791e+06	4.1478e+06	7.68877e+06	4.77164e+06	3.90324e+06	5.09374e+06	5.75879e+06	4.90737e+06
Com_19731_pos	Alanyltyrosine	0.861111	1.19545	down	0.751209	-0.412714	0.0208814	C12 H16 N2 O4	115.065	4.748	253.119	No results	Invalid mass	No results	Organic acids and derivatives	Carboxylic acids and derivatives	Amino acids, peptides, and analogues	Peptides	1.62462e+06	1.45595e+06	1.42572e+06	1.44517e+06	2.52525e+06	1.38947e+06	2.37275e+06	2.17025e+06	1.91786e+06	2.57945e+06	1.97895e+06	2.11448e+06
Com_40448_pos	BMP (5:0/17:2)	0.805556	1.20929	down	0.742337	-0.429854	0.0279714	C28 H51 O10 P	595.339	7.246	596.346	No results	Invalid mass	No results	Lipids and lipid-like molecules	Glycerophospholipids	Glycerophosphoglycerols	Monoacylglycerophosphomonoradylglycerols	382863	247038	233631	411113	228357	249758	371278	385299	399853	366626	450248	387834
Com_2905_pos	p-Hydroxybenzaldehyde	0.972222	1.36692	down	0.717477	-0.478995	0.00115442	C7 H6 O2	122.037	2.439	123.044	No results	No results	Full match	Organic oxygen compounds	Organooxygen compounds	Carbonyl compounds	Hydroxybenzaldehydes	2.11925e+07	1.89015e+07	1.72576e+07	1.51985e+07	2.16321e+07	1.79803e+07	3.02773e+07	2.54599e+07	2.60457e+07	2.39133e+07	2.16237e+07	2.90091e+07
Com_10103_pos	5-Methyluridine	1	1.43589	down	0.71351	-0.486995	0.000328499	C10 H14 N2 O6	258.086	2.566	259.093	No results	No results	Full match	Nucleosides, nucleotides, and analogues	Pyrimidine nucleosides	Not available	Pyrimidine nucleosides	4.74885e+06	4.90776e+06	4.38632e+06	3.9135e+06	5.55582e+06	4.70835e+06	7.62419e+06	6.31495e+06	6.52917e+06	5.65193e+06	6.45048e+06	6.9811e+06
Com_39543_pos	NSI-189	1	1.59181	down	0.7111	-0.491875	1.312e-05	C22 H30 N4 O	366.241	7.034	367.248	No results	No results	Full match	Organoheterocyclic compounds	Pyridines and derivatives	Pyridinecarboxylic acids and derivatives	Pyridinecarboxylic acids and derivatives	550171	601287	542793	644385	534412	551802	763781	779455	724214	798943	866326	883548
Com_28234_pos	1-Palmitoyl-Sn-Glycero-3-Phosphocholine	1	1.21392	down	0.705939	-0.502385	0.000289139	C24 H50 N O7 P	495.332	6.791	496.339	No results	No results	Full match	Lipids and lipid-like molecules	Glycerophospholipids	Glycerophosphocholines	1-acyl-sn-glycero-3-phosphocholines	1.78141e+06	1.76855e+06	1.75328e+06	1.62708e+06	1.4814e+06	1.73059e+06	1.97811e+06	2.33372e+06	2.4005e+06	2.27715e+06	2.84182e+06	2.53583e+06
Com_6478_pos	5-Hydroxytryptophan	1	1.2355	down	0.698607	-0.517448	0.000708093	C11 H12 N2 O3	220.085	3.969	221.092	No results	No results	Full match	Organoheterocyclic compounds	Indoles and derivatives	Tryptamines and derivatives	Serotonins	4.85172e+06	5.65132e+06	4.67597e+06	4.27014e+06	5.51595e+06	4.68779e+06	8.75405e+06	6.92957e+06	7.19e+06	6.49294e+06	5.74662e+06	7.33257e+06
Com_9488_pos	Andrographolide	0.861111	1.55815	down	0.698133	-0.518426	0.017688	C20 H30 O5	372.191	5.896	373.198	No results	Invalid mass	No results	Organoheterocyclic compounds	Lactones	Gamma butyrolactones	Gamma butyrolactones	6.98971e+06	6.79621e+06	6.21527e+06	5.26601e+06	1.08028e+07	7.23803e+06	1.17277e+07	1.13073e+07	9.3107e+06	1.22269e+07	6.9805e+06	1.04808e+07
Com_446_pos	3-[(4-hydroxyphenyl)methyl]-octahydropyrrolo[1,2-a]pyrazine-1,4-dione	0.944444	1.15406	down	0.695703	-0.523458	0.00784685	C14 H16 N2 O3	260.117	5.275	261.124	Full match	No results	No results					3.65507e+08	3.5816e+08	3.82296e+08	3.58182e+08	5.97882e+08	3.99009e+08	4.34038e+08	6.3844e+08	6.31877e+08	7.14783e+08	4.98364e+08	6.19982e+08
Com_24604_pos	ethyl 2-[(4-ethoxyanilino)carbothioyl]-3-(propylamino)-2-butenoate	1	1.67941	down	0.694014	-0.526963	0.000223647	C18 H26 N2 O3 S	350.163	6.828	351.171	Invalid mass	No results	No results					1.97564e+06	2.02562e+06	2.02837e+06	1.80449e+06	1.64293e+06	1.93519e+06	2.24605e+06	2.81647e+06	2.67048e+06	2.56259e+06	3.2051e+06	2.94314e+06
Com_21329_pos	6-[2-(2H-1,3-benzodioxol-5-yl)ethyl]-4-methoxy-2H-pyran-2-one	1	1.61542	down	0.694014	-0.526963	0.000223647	C15 H14 O5	296.069	6.829	297.076	Invalid mass	No results	No results					2.1738e+06	2.22879e+06	2.23182e+06	1.98548e+06	1.80772e+06	2.12929e+06	2.47133e+06	3.09897e+06	2.93832e+06	2.81961e+06	3.52657e+06	3.23833e+06
Com_26128_pos	N-Acetyl-L-histidine	1	1.75731	down	0.686754	-0.542135	0.00196299	C8 H11 N3 O3	197.08	1.246	198.088	No results	No results	Full match	Organic acids and derivatives	Carboxylic acids and derivatives	Amino acids, peptides, and analogues	Histidine and derivatives	1.50978e+06	1.44382e+06	1.30368e+06	1.23646e+06	1.5602e+06	1.24233e+06	2.66466e+06	2.15952e+06	1.69927e+06	1.94331e+06	1.66921e+06	1.94445e+06
Com_18910_pos	Tiglic acid	0.972222	2.11437	down	0.680809	-0.554678	0.00135215	C5 H8 O2	100.053	6.037	101.06	No results	No results	Full match	Lipids and lipid-like molecules	Fatty Acyls	Fatty acids and conjugates	Methyl-branched fatty acids	3.24116e+06	3.11993e+06	3.93575e+06	2.56744e+06	4.12804e+06	3.1544e+06	5.0918e+06	4.00219e+06	5.61758e+06	4.9629e+06	5.03335e+06	4.88451e+06
Com_19806_pos	Deisopropylatrazine	1	1.83452	down	0.658962	-0.601732	7.85796e-05	C5 H8 Cl N5	173.048	3.168	174.055	Invalid mass	No results	No match					2.24779e+06	2.19716e+06	2.04906e+06	2.03804e+06	2.54898e+06	2.11083e+06	4.22442e+06	3.19658e+06	3.16708e+06	3.26494e+06	3.02211e+06	3.14401e+06
Com_30809_pos	(11E,15Z)-9,10,13-trihydroxyoctadeca-11,15-dienoic acid	1	1.85582	down	0.658597	-0.602532	0.000597797	C18 H32 O5	350.212	6.502	351.22	Invalid mass	No results	No results					1.59986e+06	1.60701e+06	1.59272e+06	1.56171e+06	1.50193e+06	1.56809e+06	2.12414e+06	2.29298e+06	2.49376e+06	2.08923e+06	3.03029e+06	2.28992e+06
Com_30855_pos	2-(2-methyl-1H-indol-3-yl)acetonitrile	1	1.03695	down	0.65535	-0.609663	0.000574751	C11 H10 N2	170.085	6.492	171.092	Full match	No results	No results					892139	893075	892009	895988	809799	816248	1.2605e+06	1.15011e+06	1.37148e+06	1.1426e+06	1.70354e+06	1.30534e+06
Com_8812_pos	Hydroquinone	1	1.08832	down	0.650993	-0.619285	0.0116549	C6 H6 O2	110.037	5.611	111.045	No results	No results	Full match	Benzenoids	Phenols	Benzenediols	Hydroquinones	9.37149e+06	9.32687e+06	9.50184e+06	8.94971e+06	1.06963e+07	4.65862e+06	1.55852e+07	1.26018e+07	1.43139e+07	1.41994e+07	1.1257e+07	1.26961e+07
Com_14344_pos	Oxymatrine	1	1.71286	down	0.650871	-0.619555	0.000156498	C15 H24 N2 O2	264.184	6.772	265.191	No results	Full match	No results	Alkaloids and derivatives	Lupin alkaloids	Matrine alkaloids	Matrine alkaloids	3.95801e+06	3.84805e+06	3.6274e+06	2.89441e+06	3.03068e+06	3.38023e+06	4.45098e+06	4.85224e+06	5.34505e+06	5.12646e+06	6.37801e+06	5.71033e+06
Com_31960_pos	Phenylacetylglutamine	1	2.05053	down	0.646045	-0.630294	0.000350435	C13 H16 N2 O4	264.111	6.512	265.118	No results	No results	Full match	Organic acids and derivatives	Carboxylic acids and derivatives	Amino acids, peptides, and analogues	N-acyl-alpha amino acids	874521	883000	919740	849777	893589	828324	1.18548e+06	1.23114e+06	1.39177e+06	1.30424e+06	1.72875e+06	1.28337e+06
Com_18922_pos	Bicine	0.861111	1.37501	down	0.644554	-0.633626	0.0347163	C6 H13 N O4	163.086	4.715	164.094	No results	Invalid mass	No match	Organic acids and derivatives	Carboxylic acids and derivatives	Amino acids, peptides, and analogues	Alpha amino acids	1.92814e+06	1.93151e+06	1.90598e+06	1.49068e+06	2.37249e+06	1.72152e+06	4.71231e+06	2.75088e+06	2.23304e+06	3.35105e+06	1.73835e+06	2.82394e+06
Com_4468_pos	PC (3:0/4:0)	0.944444	1.34353	down	0.64431	-0.634174	0.00322385	C15 H30 N O8 P	383.17	5.928	384.177	No results	Full match	No results	Lipids and lipid-like molecules	Glycerophospholipids	Glycerophosphocholines	Phosphocholines	1.32769e+07	1.29093e+07	1.25728e+07	1.00027e+07	2.05198e+07	1.37486e+07	2.22767e+07	2.14782e+07	1.89378e+07	2.32249e+07	1.85193e+07	2.443e+07
Com_506_pos	methyl 2-[(2-acetyl-3-oxo-1-butenyl)amino]acetate	1	2.02536	down	0.635961	-0.652989	0.000571699	C9 H13 N O4	199.085	5.178	182.082	Full match	No results	No results					1.65459e+08	1.56465e+08	1.45524e+08	1.10236e+08	1.85616e+08	1.50377e+08	2.02859e+08	2.72312e+08	2.35562e+08	2.83225e+08	2.12097e+08	2.30633e+08
Com_24578_pos	3-Acetyl-2,5-dimethylfuran	1	1.9046	down	0.633931	-0.657602	0.000479327	C8 H10 O2	138.068	6.055	139.076	No results	Full match	No results	Organic oxygen compounds	Organooxygen compounds	Carbonyl compounds	Aryl alkyl ketones	2.03818e+06	1.96194e+06	2.47496e+06	1.61451e+06	2.59588e+06	1.98362e+06	3.20194e+06	3.89282e+06	3.53257e+06	3.12088e+06	3.16518e+06	3.07159e+06
Com_17403_pos	2,3-Dinor-TXB2	0.888889	1.54668	down	0.633354	-0.658916	0.0284893	C18 H30 O6	342.205	6.342	343.212	No results	No results	Full match	Organic acids and derivatives	Hydroxy acids and derivatives	Medium-chain hydroxy acids and derivatives	Medium-chain hydroxy acids and derivatives	6.58432e+06	7.48119e+06	6.58528e+06	6.45033e+06	5.20838e+06	5.63268e+06	6.31385e+06	1.42341e+07	1.45149e+07	7.92838e+06	8.47829e+06	8.43715e+06
Com_525_pos	2-Hydroxyphenylalanine	1	1.90205	down	0.632996	-0.659733	0.000357018	C9 H11 N O3	181.074	5.181	182.081	Full match	Not the top hit	Full match	Organic acids and derivatives	Carboxylic acids and derivatives	Amino acids, peptides, and analogues	Phenylalanine and derivatives	1.5412e+08	1.42427e+08	1.34765e+08	1.04791e+08	1.69848e+08	1.39434e+08	1.91191e+08	2.55393e+08	2.22205e+08	2.60843e+08	1.94183e+08	2.11716e+08
Com_24977_pos	2-Naphthol	0.916667	1.03313	down	0.632121	-0.661727	0.0123444	C10 H8 O	144.058	6.091	145.065	No results	No results	Full match	Benzenoids	Naphthalenes	Naphthols and derivatives	Naphthols and derivatives	4.10176e+06	3.28767e+06	4.87313e+06	2.36938e+06	2.90084e+06	3.58054e+06	7.17641e+06	6.63081e+06	4.95111e+06	4.34188e+06	3.73913e+06	6.56143e+06
Com_19211_pos	Spiculisporic Acid	1	1.44887	down	0.629656	-0.667363	8.27328e-06	C17 H28 O6	328.19	6.26	329.197	No results	No results	Full match	Organic acids and derivatives	Carboxylic acids and derivatives	Tricarboxylic acids and derivatives	Tricarboxylic acids and derivatives	3.48868e+06	3.2984e+06	3.78897e+06	3.25138e+06	3.92261e+06	3.35364e+06	5.48671e+06	5.65618e+06	5.7881e+06	5.60501e+06	5.38938e+06	5.59081e+06
Com_35737_pos	N-butyl-2-methyl-5-(piperidinosulfonyl)-3-furamide	1	1.30685	down	0.62281	-0.683137	0.000263622	C15 H24 N2 O4 S	328.142	6.874	329.149	Invalid mass	No results	No results					1.62085e+06	1.57727e+06	1.10601e+06	1.14624e+06	1.24235e+06	1.46632e+06	1.8783e+06	2.13158e+06	2.2477e+06	1.96332e+06	2.33709e+06	2.5424e+06
Com_12213_pos	Ip7G	1	1.76364	down	0.619445	-0.690951	0.00133967	C16 H23 N5 O5	365.17	5.961	366.177	No results	No results	Full match					8.10117e+06	5.25236e+06	7.20357e+06	5.424e+06	7.30831e+06	7.12336e+06	1.35926e+07	1.24631e+07	8.54965e+06	9.53884e+06	8.94866e+06	1.21474e+07
Com_11431_pos	8,8-dimethyl-2-phenyl-4H,8H-pyrano[2,3-h]chromen-4-one	1	1.81128	down	0.614567	-0.702357	0.000403746	C20 H16 O3	304.107	5.077	305.114	Invalid mass	No results	No results					9.03386e+06	8.43361e+06	8.39747e+06	7.52963e+06	6.89965e+06	5.49352e+06	1.05148e+07	1.22931e+07	1.32196e+07	1.33767e+07	1.42076e+07	1.08923e+07
Com_11526_pos	Ala-Gln	0.972222	1.22151	down	0.611602	-0.709335	0.0220779	C8 H15 N3 O4	217.106	1.474	218.114	No results	No results	Full match	Organic acids and derivatives	Carboxylic acids and derivatives	Amino acids, peptides, and analogues	Peptides	2.00173e+06	1.82978e+06	1.88423e+06	2.09896e+06	2.24364e+06	1.7756e+06	5.75063e+06	2.89977e+06	2.4484e+06	3.24486e+06	2.22948e+06	2.77595e+06
Com_7260_pos	1,4-Dihydro-1-Methyl-4-Oxo-3-Pyridinecarboxamide	1	1.14637	down	0.607862	-0.718185	1.5715e-05	C7 H8 N2 O2	152.059	6.015	305.125	No results	No results	Full match					4.92806e+06	5.16795e+06	5.59378e+06	4.73583e+06	6.10687e+06	4.84243e+06	9.07714e+06	1.04102e+07	8.37249e+06	8.14695e+06	8.27414e+06	7.33429e+06
Com_4384_pos	QLH	0.944444	1.14461	down	0.607833	-0.718252	0.0488753	C17 H28 N6 O5	396.213	2.174	397.22	Full match	No results	No results					6.85734e+06	5.29716e+06	5.01036e+06	5.30256e+06	4.77097e+06	4.50543e+06	1.76295e+07	7.60974e+06	6.25148e+06	7.69307e+06	5.65065e+06	7.39017e+06
Com_35647_pos	Pyridoxine O-Glucoside	1	1.01084	down	0.606638	-0.721092	9.7316e-07	C14 H21 N O8	331.126	6.513	332.133	No results	No results	Full match	Organoheterocyclic compounds	Pyridines and derivatives	Pyridoxines	Pyridoxines	176008	166148	150225	157163	144296	157747	240442	243388	273579	241879	295737	273599
Com_7178_pos	Quinine	0.888889	1.08113	down	0.603751	-0.727975	0.00932753	C20 H24 N2 O2	324.185	6.429	325.192	No results	No results	Full match	Alkaloids and derivatives	Cinchona alkaloids	Not available	Cinchona alkaloids	4.08265e+06	4.42419e+06	4.5413e+06	3.21325e+06	5.65202e+06	8.80779e+06	6.65172e+06	1.00547e+07	8.42962e+06	8.7126e+06	9.267e+06	7.76829e+06
Com_27694_pos	Bz-RS-ISer(3-Ph)-Ome	0.944444	2.33038	down	0.603522	-0.728523	0.0022831	C17 H17 N O4	299.116	6.065	300.123	No results	No results	Full match					1.39167e+06	1.05335e+06	1.6899e+06	1.09457e+06	1.20466e+06	1.25149e+06	1.34171e+06	2.65802e+06	2.41204e+06	2.13093e+06	2.09468e+06	2.09728e+06
Com_31717_pos	4-(3,4-dihydro-2H-1,5-benzodioxepin-7-ylamino)-4-oxobutanoic acid	1	1.4244	down	0.60194	-0.732308	0.00032249	C13 H15 N O5	287.08	6.659	288.087	Invalid mass	No results	No results					2.47887e+06	2.32652e+06	2.19616e+06	2.54985e+06	1.74662e+06	1.68773e+06	3.46486e+06	3.375e+06	3.44749e+06	3.24678e+06	4.77428e+06	3.26474e+06
Com_28822_pos	(3R)-8-hydroxy-3-(4-methoxyphenyl)-3,4-dihydro-1H-2-benzopyran-1-one	1	2.51103	down	0.600556	-0.735628	0.000226517	C16 H14 O4	305.126	6.656	306.133	Invalid mass	No results	No results					2.00765e+06	2.03811e+06	1.9222e+06	2.11727e+06	1.51561e+06	1.39468e+06	3.27334e+06	2.95662e+06	3.008e+06	2.76066e+06	3.60491e+06	2.70534e+06
Com_10564_pos	Lysopg 18:1	1	1.46115	down	0.594355	-0.750602	0.000232328	C24 H47 O9 P	510.294	6.093	511.302	No results	No results	Full match	Lipids and lipid-like molecules	Glycerophospholipids	Glycerophosphocholines	1-acyl-sn-glycero-3-phosphocholines	4.96055e+06	4.66463e+06	5.85518e+06	3.55122e+06	3.86436e+06	4.3021e+06	8.62261e+06	7.96706e+06	7.52378e+06	7.06163e+06	6.23426e+06	8.35122e+06
Com_16808_pos	4-Guanidinobutanoic acid	0.888889	2.00049	down	0.59259	-0.754893	0.0354251	C5 H11 N3 O2	145.085	1.535	146.093	No results	No results	Full match	Organic acids and derivatives	Carboxylic acids and derivatives	Amino acids, peptides, and analogues	Gamma amino acids and derivatives	4.01248e+06	4.08495e+06	2.0534e+06	2.68392e+06	4.14516e+06	3.87307e+06	9.62734e+06	6.48593e+06	6.00034e+06	2.88825e+06	4.88493e+06	5.30275e+06
Com_7322_pos	3-(dimethylamino)-1-(2-pyridyl)prop-2-en-1-one	1	2.62009	down	0.589143	-0.76331	9.64661e-06	C10 H12 N2 O	176.095	6.039	177.103	Full match	No results	Full match					1.39836e+07	1.40414e+07	1.77214e+07	1.25784e+07	1.49677e+07	1.31632e+07	2.78813e+07	2.46259e+07	2.47821e+07	2.21524e+07	2.22025e+07	2.5104e+07
Com_19088_pos	Lysopc 14:0	1	1.67486	down	0.587863	-0.766447	0.000215245	C22 H46 N O7 P	467.3	6.076	468.307	No results	No results	Full match	Lipids and lipid-like molecules	Glycerophospholipids	Glycerophosphocholines	1-acyl-sn-glycero-3-phosphocholines	1.56094e+06	1.21588e+06	1.96003e+06	1.22226e+06	1.34518e+06	1.39748e+06	2.04091e+06	3.00759e+06	2.6934e+06	2.37951e+06	2.33903e+06	2.34192e+06
Com_7323_pos	3-(3-Methoxyphenyl)propionic acid	1	1.08872	down	0.581126	-0.783078	0.00073931	C10 H12 O3	180.079	5.193	181.087	No results	No results	Full match					8.8564e+06	8.77512e+06	9.41448e+06	8.71159e+06	9.79513e+06	1.005e+07	1.23211e+07	1.76596e+07	1.24311e+07	1.88852e+07	1.57439e+07	1.86402e+07
Com_16340_pos	6-(4-phenylpiperazino)hexanoic acid hydrochloride	1	1.62493	down	0.578678	-0.789168	3.67097e-06	C16 H24 N2 O2	276.184	6.197	277.192	Full match	No results	No results					3.34845e+06	3.30959e+06	3.74405e+06	2.79176e+06	3.28937e+06	2.84959e+06	5.94245e+06	5.16084e+06	6.01458e+06	5.08404e+06	5.90263e+06	5.30404e+06
Com_6169_pos	Oxaceprol	0.888889	1.4436	down	0.577797	-0.791366	0.0304747	C7 H11 N O4	173.069	1.475	174.076	No results	No results	Full match	Organic acids and derivatives	Carboxylic acids and derivatives	Amino acids, peptides, and analogues	Proline and derivatives	5.48438e+06	5.00625e+06	4.25861e+06	3.74294e+06	7.80763e+06	6.24959e+06	1.73308e+07	9.97478e+06	8.40368e+06	5.14487e+06	7.32652e+06	8.15299e+06
Com_8342_pos	Gly-Tyr-Ala	1	1.21687	down	0.573007	-0.803376	2.97862e-06	C14 H19 N3 O5	309.132	6.197	310.14	No results	No results	Full match	Organic acids and derivatives	Carboxylic acids and derivatives	Amino acids, peptides, and analogues	Oligopeptides	5.19607e+06	5.13577e+06	5.80996e+06	4.33221e+06	5.1044e+06	4.4764e+06	9.22141e+06	8.15779e+06	9.33333e+06	7.88933e+06	9.15961e+06	8.68959e+06
Com_20258_pos	H-Trp-NH2	1	1.5141	down	0.572222	-0.805354	3.69243e-07	C11 H13 N3 O	203.105	6.184	424.244	No results	No results	Full match					4.0866e+06	4.08929e+06	4.20357e+06	3.44946e+06	3.92175e+06	3.48012e+06	7.34243e+06	6.23979e+06	7.01908e+06	6.28178e+06	7.29322e+06	6.42126e+06
Com_21645_pos	(S)-Leucic acid	1	1.56668	down	0.571241	-0.807829	1.12231e-06	C6 H12 O3	132.079	6.198	133.086	No results	No results	Full match	Lipids and lipid-like molecules	Fatty Acyls	Fatty acids and conjugates	Hydroxy fatty acids	5.20223e+06	5.09305e+06	5.708e+06	4.34245e+06	5.17412e+06	4.56206e+06	9.32678e+06	8.25044e+06	9.43204e+06	7.99391e+06	9.50173e+06	8.15573e+06
Com_3667_pos	Ergocalciferol	1	1.40435	down	0.565874	-0.821448	2.82784e-05	C28 H44 O	378.325	6.787	379.332	Invalid mass	No results	No results	Lipids and lipid-like molecules	Steroids and steroid derivatives	Vitamin D and derivatives	Vitamin D and derivatives	1.01203e+07	1.12531e+07	1.32429e+07	1.01768e+07	1.03658e+07	1.38602e+07	1.61659e+07	1.90257e+07	2.09917e+07	1.97538e+07	2.32754e+07	2.27566e+07
Com_14751_pos	LysoPC 10:0	1	1.98636	down	0.561136	-0.833577	1.91128e-07	C18 H38 N O7 P	411.237	6.196	412.245	No results	No results	Full match	Lipids and lipid-like molecules	Glycerophospholipids	Glycerophosphocholines	Phosphocholines	7.99543e+06	7.99464e+06	8.26842e+06	6.74377e+06	7.68409e+06	6.93761e+06	1.43546e+07	1.26149e+07	1.45288e+07	1.2281e+07	1.42584e+07	1.32686e+07
Com_7518_pos	N-Methyldioctylamine	0.916667	1.16475	down	0.558136	-0.841312	0.00471191	C17 H37 N	255.293	7.546	256.3	Full match	No results	No results					3.50907e+07	2.67799e+07	2.20657e+07	2.26183e+07	3.33343e+07	3.78731e+07	3.83772e+07	5.68994e+07	6.08524e+07	3.25521e+07	5.99683e+07	6.98431e+07
Com_14501_pos	4-(3-Methyl-5-oxo-4,5-dihydro-1H-pyrazol-1-yl)benzoic acid	1	2.00697	down	0.552077	-0.857059	2.23135e-07	C11 H10 N2 O3	218.069	6.217	219.077	Full match	No results	No results					4.82466e+06	4.76866e+06	4.11416e+06	4.02254e+06	4.73954e+06	4.10587e+06	8.56226e+06	7.43607e+06	8.66619e+06	7.32541e+06	8.50489e+06	7.6424e+06
Com_9233_pos	Ranolazine	1	1.42965	down	0.551855	-0.857638	0.00020727	C24 H33 N3 O4	449.217	5.818	450.224	Invalid mass	No results	No results	Benzenoids	Phenol ethers	Anisoles	Anisoles	3.45883e+06	3.64227e+06	3.3376e+06	3.25524e+06	5.12491e+06	4.51281e+06	7.47991e+06	7.26287e+06	7.234e+06	7.08618e+06	7.07415e+06	6.14147e+06
Com_6423_pos	1-Phenyl-3-methyl-5-pyrazolone	1	1.09749	down	0.532991	-0.907818	0.0463493	C10 H10 N2 O	174.08	6.048	175.087	Full match	Partial match	No results					839041	4.71437e+06	1.78608e+06	4.54143e+06	4.75381e+06	4.69929e+06	8.75582e+06	7.4726e+06	5.66948e+06	5.86075e+06	5.07985e+06	7.1885e+06
Com_7973_pos	N-Acetylglycine	0.972222	1.13441	down	0.532761	-0.90844	0.0108856	C4 H7 N O3	117.043	2.453	118.05	No results	No results	Full match	Organic acids and derivatives	Carboxylic acids and derivatives	Amino acids, peptides, and analogues	N-acyl-alpha amino acids	1.76797e+06	1.24538e+06	1.4739e+06	1.1492e+06	2.00107e+06	1.31359e+06	5.21983e+06	2.51028e+06	2.19477e+06	2.00154e+06	1.88881e+06	2.98612e+06
Com_30700_pos	FQH	1	1.07973	down	0.529968	-0.916022	0.0386132	C20 H26 N6 O5	411.226	4.942	861.414	Invalid mass	No results	No results					267430	307730	276275	258558	287336	296818	1.13212e+06	332862	362565	383538	599328	386284
Com_19500_pos	Jasmone	1	1.5816	down	0.509473	-0.972922	0.00282337	C11 H16 O	164.12	8.289	165.128	Full match	No results	No results					2.78392e+06	2.10729e+06	2.29328e+06	2.52505e+06	2.08272e+06	1.89011e+06	5.35802e+06	3.13367e+06	4.3167e+06	2.9381e+06	6.79323e+06	4.31618e+06
Com_6907_pos	15-Deoxy-Δ12,14-prostaglandin A1	0.861111	1.68708	down	0.509367	-0.973222	0.0409631	C20 H30 O3	300.205	5.581	301.212	No results	Invalid mass	No results	Lipids and lipid-like molecules	Fatty Acyls	Eicosanoids	Prostaglandins and related compounds	4.81555e+06	4.96765e+06	3.9104e+06	3.5679e+06	1.57557e+07	7.71564e+06	8.65822e+06	1.97523e+07	1.88815e+07	1.40795e+07	5.10877e+06	1.34871e+07
Com_11994_pos	SPK	1	1.01085	down	0.506089	-0.982538	0.00207758	C14 H26 N4 O5	312.175	5.156	313.182	Invalid mass	No results	No results					2.21484e+07	2.04156e+07	2.09423e+07	2.19665e+07	9.53888e+06	2.22001e+07	3.30673e+07	4.00242e+07	3.72302e+07	4.89792e+07	3.11524e+07	4.11501e+07
Com_33673_pos	16-Heptadecyne-1,2,4-triol	1	1.17583	down	0.50528	-0.984846	5.15441e-06	C17 H32 O3	266.225	6.862	267.232	No results	Invalid mass	No results	Lipids and lipid-like molecules	Fatty Acyls	Fatty alcohols	Long-chain fatty alcohols	2.88468e+06	2.64776e+06	2.43991e+06	1.96534e+06	2.39601e+06	2.4704e+06	5.42448e+06	5.28431e+06	4.07475e+06	5.39187e+06	5.08158e+06	4.04182e+06
Com_11020_pos	5'-Adenylic acid	1	1.17255	down	0.503457	-0.990061	0.0381505	C10 H14 N5 O7 P	347.063	2.788	348.071	No results	No results	Full match	Nucleosides, nucleotides, and analogues	Purine nucleotides	Purine ribonucleotides	Purine ribonucleoside monophosphates	2.23361e+06	1.91541e+06	1.2453e+06	1.61684e+06	2.00297e+06	1.49353e+06	8.36872e+06	2.81606e+06	2.37017e+06	2.27195e+06	2.32622e+06	2.71793e+06
Com_4792_pos	1-morpholino-3-(4-nitrophenoxy)propan-2-ol	0.833333	1.47594	down	0.501111	-0.996798	0.0486872	C13 H18 N2 O5	282.123	4.719	283.13	Full match	No results	No results					3.67127e+06	4.18044e+06	1.71674e+07	8.03817e+06	1.38189e+07	1.24932e+07	9.68002e+06	2.67183e+07	2.4254e+07	2.46365e+07	9.21259e+06	2.3974e+07
Com_11069_pos	L-Hydroxyproline	0.972222	1.73424	down	0.499839	-1.00046	0.0205843	C5 H9 N O3	131.059	1.351	132.066	No results	No results	Full match	Organic acids and derivatives	Carboxylic acids and derivatives	Amino acids, peptides, and analogues	Proline and derivatives	2.94972e+06	2.92223e+06	2.96168e+06	2.94258e+06	3.78822e+06	3.1336e+06	1.33158e+07	5.07308e+06	5.44183e+06	3.71216e+06	4.32944e+06	5.53576e+06
Com_22901_pos	Phenylglyoxylic acid	1	1.41154	down	0.499219	-1.00226	0.00260752	C8 H6 O3	150.031	5.142	318.097	No results	No results	Full match	Benzenoids	Benzene and substituted derivatives	Benzoyl derivatives	Benzoyl derivatives	1.53107e+06	1.38698e+06	1.39395e+06	1.38858e+06	1.36836e+06	1.5017e+06	3.83182e+06	2.50314e+06	2.55621e+06	1.83728e+06	4.0003e+06	2.43937e+06
Com_15260_pos	bicyclo[2.2.2]oct-2-en-1-yl 4-methylbenzene-1-sulfonate	0.972222	1.32822	down	0.493805	-1.01799	0.00624202	C15 H18 O3 S	278.094	2.522	279.102	Invalid mass	No results	No results					790852	965336	673214	883294	1.27381e+06	912254	3.44759e+06	1.43606e+06	1.91357e+06	1.2282e+06	1.29741e+06	1.81266e+06
Com_5990_pos	Uridine	1	2.01476	down	0.492112	-1.02294	0.000939875	C9 H12 N2 O6	244.07	2.061	245.077	No results	No results	Full match	Nucleosides, nucleotides, and analogues	Pyrimidine nucleosides	Not available	Pyrimidine nucleosides	9.70088e+06	6.27742e+06	4.66621e+06	4.49173e+06	8.1501e+06	7.1436e+06	1.62514e+07	1.08719e+07	1.22097e+07	1.2604e+07	1.30466e+07	1.71724e+07
Com_1813_pos	Estriol	1	1.09648	down	0.490519	-1.02762	0.00023723	C18 H24 O3	293.127	6.1	294.134	Invalid mass	No results	No results	Lipids and lipid-like molecules	Steroids and steroid derivatives	Estrane steroids	Estrogens and derivatives	1.96468e+07	1.32294e+07	1.56663e+07	1.44707e+07	9.82602e+06	1.10884e+07	2.78289e+07	3.42725e+07	2.51202e+07	2.22371e+07	2.93862e+07	3.2255e+07
Com_10174_pos	2-Methylpentanedioic acid	1	1.72861	down	0.486005	-1.04096	2.87464e-05	C6 H10 O4	146.058	6.607	147.065	No results	No results	Full match	Lipids and lipid-like molecules	Fatty Acyls	Fatty acids and conjugates	Hydroxy fatty acids	2.08813e+07	2.24931e+07	2.16183e+07	1.87888e+07	1.49317e+07	1.59438e+07	2.88769e+07	4.28002e+07	3.83456e+07	4.93915e+07	3.82314e+07	3.82719e+07
Com_2588_pos	1,7-bis(4-hydroxyphenyl)heptan-3-one	1	1.22409	down	0.48515	-1.0435	0.017717	C19 H22 O3	280.143	6.154	281.15	Invalid mass	No results	No results					1.64409e+06	6.06639e+06	8.3565e+06	6.00972e+06	7.08092e+06	6.20976e+06	1.27921e+07	1.14554e+07	1.29474e+07	1.09442e+07	1.27064e+07	1.20544e+07
Com_6465_pos	DL-3,4-Dihydroxyphenyl glycol	1	1.45206	down	0.474059	-1.07686	2.53405e-05	C8 H10 O4	170.059	5.221	171.066	No results	No results	Full match					1.03211e+07	1.5082e+07	1.21258e+07	8.76133e+06	1.14637e+07	9.63745e+06	2.41911e+07	2.49104e+07	2.46918e+07	2.72622e+07	1.84098e+07	2.26927e+07
Com_8978_pos	methyl 1-methyl-1,2,5,6-tetrahydropyridine-3-carboxylate hydrobromide	1	1.71161	down	0.470096	-1.08897	0.000558723	C8 H13 N O2	155.095	5.249	156.102	Full match	No results	No results					1.014e+07	9.31793e+06	1.05134e+07	7.14719e+06	1.14856e+07	1.26168e+07	1.54186e+07	2.24246e+07	2.35209e+07	3.22417e+07	1.52025e+07	2.14225e+07
Com_6381_pos	1-(4-Methoxyphenyl)-2-propanone	1	1.66716	down	0.458048	-1.12643	0.000790173	C10 H12 O2	164.084	5.816	165.091	No results	No results	Full match					4.33219e+06	2.73683e+06	3.97484e+06	4.10731e+06	7.09405e+06	4.34087e+06	1.03539e+07	1.00535e+07	1.00135e+07	9.80891e+06	9.79225e+06	8.02008e+06
Com_10988_pos	(R,S)-Anatabine	1	1.16231	down	0.427336	-1.22656	0.000135843	C10 H12 N2	178.111	5.274	179.118	No results	Invalid mass	No results	Organic nitrogen compounds	Organonitrogen compounds	Amines	Aralkylamines	1.05608e+07	1.11213e+07	1.10688e+07	8.17411e+06	1.30482e+07	1.05184e+07	1.52701e+07	2.46959e+07	2.77535e+07	3.23985e+07	2.29636e+07	2.7834e+07
Com_26757_pos	11-dehydro Thromboxane B2	1	1.4749	down	0.418706	-1.25599	0.000659304	C20 H32 O6	346.236	6.427	347.243	Invalid mass	No results	No results	Lipids and lipid-like molecules	Fatty Acyls	Eicosanoids	Thromboxanes	2.41661e+06	2.05421e+06	2.70519e+06	2.60562e+06	3.44229e+06	2.28931e+06	3.60992e+06	7.88333e+06	7.9405e+06	6.40135e+06	4.31126e+06	6.90408e+06
Com_24510_pos	4-Hydroxyretinoic Acid	1	1.89653	down	0.40481	-1.30468	0.0294022	C20 H28 O3	316.202	5.694	671.368	No results	No results	Full match	Lipids and lipid-like molecules	Prenol lipids	Retinoids	Retinoids	1.28882e+06	1.18974e+06	1.30201e+06	1.2135e+06	1.43443e+06	1.35156e+06	2.88717e+06	5.11345e+06	1.85615e+06	1.69639e+06	1.44809e+06	6.21779e+06
Com_19702_pos	SLK	0.916667	1.40924	down	0.368624	-1.43978	0.0417246	C15 H30 N4 O5	173.111	1.477	174.118	Invalid mass	No results	No results					607088	509793	375323	359797	604417	393903	3.72392e+06	819803	709055	1.1722e+06	500342	807017
Com_22921_pos	N1-(2-amino-2-oxoethyl)-2-(isopropylthio)acetamide	0.861111	1.86539	down	0.351881	-1.50684	0.0190564	C7 H14 N2 O2 S	190.079	4.618	191.086	Full match	No results	No results					1.01722e+06	1.00571e+06	780866	1.12866e+06	1.12743e+07	1.27416e+06	5.8482e+06	6.26139e+06	5.5263e+06	1.09912e+07	1.88217e+06	1.63274e+07
Com_12335_pos	Methionine	1	1.66082	down	0.351324	-1.50913	2.37771e-05	C5 H11 N O2 S	149.048	5.281	150.055	No results	Invalid mass	No results	Organic acids and derivatives	Carboxylic acids and derivatives	Amino acids, peptides, and analogues	Methionine and derivatives	1.1713e+07	1.3629e+07	1.20814e+07	9.87872e+06	1.8173e+07	1.3722e+07	2.29471e+07	4.67412e+07	4.5983e+07	3.94966e+07	3.38848e+07	3.63721e+07
Com_16043_pos	N1-(1H-indol-4-yl)cyclohexane-1-carboxamide	1	1.36394	down	0.348111	-1.52238	8.36723e-07	C15 H18 N2 O	264.123	5.149	265.13	Invalid mass	No results	No results					4.93993e+06	6.17773e+06	4.63763e+06	4.19665e+06	6.4589e+06	6.19776e+06	1.20255e+07	1.68865e+07	1.65793e+07	1.78878e+07	1.40539e+07	1.62401e+07
Com_3603_pos	5-hydroxy-4-methoxy-5,6-dihydro-2H-pyran-2-one	1	2.47279	down	0.346122	-1.53065	8.65311e-05	C6 H8 O4	144.043	4.06	145.05	Full match	No results	Full match					2.68261e+07	2.47683e+07	2.28677e+07	1.91002e+07	4.08059e+07	3.74129e+07	6.18631e+07	6.0818e+07	8.43566e+07	1.20933e+08	6.55955e+07	1.02736e+08
Com_26906_pos	Acetylcysteine	0.916667	1.56056	down	0.342754	-1.54475	0.0435354	C5 H9 N O3 S	163.031	1.459	146.027	No results	No results	Full match	Organic acids and derivatives	Carboxylic acids and derivatives	Amino acids, peptides, and analogues	N-acyl-L-alpha-amino acids	490232	423136	358453	310213	521463	299038	3.07073e+06	645574	597507	1.60833e+06	391545	695800
Com_19635_pos	Anserine	0.916667	1.35826	down	0.338236	-1.5639	0.0386014	C10 H16 N4 O3	240.123	1.473	241.13	No results	No results	Full match	Organic acids and derivatives	Peptidomimetics	Hybrid peptides	Hybrid peptides	665652	558785	411393	493967	662960	395168	4.27545e+06	887312	777196	1.89275e+06	528148	1.06427e+06
Com_10206_pos	Thymopentin	1	1.06866	down	0.332892	-1.58688	0.000396165	C30 H49 N9 O9	679.367	5.68	680.374	No results	No results	Full match	Organic acids and derivatives	Carboxylic acids and derivatives	Amino acids, peptides, and analogues	Oligopeptides	1.74125e+07	1.38027e+07	2.13051e+07	1.06853e+07	7.14326e+06	1.09881e+07	2.79752e+07	5.16684e+07	5.83757e+07	4.04667e+07	4.19592e+07	2.38895e+07
Com_8181_pos	Dl-3-Hydroxynorvaline	0.888889	1.47233	down	0.315528	-1.66416	0.0287127	C5 H11 N O3	133.074	1.622	134.082	No results	No results	Full match	Organic acids and derivatives	Carboxylic acids and derivatives	Amino acids, peptides, and analogues	Alpha amino acids	5.84198e+06	2.16512e+07	3.69175e+06	3.65056e+06	7.47805e+06	2.41982e+07	1.22503e+07	4.38604e+07	7.73895e+07	9.71283e+06	4.15014e+07	2.60803e+07
Com_1515_pos	Phe-Phe	1	1.03864	down	0.271951	-1.87858	0.00100162	C18 H20 N2 O3	312.148	6.318	313.155	No results	No results	Full match	Organic acids and derivatives	Carboxylic acids and derivatives	Amino acids, peptides, and analogues	Dipeptides	4.39122e+06	1.64185e+06	1.83395e+06	3.84686e+06	1.33371e+06	1.34238e+06	8.31569e+06	7.7285e+06	1.04338e+07	9.04433e+06	8.43944e+06	8.95202e+06
Com_8467_pos	trans-3-Hexenoic acid	1	2.34493	down	0.26451	-1.91861	2.58278e-06	C6 H10 O2	114.068	6.482	115.076	No results	Full match	Full match	Lipids and lipid-like molecules	Fatty Acyls	Fatty acids and conjugates	Medium-chain fatty acids	1.31932e+07	1.48321e+07	1.72124e+07	1.45523e+07	1.28717e+07	1.30621e+07	6.07821e+07	7.0742e+07	4.18519e+07	6.17483e+07	4.23165e+07	4.66451e+07
Com_9814_pos	4-Hydroxybenzoic acid	1	2.06583	down	0.263092	-1.92636	1.67143e-07	C7 H6 O3	138.032	5.37	294.098	No results	Full match	Full match	Benzenoids	Benzene and substituted derivatives	Benzoic acids and derivatives	Hydroxybenzoic acid derivatives	6.24109e+06	6.46194e+06	6.3513e+06	6.46307e+06	8.31563e+06	7.57562e+06	3.01871e+07	3.23038e+07	2.15737e+07	2.15478e+07	2.31854e+07	2.85941e+07
Com_9351_pos	2-Methylbutyroylcarnitine	1	1.98786	down	0.262886	-1.92749	0.000304706	C12 H23 N O4	245.163	6.607	246.17	No results	No results	Full match	Lipids and lipid-like molecules	Fatty Acyls	Fatty acid esters	Acyl carnitines	4.00605e+06	5.686e+06	4.27826e+06	4.80097e+06	1.84041e+06	4.14929e+06	2.91641e+07	1.19758e+07	1.5098e+07	8.43643e+06	1.87189e+07	1.07959e+07
Com_19956_pos	Riboflavin-5-phosphate	1	1.8144	down	0.245387	-2.02687	2.58172e-05	C17 H21 N4 O9 P	456.106	5.31	457.113	No results	No results	Full match	Nucleosides, nucleotides, and analogues	Flavin nucleotides	Not available	Flavin nucleotides	2.41569e+06	2.40896e+06	3.04451e+06	2.80648e+06	2.60784e+06	3.89129e+06	1.02275e+07	9.80504e+06	1.10009e+07	8.12846e+06	2.11234e+07	9.70524e+06
Com_20948_pos	(6E)-7-(2H-1,3-benzodioxol-5-yl)-1-(piperidin-1-yl)hept-6-en-1-one	1	2.48068	down	0.239418	-2.0624	5.88271e-05	C19 H25 N O3	315.179	4.707	316.186	Invalid mass	No results	No results					504517	368904	223408	295909	625124	492610	1.91196e+06	1.94159e+06	1.65155e+06	2.03871e+06	1.26884e+06	1.67308e+06
Com_793_pos	L-Iditol	0.861111	1.618	down	0.220801	-2.17918	0.030052	C6 H14 O6	182.079	1.355	183.086	No results	Full match	Full match	Organic oxygen compounds	Organooxygen compounds	Carbohydrates and carbohydrate conjugates	Sugar alcohols	1.20173e+07	7.45161e+06	4.99367e+06	1.03602e+07	3.96367e+07	2.45678e+07	1.42134e+08	6.13295e+07	5.50615e+07	7.0571e+06	4.44812e+07	1.38428e+08
Com_1403_pos	Valylproline	1	2.34922	down	0.220123	-2.18362	1.65434e-06	C10 H18 N2 O3	214.132	3.578	215.14	No results	Full match	No results	Organic acids and derivatives	Carboxylic acids and derivatives	Amino acids, peptides, and analogues	Dipeptides	9.4931e+06	6.63683e+06	6.12346e+06	7.16916e+06	1.21022e+07	8.28846e+06	3.34936e+07	3.67727e+07	3.13479e+07	4.37645e+07	3.74001e+07	4.35182e+07
Com_2248_pos	10-Hydroxydecanoic acid	1	1.83446	down	0.193737	-2.36783	9.51392e-08	C10 H20 O3	188.142	6.864	189.149	No results	No results	Full match	Organic acids and derivatives	Hydroxy acids and derivatives	Medium-chain hydroxy acids and derivatives	Medium-chain hydroxy acids and derivatives	5.02119e+07	6.02498e+07	5.12214e+07	5.82186e+07	4.01369e+07	4.44114e+07	2.0544e+08	3.1352e+08	2.85901e+08	2.90087e+08	2.89541e+08	1.86974e+08
Com_5555_pos	4-Methyl-2-Oxopentanoic Acid	1	2.33208	down	0.173238	-2.52917	7.03036e-07	C6 H10 O3	130.063	3.56	131.071	No results	No results	Full match					1.38835e+07	1.87467e+07	1.26864e+07	1.28941e+07	2.5197e+07	1.52664e+07	5.9112e+07	8.55673e+07	9.78832e+07	1.16959e+08	7.91333e+07	1.30932e+08
Com_16197_pos	3-hydroxy-2-octylpentanedioic acid	1	1.57632	down	0.172574	-2.53472	3.89897e-06	C13 H24 O5	242.152	6.661	243.159	Invalid mass	No results	No results					2.9455e+06	3.66825e+06	2.44145e+06	3.19592e+06	2.98024e+06	4.27429e+06	1.16659e+07	1.68654e+07	3.15583e+07	1.83027e+07	1.96463e+07	1.49895e+07
Com_10711_pos	Sorbic acid	1	2.0665	down	0.158363	-2.65869	2.72063e-06	C6 H8 O2	112.053	5.228	113.06	No results	Invalid mass	No results	Lipids and lipid-like molecules	Fatty Acyls	Fatty acids and conjugates	Medium-chain fatty acids	4.50616e+06	7.58079e+06	4.80456e+06	5.08069e+06	5.21665e+06	4.95433e+06	2.08677e+07	3.3739e+07	3.2647e+07	5.65921e+07	3.18035e+07	2.73222e+07
Com_6998_pos	4,7-dimethylpyrazolo[5,1-c][1,2,4]triazine-3-carbonitrile	1	2.78668	down	0.0376708	-4.73041	7.2709e-10	C8 H7 N5	156.043	5.157	157.05	Invalid mass	No results	No results					2.91643e+06	2.55761e+06	2.42943e+06	2.64501e+06	2.6065e+06	3.10423e+06	6.21106e+07	7.7989e+07	5.93243e+07	9.59349e+07	7.28218e+07	6.34326e+07

## Sheet: In MILK (neg)
Compound_ID	Name	ROC	VIP	Up.Down	FC	log2FC	Pvalue	Formula	Molecular Weight	RT [min]	m/z	mzCloud_Results	mzVault_Results	MassList_Results	Class_I	Class_II	Class_III	Class_IV	neg_FMILK01	neg_FMILK02	neg_FMILK03	neg_FMILK04	neg_FMILK05	neg_FMILK06	neg_BMILK01	neg_BMILK02	neg_BMILK03	neg_BMILK04	neg_BMILK05	neg_BMILK06
Com_8_neg	Levodopa	1	2.72545	up	398.481	8.63837	1.89297e-11	C9 H11 N O4	197.069	5.447	196.062	No results	No results	Full match	None	None	None	None	4.98147e+09	4.7559e+09	4.57643e+09	5.07155e+09	5.24021e+09	4.80547e+09	1.4015e+07	1.37728e+07	1.15431e+07	1.26007e+07	1.21823e+07	9.74435e+06
Com_783_neg	Glycocholic acid	1	1.42376	up	22.9425	4.51995	8.03329e-10	C26 H43 N O6	465.311	6.978	464.304	Full match	Full match	Full match	Lipids and lipid-like molecules	Steroids and steroid derivatives	Bile acids, alcohols and derivatives	Glycinated bile acids and derivatives	3.31063e+07	5.14657e+07	4.55239e+07	5.70637e+07	3.35058e+07	5.1214e+07	2.09214e+06	1.95016e+06	2.16752e+06	1.83169e+06	2.58936e+06	1.21959e+06
Com_207_neg	Citric acid	1	1.78227	up	11.4289	3.51462	2.99934e-05	C6 H8 O7	192.028	2.052	191.02	Full match	Full match	Full match	Organic acids and derivatives	Carboxylic acids and derivatives	Tricarboxylic acids and derivatives	Tricarboxylic acids and derivatives	9.1638e+07	8.50201e+07	4.88791e+07	4.58007e+07	2.53706e+07	4.0634e+07	5.66738e+06	5.28022e+06	4.83734e+06	3.99951e+06	4.22227e+06	5.50989e+06
Com_4745_neg	Indole-3-acetic acid	1	2.7535	up	7.53238	2.91311	7.81336e-07	C10 H9 N O2	175.064	5.935	174.057	Full match	No results	Full match	Organoheterocyclic compounds	Indoles and derivatives	Indolyl carboxylic acids and derivatives	Indole-3-acetic acid derivatives	6.37747e+06	7.54341e+06	8.32878e+06	6.45182e+06	7.20669e+06	9.87445e+06	1.29587e+06	1.40106e+06	609160	807408	972063	992549
Com_590_neg	4-Acetamidobutyric Acid	1	2.37062	up	7.48171	2.90337	8.19955e-05	C6 H11 N O3	145.074	5.512	144.067	No results	No results	Full match	Organic acids and derivatives	Carboxylic acids and derivatives	Amino acids, peptides, and analogues	Gamma amino acids and derivatives	6.44769e+07	8.44924e+07	8.35199e+07	5.69177e+07	2.19711e+07	3.58033e+07	1.1519e+07	7.81234e+06	6.7447e+06	6.26676e+06	8.05841e+06	6.00275e+06
Com_1028_neg	N-Acetylanthranilic acid	1	2.99121	up	6.40557	2.67933	7.90079e-10	C9 H9 N O3	197.069	5.968	196.062	Invalid mass	Invalid mass	No match	Benzenoids	Benzene and substituted derivatives	Benzoic acids and derivatives	Benzoic acids	6.69196e+07	6.37911e+07	6.34674e+07	7.11319e+07	5.36065e+07	6.06508e+07	1.11903e+07	1.15704e+07	9.31938e+06	1.03388e+07	8.37357e+06	8.46346e+06
Com_5646_neg	Glycoursodeoxycholic acid	1	1.66014	up	5.68973	2.50836	3.77513e-05	C26 H43 N O5	449.316	7.562	448.309	Full match	Full match	Full match	Lipids and lipid-like molecules	Steroids and steroid derivatives	Bile acids, alcohols and derivatives	Glycinated bile acids and derivatives	670697	763571	754854	1.03476e+06	386323	699564	131526	122010	123340	122766	137067	120755
Com_3172_neg	2-Furoic acid	1	1.76578	up	5.3969	2.43213	0.000102509	C5 H4 O3	112.016	2.042	111.009	No results	No results	Full match	Organoheterocyclic compounds	Furans	Furoic acid and derivatives	Furoic acids	3.46924e+06	3.72377e+06	3.19925e+06	2.20844e+06	7.75983e+06	2.87314e+06	748773	762147	715909	636010	574966	867203
Com_8696_neg	LPC 11:0	1	1.68462	up	4.44153	2.15106	4.7648e-05	C19 H40 N O7 P	471.262	7.364	470.255	No results	Invalid mass	No results	Lipids and lipid-like molecules	Glycerophospholipids	Glycerophosphocholines	Phosphocholines	731993	664417	639241	594648	598823	564922	124780	139465	134085	101020	252772	102098
Com_643_neg	2-(1-{2-[(3-furylmethyl)amino]-2-oxoethyl}cyclohexyl)acetic acid	1	1.27104	up	4.15367	2.05439	1.18551e-08	C15 H21 N O4	279.148	6.509	278.141	Full match	No results	No results					9.33764e+06	7.01849e+06	8.74572e+06	8.5095e+06	6.25645e+06	8.09952e+06	1.72347e+06	1.87485e+06	1.98749e+06	1.65838e+06	2.25172e+06	2.05225e+06
Com_2751_neg	Paracetamol	0.944444	2.45508	up	3.67882	1.87924	0.00257145	C8 H9 N O2	151.064	4.995	150.056	Full match	No results	Full match	Benzenoids	Phenols	1-hydroxy-2-unsubstituted benzenoids	1-hydroxy-2-unsubstituted benzenoids	1.05008e+07	1.36354e+07	1.39474e+07	1.71549e+07	1.43024e+07	1.1697e+07	2.04465e+06	1.20331e+07	2.06189e+06	1.80041e+06	2.16708e+06	1.97542e+06
Com_3360_neg	Irinotecan	1	2.10521	up	3.25918	1.70451	5.03065e-05	C33 H38 N4 O6	586.284	5.306	585.275	No results	Invalid mass	No results	Alkaloids and derivatives	Camptothecins	Not available	Camptothecins	1.0764e+07	8.25605e+06	8.07168e+06	1.07e+07	1.46816e+07	1.08374e+07	1.78545e+06	4.10391e+06	3.25933e+06	2.74065e+06	2.966e+06	4.56999e+06
Com_553_neg	N-Isobutyrylglycine	1	1.63636	up	3.05257	1.61002	2.91797e-05	C6 H11 N O3	145.074	6.007	144.067	No results	Full match	Full match	Organic acids and derivatives	Carboxylic acids and derivatives	Amino acids, peptides, and analogues	N-acyl-alpha amino acids	1.60349e+07	1.59134e+07	1.92673e+07	1.49497e+07	1.29962e+07	8.67643e+06	4.5474e+06	6.00673e+06	4.86761e+06	4.8976e+06	3.71537e+06	4.7404e+06
Com_4728_neg	4-Aminohippuric acid	1	1.02267	up	2.87466	1.52339	3.47849e-06	C9 H10 N2 O3	194.07	5.05	193.063	Full match	Full match	Full match	Benzenoids	Benzene and substituted derivatives	Benzoic acids and derivatives	Hippuric acids	4.35324e+06	3.99594e+06	4.63448e+06	4.99561e+06	2.75527e+06	4.31529e+06	1.84205e+06	1.50727e+06	1.43386e+06	1.31322e+06	1.43827e+06	1.17933e+06
Com_1900_neg	N-(2,6-Dimethylphenyl)-N-(methoxyacetyl) alanine	1	1.12006	up	2.79953	1.48519	1.58261e-05	C14 H19 N O4	265.132	6.286	264.125	Full match	No results	No results	Organic acids and derivatives	Carboxylic acids and derivatives	Amino acids, peptides, and analogues	N-acyl-alpha amino acids	3.56168e+06	3.08301e+06	3.68738e+06	4.16263e+06	3.65737e+06	3.74428e+06	929870	1.31349e+06	1.15601e+06	1.20869e+06	1.41802e+06	1.79536e+06
Com_2666_neg	Pyridoxine	0.888889	1.99935	up	2.34837	1.23166	0.00384917	C8 H11 N O3	169.074	4.997	168.067	Full match	Full match	Full match	Organoheterocyclic compounds	Pyridines and derivatives	Pyridoxines	Pyridoxines	1.20487e+07	1.48928e+07	1.51466e+07	1.84416e+07	1.48201e+07	1.27526e+07	4.10309e+06	1.49213e+07	4.2173e+06	5.05369e+06	4.87284e+06	4.34808e+06
Com_4712_neg	Δ17-6-keto prostaglandin F1α	1	1.49497	up	2.0426	1.03041	0.00329304	C20 H32 O6	414.229	5.66	413.221	Invalid mass	No results	No results	Lipids and lipid-like molecules	Fatty Acyls	Eicosanoids	Prostaglandins and related compounds	2.79056e+06	2.48162e+06	2.49803e+06	2.17268e+06	2.89331e+06	2.3061e+06	1.14043e+06	1.97883e+06	1.41405e+06	1.3463e+06	697632	835981
Com_5031_neg	4-Toluic acid	1	1.2054	down	0.763578	-0.389153	0.00216507	C8 H8 O2	136.053	6.761	135.046	No results	Full match	Full match	Benzenoids	Benzene and substituted derivatives	Benzoic acids and derivatives	Benzoic acids	2.1998e+06	2.1356e+06	1.93648e+06	1.94396e+06	1.81635e+06	2.01838e+06	2.5945e+06	3.08781e+06	2.31937e+06	2.45e+06	3.0081e+06	2.32194e+06
Com_5234_neg	Estrone sulfate	0.944444	1.19588	down	0.754076	-0.407219	0.0104281	C18 H22 O5 S	350.113	5.235	349.106	Invalid mass	No results	No results	Lipids and lipid-like molecules	Steroids and steroid derivatives	Sulfated steroids	Sulfated steroids	1.74485e+06	1.31067e+06	1.47678e+06	1.17819e+06	1.25953e+06	1.17922e+06	1.90368e+06	1.80043e+06	1.52458e+06	2.28485e+06	1.48327e+06	1.81012e+06
Com_2389_neg	4-Hydroxy-3-methylbenzoic acid	0.972222	1.33621	down	0.741283	-0.431905	0.000924826	C8 H8 O3	152.048	5.608	151.041	No results	No results	Full match	Benzenoids	Benzene and substituted derivatives	Benzoic acids and derivatives	Hydroxybenzoic acid derivatives	5.5228e+06	5.10425e+06	4.95928e+06	4.50279e+06	5.23314e+06	6.39415e+06	7.92829e+06	8.00823e+06	6.89314e+06	6.93707e+06	6.01148e+06	7.00765e+06
Com_6757_neg	Tanespimycin	1	1.09579	down	0.691889	-0.531388	0.000574338	C31 H43 N3 O8	621.279	5.083	620.271	Invalid mass	No results	No results	Phenylpropanoids and polyketides	Macrolactams	Not available	Macrolactams	1.9774e+06	1.54414e+06	1.56192e+06	2.04453e+06	2.13148e+06	1.91434e+06	3.1558e+06	2.75905e+06	2.72903e+06	2.27808e+06	2.42594e+06	2.80182e+06
Com_2339_neg	4-Aminobenzoic acid	0.944444	1.43086	down	0.688679	-0.538097	0.0188829	C7 H7 N O2	137.048	5.48	136.041	Full match	Partial match	Full match	Benzenoids	Benzene and substituted derivatives	Benzoic acids and derivatives	Aminobenzoic acids	7.6839e+06	8.23516e+06	8.14735e+06	4.96457e+06	9.42033e+06	1.22261e+07	1.21988e+07	1.29899e+07	1.24704e+07	1.08212e+07	1.2462e+07	1.26442e+07
Com_2319_neg	L-Kynurenine	1	1.00773	down	0.678457	-0.559672	0.00111157	C10 H12 N2 O3	208.085	5.632	207.078	No results	No results	Full match	Organic oxygen compounds	Organooxygen compounds	Carbonyl compounds	Alkyl-phenylketones	5.41777e+06	4.4268e+06	4.61131e+06	4.6834e+06	5.77551e+06	3.56513e+06	6.28222e+06	7.61314e+06	7.65908e+06	6.82034e+06	6.23654e+06	7.36619e+06
Com_4921_neg	3-benzyl-1-butyl-4-hydroxy-1,2-dihydroquinolin-2-one	1	1.01401	down	0.642359	-0.638549	0.00148117	C20 H21 N O2	307.154	6.119	306.147	Invalid mass	No results	No results					1.18204e+06	1.07005e+06	936239	1.10977e+06	693996	898453	1.4722e+06	1.37264e+06	1.57666e+06	1.22635e+06	1.56115e+06	1.9612e+06
Com_4749_neg	2-[2-(methylthio)benzoyl]benzoic acid	0.944444	1.0146	down	0.639969	-0.643926	0.00402844	C15 H12 O3 S	272.054	4.785	271.047	Invalid mass	No results	No results					1.24854e+06	1.02826e+06	828264	864137	632404	848373	1.61267e+06	1.32475e+06	1.64311e+06	1.18406e+06	1.67596e+06	1.07545e+06
Com_3924_neg	4-fluoro-N-[4-(4-methylpiperazino)phenyl]benzenesulfonamide	1	1.76883	down	0.637985	-0.648405	0.000212093	C17 H20 F N3 O2 S	349.129	5.229	348.122	Invalid mass	No results	No results					5.25837e+06	4.56983e+06	3.79531e+06	4.81632e+06	4.51741e+06	3.90292e+06	6.75657e+06	8.27785e+06	7.08811e+06	6.02138e+06	5.84819e+06	8.10942e+06
Com_7396_neg	2-{2-oxo-2-[(2-oxo-3-azepanyl)amino]ethoxy}acetic acid	0.888889	1.02602	down	0.635946	-0.653024	0.027726	C10 H16 N2 O5	244.107	1.521	243.099	Full match	No results	No results					400207	351941	403324	340794	484771	331584	877277	791474	580556	344321	517787	525091
Com_244_neg	isoleucine	1	1.98465	down	0.589279	-0.762977	1.35573e-06	C6 H13 N O2	131.095	5.65	130.088	No results	No results	Full match	Organic acids and derivatives	Carboxylic acids and derivatives	Amino acids, peptides, and analogues	Isoleucine and derivatives	4.20356e+07	4.3253e+07	4.19952e+07	4.24516e+07	3.36294e+07	3.96757e+07	6.90107e+07	7.66845e+07	6.70299e+07	6.91762e+07	5.93541e+07	7.11817e+07
Com_1855_neg	Syringic acid	1	2.11758	down	0.574367	-0.799954	2.3861e-05	C9 H10 O5	198.054	5.35	197.046	No results	No results	Full match	Benzenoids	Benzene and substituted derivatives	Benzoic acids and derivatives	Gallic acid and derivatives	6.43242e+06	6.16119e+06	6.70468e+06	5.90096e+06	8.61035e+06	6.53115e+06	1.10109e+07	1.18695e+07	1.30172e+07	1.12109e+07	1.22354e+07	1.08912e+07
Com_3262_neg	diethyl 2-[(4-methoxy-2-nitroanilino)methylidene]malonate	1	2.47293	down	0.574363	-0.799964	0.000122862	C15 H18 N2 O7	338.113	5.197	337.105	Full match	No results	No results					5.38131e+06	3.94497e+06	3.90678e+06	4.66534e+06	3.45e+06	4.46986e+06	7.40364e+06	8.03768e+06	9.37829e+06	6.51099e+06	7.67012e+06	5.95039e+06
Com_851_neg	3-(benzoylamino)benzyl benzoate	1	1.44372	down	0.571129	-0.808111	6.94652e-07	C21 H17 N O3	331.121	5.274	330.114	Full match	No results	No results					3.70655e+07	3.13932e+07	3.47735e+07	3.4513e+07	3.34079e+07	3.59986e+07	5.15606e+07	5.95257e+07	6.02914e+07	6.50963e+07	5.97432e+07	6.64884e+07
Com_2202_neg	Dihydrofolic acid	0.944444	1.07983	down	0.565941	-0.821278	0.00544822	C19 H21 N7 O6	443.156	5.106	442.149	Full match	No results	Full match	Organic acids and derivatives	Carboxylic acids and derivatives	Amino acids, peptides, and analogues	Glutamic acid and derivatives	4.40673e+06	3.69703e+06	3.40575e+06	2.30893e+06	1.8212e+06	3.12747e+06	6.01724e+06	6.75315e+06	5.65765e+06	3.48793e+06	5.24976e+06	5.99519e+06
Com_4127_neg	Desthiobiotin	1	1.60407	down	0.557912	-0.84189	1.2004e-05	C10 H18 N2 O3	214.133	3.615	213.125	Full match	No results	No results	Organoheterocyclic compounds	Azoles	Imidazoles	Imidazolyl carboxylic acids and derivatives	1.22326e+06	1.18104e+06	1.19707e+06	944771	1.30691e+06	1.00018e+06	2.1459e+06	2.40902e+06	1.96645e+06	2.02446e+06	1.6375e+06	2.10037e+06
Com_6305_neg	3-Nitro-L-Tyrosine	1	1.67197	down	0.543832	-0.878767	3.74097e-05	C9 H10 N2 O5	226.06	5.317	225.052	No results	No results	Full match	Organic acids and derivatives	Carboxylic acids and derivatives	Amino acids, peptides, and analogues	Tyrosine and derivatives	620118	701276	892347	776247	565673	726722	1.19689e+06	1.38991e+06	1.2951e+06	1.09602e+06	1.27398e+06	1.62255e+06
Com_1517_neg	Acetyl-N-formyl-5-methoxykynurenamine	1	1.12897	down	0.537184	-0.896512	2.8343e-05	C13 H16 N2 O4	264.112	5.626	263.104	Full match	Full match	Full match	Organic oxygen compounds	Organooxygen compounds	Carbonyl compounds	Alkyl-phenylketones	4.12376e+06	3.19727e+06	3.84044e+06	4.56642e+06	3.41971e+06	2.97811e+06	6.41078e+06	7.26844e+06	6.7683e+06	7.34099e+06	5.60665e+06	7.79317e+06
Com_520_neg	L-Phenylalanine	1	1.51528	down	0.529669	-0.916836	2.156e-05	C9 H11 N O2	165.08	5.652	164.072	Full match	Full match	Full match	Organic acids and derivatives	Carboxylic acids and derivatives	Amino acids, peptides, and analogues	Phenylalanine and derivatives	1.44642e+07	1.36966e+07	1.22641e+07	1.01896e+07	1.07741e+07	1.17594e+07	2.10564e+07	2.86786e+07	2.30103e+07	2.59387e+07	1.92022e+07	2.0215e+07
Com_104_neg	N-Acetyl-D-alloisoleucine	1	1.2207	down	0.513037	-0.962865	5.63924e-07	C8 H15 N O3	173.106	5.73	172.098	Full match	Full match	Full match	Organic acids and derivatives	Carboxylic acids and derivatives	Amino acids, peptides, and analogues	Isoleucine and derivatives	6.48733e+07	6.4479e+07	7.01349e+07	7.30883e+07	8.07817e+07	7.59018e+07	1.30835e+08	1.56334e+08	1.36394e+08	1.47819e+08	1.16085e+08	1.49234e+08
Com_3657_neg	N-Glycolylneuraminic acid	0.861111	1.03882	down	0.512171	-0.965302	0.0231513	C11 H19 N O10	325.102	1.37	324.094	Full match	Full match	No results					236727	175378	280474	176024	518824	670392	445712	766231	709725	441717	547438	1.10701e+06
Com_954_neg	Prostaglandin A3	1	1.04628	down	0.485843	-1.04144	0.000641658	C20 H28 O4	314.185	6.184	313.178	Invalid mass	No results	No results	Lipids and lipid-like molecules	Fatty Acyls	Eicosanoids	Prostaglandins and related compounds	3.70121e+06	3.62951e+06	3.89829e+06	3.054e+06	5.94123e+06	6.30892e+06	7.55995e+06	1.12632e+07	7.91363e+06	1.01529e+07	7.84992e+06	9.87299e+06
Com_5911_neg	LPA 8:0	1	1.07378	down	0.479385	-1.06074	0.000332779	C11 H23 O7 P	298.119	6.567	297.112	No results	Full match	No results	Lipids and lipid-like molecules	Glycerophospholipids	Glycerophosphates	1,2-diacylglycerol-3-phosphates	255285	359417	337392	366320	210250	203566	769176	561509	540270	594160	675349	472980
Com_1695_neg	α-Estradiol	0.916667	1.48244	down	0.467753	-1.09618	0.00800387	C18 H24 O2	272.174	6.258	271.167	Invalid mass	No results	No results	Lipids and lipid-like molecules	Steroids and steroid derivatives	Estrane steroids	Estrogens and derivatives	3.42649e+06	3.25065e+06	2.75037e+06	4.15381e+06	6.86431e+06	3.57229e+06	4.80931e+06	5.96542e+06	1.04148e+07	1.38543e+07	5.69446e+06	1.06092e+07
Com_1263_neg	1-[(1R,2S,3R,5R)-5-Cyclohexyl-2,3-dihydroxycyclopentyl]-3-ethylurea	1	1.10124	down	0.466115	-1.10124	2.67642e-06	C14 H26 N2 O3	316.201	6.051	315.194	Invalid mass	Invalid mass	No results	Organic oxygen compounds	Organooxygen compounds	Alcohols and polyols	Cyclopentanols	2.62465e+06	3.49652e+06	2.70559e+06	3.11091e+06	3.78471e+06	2.80849e+06	5.89689e+06	6.51555e+06	5.9762e+06	6.80259e+06	7.81068e+06	6.75411e+06
Com_441_neg	Nicotinate ribonucleoside	1	2.60086	down	0.447422	-1.16029	2.64531e-05	C11 H13 N O6	255.075	5.183	254.068	No results	No results	Full match	Organic oxygen compounds	Organooxygen compounds	Carbohydrates and carbohydrate conjugates	Glycosylamines	4.98932e+07	3.0187e+07	3.15263e+07	2.89858e+07	2.90691e+07	3.50628e+07	7.17932e+07	7.50457e+07	8.77549e+07	6.20427e+07	9.37814e+07	6.71464e+07
Com_2037_neg	δ-Gluconic acid δ-lactone	1	2.02427	down	0.431347	-1.21308	9.01851e-05	C6 H10 O6	178.048	1.448	177.041	Full match	Full match	Full match	Organic oxygen compounds	Organooxygen compounds	Carbohydrates and carbohydrate conjugates	Gluconolactones	3.08477e+06	2.41109e+06	1.99172e+06	1.81199e+06	2.87405e+06	3.30488e+06	7.61588e+06	5.73861e+06	4.86841e+06	5.53172e+06	7.57316e+06	4.5563e+06
Com_1281_neg	14,15-Leukotriene E4	1	1.08523	down	0.431074	-1.21399	0.00203045	C23 H37 N O5 S	439.233	6.012	438.226	Invalid mass	No results	No results	Lipids and lipid-like molecules	Fatty Acyls	Eicosanoids	Leukotrienes	2.61322e+06	2.07295e+06	2.12818e+06	2.50305e+06	936702	1.48606e+06	4.50981e+06	3.91869e+06	4.51705e+06	4.47422e+06	5.01069e+06	4.80416e+06
Com_180_neg	Dulcitol	0.861111	1.42161	down	0.430004	-1.21758	0.0203901	C6 H14 O6	182.08	1.353	181.072	Full match	Full match	Full match	Organic oxygen compounds	Organooxygen compounds	Carbohydrates and carbohydrate conjugates	Sugar alcohols	6.03287e+06	6.65395e+06	2.53707e+06	9.52663e+06	3.17703e+07	9.08618e+06	1.88132e+07	2.33778e+07	2.68497e+07	2.85221e+07	1.53511e+07	3.96593e+07
Com_8339_neg	LPG 7:0	1	1.86725	down	0.391855	-1.35161	0.000173657	C13 H27 O9 P	358.14	6.187	357.133	No results	Full match	No results	Lipids and lipid-like molecules	Glycerophospholipids	Glycerophosphoglycerols	Phosphatidylglycerols	375619	519049	388417	634836	253556	403925	1.25478e+06	848206	1.18456e+06	829192	1.42731e+06	1.02827e+06
Com_8447_neg	Jasmonic acid	1	1.84137	down	0.382801	-1.38533	0.000321524	C12 H18 O3	210.126	7.151	209.119	Full match	Full match	No results	Lipids and lipid-like molecules	Fatty Acyls	Lineolic acids and derivatives	Jasmonic acids	190470	190053	192706	204089	128448	159474	514836	341812	412667	309623	767240	436574
Com_2002_neg	Biotin	1	3.14597	down	0.37842	-1.40194	4.13413e-07	C10 H16 N2 O3 S	244.089	5.448	243.082	Full match	Full match	Full match	Organoheterocyclic compounds	Biotin and derivatives	Not available	Biotin and derivatives	7.03041e+06	5.0832e+06	5.13383e+06	6.07912e+06	6.47441e+06	5.96381e+06	1.49253e+07	1.58887e+07	1.54363e+07	2.0512e+07	1.28769e+07	1.48717e+07
Com_3594_neg	Prostaglandin E3	1	1.32918	down	0.367342	-1.4448	0.00277656	C20 H30 O5	386.186	6.406	385.178	Invalid mass	No results	No results	Lipids and lipid-like molecules	Fatty Acyls	Eicosanoids	Prostaglandins and related compounds	731023	494970	691141	1.03795e+06	269216	316486	1.74771e+06	1.75548e+06	1.33429e+06	1.34876e+06	1.87437e+06	1.57831e+06
Com_1297_neg	Pentadecanoic Acid	1	1.60379	down	0.356191	-1.48928	2.22292e-06	C15 H30 O2	288.231	6.979	287.224	Invalid mass	No results	No results	Lipids and lipid-like molecules	Fatty Acyls	Fatty acids and conjugates	Long-chain fatty acids	1.47507e+07	1.33505e+07	1.47654e+07	1.56181e+07	1.08152e+07	1.41965e+07	4.13559e+07	4.25434e+07	3.40205e+07	3.01931e+07	5.14964e+07	3.48052e+07
Com_195_neg	3-Hydroxybenzoic acid	0.861111	1.54531	down	0.292094	-1.7755	0.0235322	C7 H6 O3	138.032	6.087	137.025	Full match	Not the top hit	Full match	Benzenoids	Benzene and substituted derivatives	Benzoic acids and derivatives	Hydroxybenzoic acid derivatives	1.88685e+07	1.35932e+07	1.18407e+07	1.59014e+07	5.35384e+06	1.40036e+07	4.64501e+07	4.33718e+07	3.42723e+07	2.69041e+07	1.11821e+08	9.56338e+06
Com_1383_neg	4-Hydroxybenzaldehyde	0.944444	2.18112	down	0.259267	-1.94749	0.018444	C7 H6 O2	122.037	6.002	121.03	Full match	No results	Full match	Organic oxygen compounds	Organooxygen compounds	Carbonyl compounds	Hydroxybenzaldehydes	8.2871e+06	7.66724e+06	8.7631e+06	7.51396e+06	6.26072e+06	5.7469e+06	2.0202e+07	1.91701e+07	2.15809e+07	1.68604e+07	8.50068e+07	7.81077e+06
Com_2660_neg	trans-2-Butene-1,4-dicarboxylic Acid	1	1.73326	down	0.25694	-1.96049	1.39258e-08	C6 H8 O4	144.043	5.378	143.035	No results	No results	Full match					1.0217e+07	6.64469e+06	7.74882e+06	8.35927e+06	7.69895e+06	8.97073e+06	2.7068e+07	2.96581e+07	3.75854e+07	3.25199e+07	3.38513e+07	3.25117e+07
Com_255_neg	2-Hydroxymyristic acid	1	1.60971	down	0.229665	-2.1224	1.39436e-06	C14 H28 O3	244.205	7.532	243.197	Full match	Full match	No results	Lipids and lipid-like molecules	Fatty Acyls	Fatty acids and conjugates	Long-chain fatty acids	3.08515e+07	2.61787e+07	2.23773e+07	3.84402e+07	3.2368e+07	3.4043e+07	1.19918e+08	1.3448e+08	1.05841e+08	1.06175e+08	2.13935e+08	1.21947e+08
Com_898_neg	(R)-3-Hydroxy myristic acid	1	1.57853	down	0.199548	-2.32519	4.54277e-05	C14 H28 O3	244.205	8.327	243.197	Full match	Full match	No results	Lipids and lipid-like molecules	Fatty Acyls	Fatty acids and conjugates	Long-chain fatty acids	1.6393e+06	1.0296e+06	1.37484e+06	1.93702e+06	1.04433e+06	1.09941e+06	9.53452e+06	5.3792e+06	5.49126e+06	4.88774e+06	1.15769e+07	3.84479e+06
Com_7045_neg	Tetrahydroaldosterone	1	2.01904	down	0.172379	-2.53635	2.28686e-07	C21 H32 O5	364.224	7.922	363.217	No results	No results	Full match	Organoheterocyclic compounds	Oxepanes	Not available	Oxepanes	756634	551738	687510	1.02505e+06	1.05807e+06	854603	5.14157e+06	4.0669e+06	4.58403e+06	4.05714e+06	6.20402e+06	4.56706e+06
Com_7100_neg	15(R),19(R)-Hydroxy prostaglandin F2α	1	1.78292	down	0.123471	-3.01776	1.24966e-08	C20 H34 O6	370.234	7.568	369.227	Full match	No results	Full match	Lipids and lipid-like molecules	Fatty Acyls	Eicosanoids	Prostaglandins and related compounds	630597	501467	538349	741028	539773	598722	3.77989e+06	4.56004e+06	5.46151e+06	5.25783e+06	6.08723e+06	3.60476e+06
Com_91_neg	3-Hydroxydecanoic acid	1	2.91411	down	0.102088	-3.29212	5.19752e-08	C10 H20 O3	188.142	6.863	187.134	Full match	Full match	Full match	Organic acids and derivatives	Hydroxy acids and derivatives	Medium-chain hydroxy acids and derivatives	Medium-chain hydroxy acids and derivatives	7.36259e+07	6.5591e+07	8.44039e+07	9.91052e+07	4.32882e+07	8.15011e+07	7.29505e+08	7.76297e+08	7.2052e+08	7.25675e+08	9.49294e+08	4.82351e+08
Com_5529_neg	Prostaglandin G2	1	2.58841	down	0.0410377	-4.60691	8.67597e-08	C20 H32 O6	368.219	7.252	367.212	No results	No results	Full match	Lipids and lipid-like molecules	Fatty Acyls	Eicosanoids	Prostaglandins and related compounds	273088	267754	607617	432311	277889	549092	7.41128e+06	1.02637e+07	1.09057e+07	1.19396e+07	7.27066e+06	1.08808e+07
