# Supplementary material for: Effect of folA gene in human breast milk-derived Limosilactobacillus reuteri on its folate biosynthesis
Source: Front Microbiol. 2024 May 15;15:1402654. doi: 10.3389/fmicb.2024.1402654 (PMC11133606; doi:10.3389/fmicb.2024.1402654)
Supplement: SUPPLEMENTARY TABLE S1 — All metabolites. [file Data_Sheet_1.ZIP › Supplementary Table/Supplementary Table S3. List of KEGG enrichment of differential genes.xlsx]

## Sheet: FvsB_ALL_KEGGenrich
KEGGID	Description	GeneRatio	BgRatio	pvalue	padj	geneID	geneName	keggID	Count	Up	Up_Gene_id	Down	Down_Gene_id
lre01100	Metabolic pathways	108/198	420/698	0.976738	0.999832	C6H63_RS06385/C6H63_RS06380/C6H63_RS08590/Novel00123/C6H63_RS09690/C6H63_RS05620/C6H63_RS06450/C6H63_RS06210/C6H63_RS03015/C6H63_RS01685/C6H63_RS09265/Novel00155/C6H63_RS01665/C6H63_RS10270/C6H63_RS05430/C6H63_RS03010/C6H63_RS00280/Novel00116/Novel00177/C6H63_RS08230/Novel00165/C6H63_RS00405/C6H63_RS02035/C6H63_RS00275/C6H63_RS09925/C6H63_RS10170/C6H63_RS00270/C6H63_RS07035/Novel00132/Novel00006/…	C6H63_RS06385/C6H63_RS06380/C6H63_RS08590/-/rbsK/preA/C6H63_RS06450/C6H63_RS06210/cysK/C6H63_RS01685/glnA/-/C6H63_RS01665/C6H63_RS10270/C6H63_RS05430/C6H63_RS03010/nrdE/-/-/C6H63_RS08230/-/C6H63_RS00405/C6H63_RS02035/nrdF/murI/oxc/adhE/C6H63_RS07035/-/-/nadE/-/purB/C6H63_RS07150/C6H63_RS05625/C6H63_RS08220/gatB/C6H63_RS05310/C6H63_RS03975/C6H63_RS09920/C6H63_RS00215/C6H63_RS00580/C6H63_RS09975/pd…	lre:Lreu_0043/lre:Lreu_0044/lre:Lreu_1029/lre:Lreu_0043/lre:Lreu_1285/lre:Lreu_1309/lre:Lreu_0033/lre:Lreu_0083/lre:Lreu_1792/lre:Lreu_0194/lre:Lreu_1202/lre:Lreu_1029/lre:Lreu_0190/lre:Lreu_0477/lre:Lreu_0744/lre:Lreu_1791/lre:Lreu_0323/lre:Lreu_0083/lre:Lreu_1285/lre:Lreu_1912/lre:Lreu_1202/lre:Lreu_0348/lre:Lreu_0259/lre:Lreu_0322/lre:Lreu_0541/lre:Lreu_0494/lre:Lreu_0321/lre:Lreu_1439/lre:Lre…	108	34	C6H63_RS06385/C6H63_RS06380/Novel00123/C6H63_RS09690/C6H63_RS06450/C6H63_RS06210/C6H63_RS03015/C6H63_RS10270/C6H63_RS03010/Novel00116/Novel00177/C6H63_RS08230/C6H63_RS09925/C6H63_RS10170/C6H63_RS08220/C6H63_RS03975/C6H63_RS09920/C6H63_RS03850/C6H63_RS01025/C6H63_RS09255/C6H63_RS08575/C6H63_RS10625/C6H63_RS03825/C6H63_RS01550/C6H63_RS08930/C6H63_RS02010/Novel00124/Novel00055/C6H63_RS05160/C6H63_RS…	74	C6H63_RS08590/C6H63_RS05620/C6H63_RS01685/C6H63_RS09265/Novel00155/C6H63_RS01665/C6H63_RS05430/C6H63_RS00280/Novel00165/C6H63_RS00405/C6H63_RS02035/C6H63_RS00275/C6H63_RS00270/C6H63_RS07035/Novel00132/Novel00006/C6H63_RS00075/Novel00199/C6H63_RS01165/C6H63_RS07150/C6H63_RS05625/C6H63_RS07040/C6H63_RS05310/C6H63_RS00215/C6H63_RS00580/C6H63_RS09975/C6H63_RS04900/C6H63_RS09260/C6H63_RS10020/C6H63_RS…
lre01110	Biosynthesis of secondary metabolites	45/198	174/698	0.82695	0.999832	C6H63_RS06380/C6H63_RS08590/C6H63_RS06450/C6H63_RS03015/C6H63_RS01685/Novel00155/C6H63_RS05430/C6H63_RS03010/C6H63_RS08230/C6H63_RS00270/C6H63_RS07035/Novel00006/Novel00199/C6H63_RS01165/C6H63_RS07150/C6H63_RS03975/C6H63_RS00215/C6H63_RS00580/C6H63_RS03850/C6H63_RS04900/C6H63_RS10510/C6H63_RS00410/C6H63_RS02890/C6H63_RS09255/C6H63_RS09055/C6H63_RS03490/C6H63_RS04230/C6H63_RS08935/C6H63_RS03825/No…	C6H63_RS06380/C6H63_RS08590/C6H63_RS06450/cysK/C6H63_RS01685/-/C6H63_RS05430/C6H63_RS03010/C6H63_RS08230/adhE/C6H63_RS07035/-/-/purB/C6H63_RS07150/C6H63_RS03975/C6H63_RS00215/C6H63_RS00580/pdhA/C6H63_RS04900/argF/C6H63_RS00410/gndA/C6H63_RS09255/plsX/ribF/fabI/C6H63_RS08935/C6H63_RS03825/-/tpiA/metK/ubiE/C6H63_RS01510/-/accC/C6H63_RS00390/adhP/C6H63_RS04205/C6H63_RS04225/hpt/C6H63_RS05570/-/-/accD	lre:Lreu_0044/lre:Lreu_1029/lre:Lreu_0033/lre:Lreu_1792/lre:Lreu_0194/lre:Lreu_1029/lre:Lreu_0744/lre:Lreu_1791/lre:Lreu_1912/lre:Lreu_0321/lre:Lreu_1439/lre:Lreu_0321/lre:Lreu_0425/lre:Lreu_0136/lre:Lreu_1462/lre:Lreu_1017/lre:Lreu_0310/lre:Lreu_0380/lre:Lreu_0631/lre:Lreu_0907/lre:Lreu_0425/lre:Lreu_0349/lre:Lreu_1766/lre:Lreu_1200/lre:Lreu_1161/lre:Lreu_0702/lre:Lreu_0981/lre:Lreu_1081/lre:Lre…	45	15	C6H63_RS06380/C6H63_RS06450/C6H63_RS03015/C6H63_RS03010/C6H63_RS08230/C6H63_RS03975/C6H63_RS03850/C6H63_RS09255/C6H63_RS03825/C6H63_RS01550/C6H63_RS08930/C6H63_RS01510/Novel00055/C6H63_RS08325/Novel00076	30	C6H63_RS08590/C6H63_RS01685/Novel00155/C6H63_RS05430/C6H63_RS00270/C6H63_RS07035/Novel00006/Novel00199/C6H63_RS01165/C6H63_RS07150/C6H63_RS00215/C6H63_RS00580/C6H63_RS04900/C6H63_RS10510/C6H63_RS00410/C6H63_RS02890/C6H63_RS09055/C6H63_RS03490/C6H63_RS04230/C6H63_RS08935/Novel00084/C6H63_RS09745/C6H63_RS04215/C6H63_RS00390/C6H63_RS07315/C6H63_RS04205/C6H63_RS04225/C6H63_RS05570/Novel00198/C6H63_RS…
lre01120	Microbial metabolism in diverse environments	31/198	103/698	0.376633	0.999832	C6H63_RS06385/Novel00123/C6H63_RS03015/C6H63_RS01685/C6H63_RS09265/C6H63_RS01665/C6H63_RS03010/Novel00165/C6H63_RS02035/C6H63_RS00270/Novel00006/C6H63_RS08220/C6H63_RS00580/C6H63_RS09975/C6H63_RS03850/C6H63_RS04900/C6H63_RS00565/C6H63_RS02890/C6H63_RS10655/Novel00084/C6H63_RS01550/C6H63_RS02525/Novel00055/C6H63_RS05160/C6H63_RS04215/C6H63_RS07315/C6H63_RS01710/C6H63_RS04205/C6H63_RS04225/C6H63_RS…	C6H63_RS06385/-/cysK/C6H63_RS01685/glnA/C6H63_RS01665/C6H63_RS03010/-/C6H63_RS02035/adhE/-/C6H63_RS08220/C6H63_RS00580/C6H63_RS09975/pdhA/C6H63_RS04900/C6H63_RS00565/gndA/pta/-/tpiA/C6H63_RS02525/-/C6H63_RS05160/accC/adhP/C6H63_RS01710/C6H63_RS04205/C6H63_RS04225/C6H63_RS05570/accD	lre:Lreu_0043/lre:Lreu_0043/lre:Lreu_1792/lre:Lreu_0194/lre:Lreu_1202/lre:Lreu_0190/lre:Lreu_1791/lre:Lreu_1202/lre:Lreu_0259/lre:Lreu_0321/lre:Lreu_0321/lre:Lreu_1910/lre:Lreu_0380/lre:Lreu_0531/lre:Lreu_0631/lre:Lreu_0907/lre:Lreu_0377/lre:Lreu_1766/lre:Lreu_0398/lre:Lreu_0984/lre:Lreu_0171/lre:Lreu_1692/lre:Lreu_1792/lre:Lreu_0866/lre:Lreu_0984/lre:Lreu_1496/lre:Lreu_0199/lre:Lreu_0986/lre:Lre…	31	9	C6H63_RS06385/Novel00123/C6H63_RS03015/C6H63_RS03010/C6H63_RS08220/C6H63_RS03850/C6H63_RS01550/Novel00055/C6H63_RS05160	22	C6H63_RS01685/C6H63_RS09265/C6H63_RS01665/Novel00165/C6H63_RS02035/C6H63_RS00270/Novel00006/C6H63_RS00580/C6H63_RS09975/C6H63_RS04900/C6H63_RS00565/C6H63_RS02890/C6H63_RS10655/Novel00084/C6H63_RS02525/C6H63_RS04215/C6H63_RS07315/C6H63_RS01710/C6H63_RS04205/C6H63_RS04225/C6H63_RS05570/C6H63_RS04220
lre01230	Biosynthesis of amino acids	18/198	59/698	0.402283	0.999832	C6H63_RS06380/C6H63_RS06450/C6H63_RS03015/C6H63_RS09265/C6H63_RS01665/C6H63_RS05430/C6H63_RS03010/C6H63_RS08230/Novel00165/Novel00199/C6H63_RS00565/C6H63_RS10510/C6H63_RS09255/C6H63_RS08935/C6H63_RS01550/C6H63_RS09745/Novel00055/C6H63_RS00390	C6H63_RS06380/C6H63_RS06450/cysK/glnA/C6H63_RS01665/C6H63_RS05430/C6H63_RS03010/C6H63_RS08230/-/-/C6H63_RS00565/argF/C6H63_RS09255/C6H63_RS08935/tpiA/metK/-/C6H63_RS00390	lre:Lreu_0044/lre:Lreu_0033/lre:Lreu_1792/lre:Lreu_1202/lre:Lreu_0190/lre:Lreu_0744/lre:Lreu_1791/lre:Lreu_1912/lre:Lreu_1202/lre:Lreu_0425/lre:Lreu_0377/lre:Lreu_0425/lre:Lreu_1200/lre:Lreu_1081/lre:Lreu_0171/lre:Lreu_1296/lre:Lreu_1792/lre:Lreu_0345	18	8	C6H63_RS06380/C6H63_RS06450/C6H63_RS03015/C6H63_RS03010/C6H63_RS08230/C6H63_RS09255/C6H63_RS01550/Novel00055	10	C6H63_RS09265/C6H63_RS01665/C6H63_RS05430/Novel00165/Novel00199/C6H63_RS00565/C6H63_RS10510/C6H63_RS08935/C6H63_RS09745/C6H63_RS00390
lre01200	Carbon metabolism	12/198	51/698	0.830413	0.999832	C6H63_RS03015/C6H63_RS03010/C6H63_RS03850/C6H63_RS02890/C6H63_RS10655/Novel00084/C6H63_RS01550/Novel00055/C6H63_RS04215/C6H63_RS04205/C6H63_RS04225/C6H63_RS04220	cysK/C6H63_RS03010/pdhA/gndA/pta/-/tpiA/-/accC/C6H63_RS04205/C6H63_RS04225/accD	lre:Lreu_1792/lre:Lreu_1791/lre:Lreu_0631/lre:Lreu_1766/lre:Lreu_0398/lre:Lreu_0984/lre:Lreu_0171/lre:Lreu_1792/lre:Lreu_0984/lre:Lreu_0986/lre:Lreu_0982/lre:Lreu_0983	12	5	C6H63_RS03015/C6H63_RS03010/C6H63_RS03850/C6H63_RS01550/Novel00055	7	C6H63_RS02890/C6H63_RS10655/Novel00084/C6H63_RS04215/C6H63_RS04205/C6H63_RS04225/C6H63_RS04220
lre00270	Cysteine and methionine metabolism	10/198	25/698	0.138968	0.799066	C6H63_RS03015/C6H63_RS01685/C6H63_RS03010/C6H63_RS08230/C6H63_RS00405/C6H63_RS04900/C6H63_RS08935/C6H63_RS09745/Novel00055/C6H63_RS05570	cysK/C6H63_RS01685/C6H63_RS03010/C6H63_RS08230/C6H63_RS00405/C6H63_RS04900/C6H63_RS08935/metK/-/C6H63_RS05570	lre:Lreu_1792/lre:Lreu_0194/lre:Lreu_1791/lre:Lreu_1912/lre:Lreu_0348/lre:Lreu_0907/lre:Lreu_1081/lre:Lreu_1296/lre:Lreu_1792/lre:Lreu_0716	10	4	C6H63_RS03015/C6H63_RS03010/C6H63_RS08230/Novel00055	6	C6H63_RS01685/C6H63_RS00405/C6H63_RS04900/C6H63_RS08935/C6H63_RS09745/C6H63_RS05570
lre02020	Two-component system	7/198	35/698	0.910381	0.999832	C6H63_RS09265/Novel00165/C6H63_RS10100/Novel00191/C6H63_RS10105/C6H63_RS06495/C6H63_RS04905	glnA/-/cydB/-/C6H63_RS10105/C6H63_RS06495/C6H63_RS04905	lre:Lreu_1202/lre:Lreu_1202/lre:Lreu_0506/lre:Lreu_0505/lre:Lreu_0505/lre:Lreu_0024/lre:Lreu_0906	7	4	C6H63_RS10100/Novel00191/C6H63_RS10105/C6H63_RS06495	3	C6H63_RS09265/Novel00165/C6H63_RS04905
lre00620	Pyruvate metabolism	17/198	38/698	0.0198844	0.228671	C6H63_RS06385/Novel00123/C6H63_RS01685/C6H63_RS00270/Novel00006/C6H63_RS03850/C6H63_RS04900/C6H63_RS10185/C6H63_RS10655/Novel00084/C6H63_RS02525/C6H63_RS04215/C6H63_RS07315/C6H63_RS04205/C6H63_RS04225/C6H63_RS05570/C6H63_RS04220	C6H63_RS06385/-/C6H63_RS01685/adhE/-/pdhA/C6H63_RS04900/C6H63_RS10185/pta/-/C6H63_RS02525/accC/adhP/C6H63_RS04205/C6H63_RS04225/C6H63_RS05570/accD	lre:Lreu_0043/lre:Lreu_0043/lre:Lreu_0194/lre:Lreu_0321/lre:Lreu_0321/lre:Lreu_0631/lre:Lreu_0907/lre:Lreu_0491/lre:Lreu_0398/lre:Lreu_0984/lre:Lreu_1692/lre:Lreu_0984/lre:Lreu_1496/lre:Lreu_0986/lre:Lreu_0982/lre:Lreu_0716/lre:Lreu_0983	17	3	C6H63_RS06385/Novel00123/C6H63_RS03850	14	C6H63_RS01685/C6H63_RS00270/Novel00006/C6H63_RS04900/C6H63_RS10185/C6H63_RS10655/Novel00084/C6H63_RS02525/C6H63_RS04215/C6H63_RS07315/C6H63_RS04205/C6H63_RS04225/C6H63_RS05570/C6H63_RS04220
lre00190	Oxidative phosphorylation	7/198	20/698	0.328718	0.999832	C6H63_RS10100/Novel00191/C6H63_RS10105/C6H63_RS10345/C6H63_RS10340/C6H63_RS10335/C6H63_RS10330	cydB/-/C6H63_RS10105/atpB/atpE/atpF/atpH	lre:Lreu_0506/lre:Lreu_0505/lre:Lreu_0505/lre:Lreu_0461/lre:Lreu_0462/lre:Lreu_0463/lre:Lreu_0464	7	3	C6H63_RS10100/Novel00191/C6H63_RS10105	4	C6H63_RS10345/C6H63_RS10340/C6H63_RS10335/C6H63_RS10330
lre00500	Starch and sucrose metabolism	4/198	17/698	0.757727	0.999832	C6H63_RS06210/Novel00116/C6H63_RS03975/C6H63_RS00580	C6H63_RS06210/-/C6H63_RS03975/C6H63_RS00580	lre:Lreu_0083/lre:Lreu_0083/lre:Lreu_1017/lre:Lreu_0380	4	3	C6H63_RS06210/Novel00116/C6H63_RS03975	1	C6H63_RS00580
lre00052	Galactose metabolism	4/198	20/698	0.865084	0.999832	C6H63_RS06210/Novel00116/C6H63_RS03975/C6H63_RS00580	C6H63_RS06210/-/C6H63_RS03975/C6H63_RS00580	lre:Lreu_0083/lre:Lreu_0083/lre:Lreu_1017/lre:Lreu_0380	4	3	C6H63_RS06210/Novel00116/C6H63_RS03975	1	C6H63_RS00580
lre00030	Pentose phosphate pathway	5/198	25/698	0.882246	0.999832	C6H63_RS09690/Novel00177/C6H63_RS00580/C6H63_RS02890/C6H63_RS10625	rbsK/-/C6H63_RS00580/gndA/rbsK	lre:Lreu_1285/lre:Lreu_1285/lre:Lreu_0380/lre:Lreu_1766/lre:Lreu_0404	5	3	C6H63_RS09690/Novel00177/C6H63_RS10625	2	C6H63_RS00580/C6H63_RS02890
lre00550	Peptidoglycan biosynthesis	3/198	19/698	0.94007	0.999832	C6H63_RS10270/C6H63_RS01025/C6H63_RS10630	C6H63_RS10270/C6H63_RS01025/murB	lre:Lreu_0477/lre:Lreu_1842/lre:Lreu_0403	3	3	C6H63_RS10270/C6H63_RS01025/C6H63_RS10630	0
lre00640	Propanoate metabolism	16/198	29/698	0.00177189	0.0271689	C6H63_RS01685/C6H63_RS04900/C6H63_RS10655/Novel00084/C6H63_RS02760/C6H63_RS01035/Novel00124/C6H63_RS06465/C6H63_RS04215/C6H63_RS01710/C6H63_RS04205/C6H63_RS04225/C6H63_RS05570/C6H63_RS04220/C6H63_RS02795/C6H63_RS02790	C6H63_RS01685/C6H63_RS04900/pta/-/C6H63_RS02760/C6H63_RS01035/-/C6H63_RS06465/accC/C6H63_RS01710/C6H63_RS04205/C6H63_RS04225/C6H63_RS05570/accD/C6H63_RS02795/C6H63_RS02790	lre:Lreu_0194/lre:Lreu_0907/lre:Lreu_0398/lre:Lreu_0984/lre:Lreu_1740/lre:Lreu_1840/lre:Lreu_0030/lre:Lreu_0030/lre:Lreu_0984/lre:Lreu_0199/lre:Lreu_0986/lre:Lreu_0982/lre:Lreu_0716/lre:Lreu_0983/lre:Lreu_1747/lre:Lreu_1746	16	2	Novel00124/C6H63_RS06465	14	C6H63_RS01685/C6H63_RS04900/C6H63_RS10655/Novel00084/C6H63_RS02760/C6H63_RS01035/C6H63_RS04215/C6H63_RS01710/C6H63_RS04205/C6H63_RS04225/C6H63_RS05570/C6H63_RS04220/C6H63_RS02795/C6H63_RS02790
lre03410	Base excision repair	6/198	10/698	0.0353162	0.270757	C6H63_RS05630/C6H63_RS08980/C6H63_RS07060/C6H63_RS03065/C6H63_RS09485/C6H63_RS07545	C6H63_RS05630/C6H63_RS08980/ligA/C6H63_RS03065/mutM/C6H63_RS07545	lre:Lreu_1311/lre:Lreu_1090/lre:Lreu_1444/lre:Lreu_1801/lre:Lreu_1246/lre:Lreu_1526	6	2	C6H63_RS05630/C6H63_RS03065	4	C6H63_RS08980/C6H63_RS07060/C6H63_RS09485/C6H63_RS07545
lre01232	Nucleotide metabolism	13/198	38/698	0.257712	0.999832	C6H63_RS08590/Novel00155/C6H63_RS00280/C6H63_RS00275/C6H63_RS01165/C6H63_RS07150/C6H63_RS05310/C6H63_RS09920/C6H63_RS05660/Novel00007/C6H63_RS08325/C6H63_RS03570/C6H63_RS06255	C6H63_RS08590/-/nrdE/nrdF/purB/C6H63_RS07150/C6H63_RS05310/C6H63_RS09920/nrdD/-/hpt/pyrH/C6H63_RS06255	lre:Lreu_1029/lre:Lreu_1029/lre:Lreu_0323/lre:Lreu_0322/lre:Lreu_0136/lre:Lreu_1462/lre:Lreu_0769/lre:Lreu_0542/lre:Lreu_1317/lre:Lreu_0322/lre:Lreu_1925/lre:Lreu_0686/lre:Lreu_0069	13	2	C6H63_RS09920/C6H63_RS08325	11	C6H63_RS08590/Novel00155/C6H63_RS00280/C6H63_RS00275/C6H63_RS01165/C6H63_RS07150/C6H63_RS05310/C6H63_RS05660/Novel00007/C6H63_RS03570/C6H63_RS06255
lre00561	Glycerolipid metabolism	5/198	15/698	0.42805	0.999832	C6H63_RS07035/C6H63_RS09055/C6H63_RS01035/Novel00124/C6H63_RS06465	C6H63_RS07035/plsX/C6H63_RS01035/-/C6H63_RS06465	lre:Lreu_1439/lre:Lreu_1161/lre:Lreu_1840/lre:Lreu_0030/lre:Lreu_0030	5	2	Novel00124/C6H63_RS06465	3	C6H63_RS07035/C6H63_RS09055/C6H63_RS01035
lre00300	Lysine biosynthesis	6/198	21/698	0.575717	0.999832	C6H63_RS06380/C6H63_RS01665/C6H63_RS05430/C6H63_RS00215/C6H63_RS00565/C6H63_RS09255	C6H63_RS06380/C6H63_RS01665/C6H63_RS05430/C6H63_RS00215/C6H63_RS00565/C6H63_RS09255	lre:Lreu_0044/lre:Lreu_0190/lre:Lreu_0744/lre:Lreu_0310/lre:Lreu_0377/lre:Lreu_1200	6	2	C6H63_RS06380/C6H63_RS09255	4	C6H63_RS01665/C6H63_RS05430/C6H63_RS00215/C6H63_RS00565
lre00230	Purine metabolism	14/198	50/698	0.580325	0.999832	C6H63_RS08590/Novel00155/C6H63_RS00280/C6H63_RS00275/C6H63_RS01165/C6H63_RS07150/C6H63_RS09920/C6H63_RS00580/C6H63_RS05660/C6H63_RS03335/Novel00007/C6H63_RS08325/C6H63_RS05540/C6H63_RS06255	C6H63_RS08590/-/nrdE/nrdF/purB/C6H63_RS07150/C6H63_RS09920/C6H63_RS00580/nrdD/C6H63_RS03335/-/hpt/C6H63_RS05540/C6H63_RS06255	lre:Lreu_1029/lre:Lreu_1029/lre:Lreu_0323/lre:Lreu_0322/lre:Lreu_0136/lre:Lreu_1462/lre:Lreu_0542/lre:Lreu_0380/lre:Lreu_1317/lre:Lreu_0600/lre:Lreu_0322/lre:Lreu_1925/lre:Lreu_0721/lre:Lreu_0069	14	2	C6H63_RS09920/C6H63_RS08325	12	C6H63_RS08590/Novel00155/C6H63_RS00280/C6H63_RS00275/C6H63_RS01165/C6H63_RS07150/C6H63_RS00580/C6H63_RS05660/C6H63_RS03335/Novel00007/C6H63_RS05540/C6H63_RS06255
lre00010	Glycolysis / Gluconeogenesis	9/198	32/698	0.581485	0.999832	C6H63_RS01685/C6H63_RS00270/Novel00006/C6H63_RS00580/C6H63_RS03850/C6H63_RS04900/C6H63_RS01550/C6H63_RS07315/C6H63_RS05570	C6H63_RS01685/adhE/-/C6H63_RS00580/pdhA/C6H63_RS04900/tpiA/adhP/C6H63_RS05570	lre:Lreu_0194/lre:Lreu_0321/lre:Lreu_0321/lre:Lreu_0380/lre:Lreu_0631/lre:Lreu_0907/lre:Lreu_0171/lre:Lreu_1496/lre:Lreu_0716	9	2	C6H63_RS03850/C6H63_RS01550	7	C6H63_RS01685/C6H63_RS00270/Novel00006/C6H63_RS00580/C6H63_RS04900/C6H63_RS07315/C6H63_RS05570
lre00520	Amino sugar and nucleotide sugar metabolism	5/198	22/698	0.795422	0.999832	C6H63_RS00580/C6H63_RS08575/C6H63_RS10630/C6H63_RS01840/C6H63_RS10600	C6H63_RS00580/C6H63_RS08575/murB/glmU/glmM	lre:Lreu_0380/lre:Lreu_1026/lre:Lreu_0403/lre:Lreu_0220/lre:Lreu_0409	5	2	C6H63_RS08575/C6H63_RS10630	3	C6H63_RS00580/C6H63_RS01840/C6H63_RS10600
lre00470	D-Amino acid metabolism	2/198	12/698	0.89703	0.999832	C6H63_RS10270/C6H63_RS09925	C6H63_RS10270/murI	lre:Lreu_0477/lre:Lreu_0541	2	2	C6H63_RS10270/C6H63_RS09925	0
lre00770	Pantothenate and CoA biosynthesis	4/198	10/698	0.306563	0.999832	C6H63_RS05620/C6H63_RS05625/C6H63_RS00410/C6H63_RS02010	preA/C6H63_RS05625/C6H63_RS00410/acpS	lre:Lreu_1309/lre:Lreu_1310/lre:Lreu_0349/lre:Lreu_0254	4	1	C6H63_RS02010	3	C6H63_RS05620/C6H63_RS05625/C6H63_RS00410
lre00650	Butanoate metabolism	4/198	11/698	0.382256	0.999832	C6H63_RS00270/Novel00006/C6H63_RS01510/C6H63_RS01710	adhE/-/C6H63_RS01510/C6H63_RS01710	lre:Lreu_0321/lre:Lreu_0321/lre:Lreu_0162/lre:Lreu_0199	4	1	C6H63_RS01510	3	C6H63_RS00270/Novel00006/C6H63_RS01710
lre03430	Mismatch repair	4/198	18/698	0.799256	0.999832	C6H63_RS06615/C6H63_RS07060/C6H63_RS09165/C6H63_RS07065	dnaN/ligA/xseA/pcrA	lre:Lreu_0002/lre:Lreu_1444/lre:Lreu_1183/lre:Lreu_1445	4	1	C6H63_RS09165	3	C6H63_RS06615/C6H63_RS07060/C6H63_RS07065
lre01250	Biosynthesis of nucleotide sugars	4/198	23/698	0.929011	0.999832	C6H63_RS00580/C6H63_RS10630/C6H63_RS01840/C6H63_RS10600	C6H63_RS00580/murB/glmU/glmM	lre:Lreu_0380/lre:Lreu_0403/lre:Lreu_0220/lre:Lreu_0409	4	1	C6H63_RS10630	3	C6H63_RS00580/C6H63_RS01840/C6H63_RS10600
lre01240	Biosynthesis of cofactors	16/198	106/698	0.999831	0.999832	C6H63_RS00075/C6H63_RS01165/C6H63_RS07150/C6H63_RS09260/C6H63_RS00410/Novel00194/C6H63_RS04210/C6H63_RS03490/C6H63_RS04230/C6H63_RS09745/C6H63_RS08930/C6H63_RS06195/C6H63_RS05305/C6H63_RS04200/C6H63_RS03570/C6H63_RS06255	nadE/purB/C6H63_RS07150/gltX/C6H63_RS00410/-/fabZ/ribF/fabI/metK/ubiE/carA/C6H63_RS05305/fabF/pyrH/C6H63_RS06255	lre:Lreu_0285/lre:Lreu_0136/lre:Lreu_1462/lre:Lreu_1201/lre:Lreu_0349/lre:Lreu_0503/lre:Lreu_0985/lre:Lreu_0702/lre:Lreu_0981/lre:Lreu_1296/lre:Lreu_1080/lre:Lreu_0086/lre:Lreu_0770/lre:Lreu_0987/lre:Lreu_0686/lre:Lreu_0069	16	1	C6H63_RS08930	15	C6H63_RS00075/C6H63_RS01165/C6H63_RS07150/C6H63_RS09260/C6H63_RS00410/Novel00194/C6H63_RS04210/C6H63_RS03490/C6H63_RS04230/C6H63_RS09745/C6H63_RS06195/C6H63_RS05305/C6H63_RS04200/C6H63_RS03570/C6H63_RS06255
lre03010	Ribosome	39/198	66/698	3.73e-08	1.72e-06	C6H63_RS07255/C6H63_RS07260/C6H63_RS09200/C6H63_RS00235/C6H63_RS09210/C6H63_RS07225/C6H63_RS07250/C6H63_RS07240/C6H63_RS07235/C6H63_RS07130/C6H63_RS07230/C6H63_RS07120/C6H63_RS07220/C6H63_RS05510/C6H63_RS00205/C6H63_RS07245/C6H63_RS07210/C6H63_RS00210/C6H63_RS07160/C6H63_RS07175/C6H63_RS07165/C6H63_RS07205/C6H63_RS07215/C6H63_RS07140/C6H63_RS07170/C6H63_RS07180/C6H63_RS07195/C6H63_RS08995/C6H63_R…	rplC/rpsJ/rpmA/rplL/rplU/rpsC/rplD/rplB/rpsS/rpsK/rplV/rplQ/rplP/rpsU/rplK/rplW/rpsQ/rplA/rplO/rplR/rpmD/rplN/rpmC/rpmJ/rpsE/rplF/rplE/rplS/C6H63_RS07190/rplX/rpsO/rpsH/rpsM/-/-/rpsP/-/rpsG/rplJ	lre:Lreu_1483/lre:Lreu_1484/lre:Lreu_1190/lre:Lreu_0314/lre:Lreu_1192/lre:Lreu_1477/lre:Lreu_1482/lre:Lreu_1480/lre:Lreu_1479/lre:Lreu_1458/lre:Lreu_1478/lre:Lreu_1456/lre:Lreu_1476/lre:Lreu_0728/lre:Lreu_0308/lre:Lreu_1481/lre:Lreu_1474/lre:Lreu_0309/lre:Lreu_1464/lre:Lreu_1467/lre:Lreu_1465/lre:Lreu_1473/lre:Lreu_1475/lre:Lreu_1460/lre:Lreu_1466/lre:Lreu_1468/lre:Lreu_1471/lre:Lreu_1149/lre:Lre…	39	0		39	C6H63_RS07255/C6H63_RS07260/C6H63_RS09200/C6H63_RS00235/C6H63_RS09210/C6H63_RS07225/C6H63_RS07250/C6H63_RS07240/C6H63_RS07235/C6H63_RS07130/C6H63_RS07230/C6H63_RS07120/C6H63_RS07220/C6H63_RS05510/C6H63_RS00205/C6H63_RS07245/C6H63_RS07210/C6H63_RS00210/C6H63_RS07160/C6H63_RS07175/C6H63_RS07165/C6H63_RS07205/C6H63_RS07215/C6H63_RS07140/C6H63_RS07170/C6H63_RS07180/C6H63_RS07195/C6H63_RS08995/C6H63_R…
lre00970	Aminoacyl-tRNA biosynthesis	24/198	39/698	8.77e-06	0.000201765	C6H63_RS01760/C6H63_RS09345/C6H63_RS00910/C6H63_RS10110/C6H63_RS03345/C6H63_RS09740/Novel00132/Novel00187/C6H63_RS09340/C6H63_RS07040/C6H63_RS09965/Novel00019/C6H63_RS09260/C6H63_RS00985/Novel00182/C6H63_RS05525/C6H63_RS05445/Novel00193/Novel00062/C6H63_RS05450/C6H63_RS07045/Novel00097/C6H63_RS01355/C6H63_RS09605	trpS/pheS/thrS/C6H63_RS10110/ileS/leuS/-/-/pheT/gatB/alaS/-/gltX/hisS/-/aspS/glyS/-/-/glyQ/gatA/-/serS/argS	lre:Lreu_0204/lre:Lreu_1218/lre:Lreu_1863/lre:Lreu_0504/lre:Lreu_0598/lre:Lreu_1295/lre:Lreu_1440/lre:Lreu_0533/lre:Lreu_1217/lre:Lreu_1440/lre:Lreu_0533/lre:Lreu_1863/lre:Lreu_1201/lre:Lreu_1848/lre:Lreu_1295/lre:Lreu_0724/lre:Lreu_0741/lre:Lreu_0504/lre:Lreu_0598/lre:Lreu_0740/lre:Lreu_1441/lre:Lreu_0741/lre:Lreu_0097/lre:Lreu_1270	24	0		24	C6H63_RS01760/C6H63_RS09345/C6H63_RS00910/C6H63_RS10110/C6H63_RS03345/C6H63_RS09740/Novel00132/Novel00187/C6H63_RS09340/C6H63_RS07040/C6H63_RS09965/Novel00019/C6H63_RS09260/C6H63_RS00985/Novel00182/C6H63_RS05525/C6H63_RS05445/Novel00193/Novel00062/C6H63_RS05450/C6H63_RS07045/Novel00097/C6H63_RS01355/C6H63_RS09605
lre00061	Fatty acid biosynthesis	8/198	15/698	0.0348591	0.270757	C6H63_RS04210/C6H63_RS04230/Novel00084/C6H63_RS04215/C6H63_RS04205/C6H63_RS04225/C6H63_RS04200/C6H63_RS04220	fabZ/fabI/-/accC/C6H63_RS04205/C6H63_RS04225/fabF/accD	lre:Lreu_0985/lre:Lreu_0981/lre:Lreu_0984/lre:Lreu_0984/lre:Lreu_0986/lre:Lreu_0982/lre:Lreu_0987/lre:Lreu_0983	8	0		8	C6H63_RS04210/C6H63_RS04230/Novel00084/C6H63_RS04215/C6H63_RS04205/C6H63_RS04225/C6H63_RS04200/C6H63_RS04220
lre01212	Fatty acid metabolism	8/198	16/698	0.0530778	0.348797	C6H63_RS04210/C6H63_RS04230/Novel00084/C6H63_RS04215/C6H63_RS04205/C6H63_RS04225/C6H63_RS04200/C6H63_RS04220	fabZ/fabI/-/accC/C6H63_RS04205/C6H63_RS04225/fabF/accD	lre:Lreu_0985/lre:Lreu_0981/lre:Lreu_0984/lre:Lreu_0984/lre:Lreu_0986/lre:Lreu_0982/lre:Lreu_0987/lre:Lreu_0983	8	0		8	C6H63_RS04210/C6H63_RS04230/Novel00084/C6H63_RS04215/C6H63_RS04205/C6H63_RS04225/C6H63_RS04200/C6H63_RS04220
lre00220	Arginine biosynthesis	5/198	13/698	0.296245	0.999832	C6H63_RS09265/Novel00165/Novel00199/C6H63_RS10510/Novel00198	glnA/-/-/argF/-	lre:Lreu_1202/lre:Lreu_1202/lre:Lreu_0425/lre:Lreu_0425/lre:Lreu_0445	5	0		5	C6H63_RS09265/Novel00165/Novel00199/C6H63_RS10510/Novel00198
lre00350	Tyrosine metabolism	4/198	10/698	0.306563	0.999832	C6H63_RS02035/C6H63_RS00270/Novel00006/C6H63_RS07315	C6H63_RS02035/adhE/-/adhP	lre:Lreu_0259/lre:Lreu_0321/lre:Lreu_0321/lre:Lreu_1496	4	0		4	C6H63_RS02035/C6H63_RS00270/Novel00006/C6H63_RS07315
lre00760	Nicotinate and nicotinamide metabolism	4/198	10/698	0.306563	0.999832	C6H63_RS08590/Novel00155/C6H63_RS00075/C6H63_RS10020	C6H63_RS08590/-/nadE/C6H63_RS10020	lre:Lreu_1029/lre:Lreu_1029/lre:Lreu_0285/lre:Lreu_0522	4	0		4	C6H63_RS08590/Novel00155/C6H63_RS00075/C6H63_RS10020
lre03070	Bacterial secretion system	4/198	10/698	0.306563	0.999832	C6H63_RS07155/Novel00135/C6H63_RS09980/C6H63_RS06635	secY/-/yajC/yidC	lre:Lreu_1463/lre:Lreu_1463/lre:Lreu_0530/lre:Lreu_1942	4	0		4	C6H63_RS07155/Novel00135/C6H63_RS09980/C6H63_RS06635
lre02024	Quorum sensing	4/198	12/698	0.456944	0.999832	C6H63_RS07155/Novel00135/C6H63_RS09980/C6H63_RS06635	secY/-/yajC/yidC	lre:Lreu_1463/lre:Lreu_1463/lre:Lreu_0530/lre:Lreu_1942	4	0		4	C6H63_RS07155/Novel00135/C6H63_RS09980/C6H63_RS06635
lre03060	Protein export	4/198	12/698	0.456944	0.999832	C6H63_RS07155/Novel00135/C6H63_RS09980/C6H63_RS06635	secY/-/yajC/yidC	lre:Lreu_1463/lre:Lreu_1463/lre:Lreu_0530/lre:Lreu_1942	4	0		4	C6H63_RS07155/Novel00135/C6H63_RS09980/C6H63_RS06635
lre00240	Pyrimidine metabolism	11/198	38/698	0.531571	0.999832	C6H63_RS08590/C6H63_RS05620/Novel00155/C6H63_RS00280/C6H63_RS00275/C6H63_RS05625/C6H63_RS05310/C6H63_RS05660/C6H63_RS06195/Novel00007/C6H63_RS03570	C6H63_RS08590/preA/-/nrdE/nrdF/C6H63_RS05625/C6H63_RS05310/nrdD/carA/-/pyrH	lre:Lreu_1029/lre:Lreu_1309/lre:Lreu_1029/lre:Lreu_0323/lre:Lreu_0322/lre:Lreu_1310/lre:Lreu_0769/lre:Lreu_1317/lre:Lreu_0086/lre:Lreu_0322/lre:Lreu_0686	11	0		11	C6H63_RS08590/C6H63_RS05620/Novel00155/C6H63_RS00280/C6H63_RS00275/C6H63_RS05625/C6H63_RS05310/C6H63_RS05660/C6H63_RS06195/Novel00007/C6H63_RS03570
lre00250	Alanine, aspartate and glutamate metabolism	6/198	24/698	0.719263	0.999832	C6H63_RS09265/Novel00165/C6H63_RS01165/C6H63_RS06195/C6H63_RS01710/C6H63_RS06255	glnA/-/purB/carA/C6H63_RS01710/C6H63_RS06255	lre:Lreu_1202/lre:Lreu_1202/lre:Lreu_0136/lre:Lreu_0086/lre:Lreu_0199/lre:Lreu_0069	6	0		6	C6H63_RS09265/Novel00165/C6H63_RS01165/C6H63_RS06195/C6H63_RS01710/C6H63_RS06255
lre00670	One carbon pool by folate	2/198	10/698	0.825527	0.999832	C6H63_RS05310/C6H63_RS05305	C6H63_RS05310/C6H63_RS05305	lre:Lreu_0769/lre:Lreu_0770	2	0		2	C6H63_RS05310/C6H63_RS05305
lre03420	Nucleotide excision repair	2/198	11/698	0.865558	0.999832	C6H63_RS07060/C6H63_RS07065	ligA/pcrA	lre:Lreu_1444/lre:Lreu_1445	2	0		2	C6H63_RS07060/C6H63_RS07065
lre03030	DNA replication	3/198	16/698	0.877165	0.999832	C6H63_RS06615/C6H63_RS07060/C6H63_RS06565	dnaN/ligA/dnaB	lre:Lreu_0002/lre:Lreu_1444/lre:Lreu_0012	3	0		3	C6H63_RS06615/C6H63_RS07060/C6H63_RS06565
lre00730	Thiamine metabolism	2/198	13/698	0.921553	0.999832	C6H63_RS07150/Novel00194	C6H63_RS07150/-	lre:Lreu_1462/lre:Lreu_0503	2	0		2	C6H63_RS07150/Novel00194
lre03018	RNA degradation	1/198	12/698	0.982425	0.999832	C6H63_RS03760	C6H63_RS03760	lre:Lreu_0649	1	0		1	C6H63_RS03760
lre03440	Homologous recombination	1/198	19/698	0.9984	0.999832	C6H63_RS06615	dnaN	lre:Lreu_0002	1	0		1	C6H63_RS06615
lre02010	ABC transporters	4/198	46/698	0.999832	0.999832	C6H63_RS01675/C6H63_RS01670/C6H63_RS01680/C6H63_RS07470	C6H63_RS01675/C6H63_RS01670/C6H63_RS01680/C6H63_RS07470	lre:Lreu_0192/lre:Lreu_0191/lre:Lreu_0193/lre:Lreu_1512	4	0		4	C6H63_RS01675/C6H63_RS01670/C6H63_RS01680/C6H63_RS07470
