# Supplementary material for: Effect of folA gene in human breast milk-derived Limosilactobacillus reuteri on its folate biosynthesis
Source: Front Microbiol. 2024 May 15;15:1402654. doi: 10.3389/fmicb.2024.1402654 (PMC11133606; doi:10.3389/fmicb.2024.1402654)
Supplement: SUPPLEMENTARY TABLE S1 — All metabolites. [file Data_Sheet_1.ZIP › Supplementary Table/Supplementary Table S4. All differential genes.xlsx]

## Sheet: FvsB_deg_all
gene_id	F01	F02	F03	B01	B02	B04	F	B	log2FoldChange	pvalue	padj	gene_name	gene_chr	gene_start	gene_end	gene_strand	gene_length	gene_biotype	gene_description	tf_family
C6H63_RS06485	2782.84	2982.16	3091.5	173.772	174.522	144.742	2952.17	164.345	4.16622	1.75159e-112	2.74125e-109	C6H63_RS06485	NC_999999999.1	1344311	1345297	-	987	protein_coding	tryptophan ABC transporter substrate-binding protein && PF04392:ABC transporter substrate binding protein	-
C6H63_RS06480	3496.47	3910.22	4582.85	254.929	235.449	230.319	3996.51	240.232	4.05586	2.63305e-102	2.06036e-99	rlmH	NC_999999999.1	1343363	1343842	-	480	protein_coding	23S rRNA (pseudouridine(1915)-N(3))-methyltransferase RlmH && PF02590:Predicted SPOUT methyltransferase	-
C6H63_RS03175	2108.03	2373.75	1777.43	104.072	154.901	132.064	2086.4	130.346	4.00216	3.05278e-76	1.59253e-73	C6H63_RS03175	NC_999999999.1	685014	685778	+	765	protein_coding	ATP-binding cassette domain-containing protein && PF00005:ABC transporter	ABC_tran
C6H63_RS03170	2091.11	2038.65	1524.18	147.038	160.064	143.685	1884.65	150.262	3.64872	9.30069e-71	3.63889e-68	C6H63_RS03170	NC_999999999.1	684122	685021	+	900	protein_coding	branched-chain amino acid ABC transporter permease && PF02653:Branched-chain amino acid transport system / permease component	BPD_transp_2
C6H63_RS03165	974.393	783.203	792.572	79.2475	74.3525	41.2038	850.056	64.9346	3.70674	9.44985e-50	2.9578e-47	C6H63_RS03165	NC_999999999.1	683130	684125	+	996	protein_coding	tryptophan ABC transporter substrate-binding protein && PF04392:ABC transporter substrate binding protein	-
C6H63_RS06475	655.899	672.145	819.773	36.282	42.3396	80.2946	715.939	52.9721	3.76198	6.11501e-43	1.595e-40	C6H63_RS06475	NC_999999999.1	1343007	1343195	-	189	protein_coding	hypothetical protein && -	-
Novel00126	212.993	310.964	321.719	14.3218	23.7515	23.2432	281.892	20.4388	3.79314	1.04435e-34	2.33486e-32	-	NC_999999999.1	1343056	1344965	+	1910	-	PF04392:ABC transporter substrate binding protein|PF02590:Predicted SPOUT methyltransferase	-
C6H63_RS03180	177.162	141.962	122.872	11.4575	7.22871	7.39556	147.332	8.69392	4.07251	5.38063e-26	1.05259e-23	C6H63_RS03180	NC_999999999.1	685844	686407	+	564	protein_coding	TMEM165/GDT1 family protein && PF03596:Cadmium resistance transporter	-
C6H63_RS06385	2239.41	2840.2	4301.46	565.236	517.369	721.595	3127.02	601.4	2.37862	1.91518e-21	3.33028e-19	C6H63_RS06385	NC_999999999.1	1326307	1327302	+	996	protein_coding	D-2-hydroxyacid dehydrogenase && PF00389:D-isomer specific 2-hydroxyacid dehydrogenase, catalytic domain|PF02826:D-isomer specific 2-hydroxyacid dehydrogenase, NAD binding domain	2-Hacid_dh_C
C6H63_RS06380	1338.67	1702.57	2427.43	353.272	323.227	481.768	1822.89	386.089	2.23967	2.87233e-19	4.29164e-17	C6H63_RS06380	NC_999999999.1	1325118	1326305	+	1188	protein_coding	aminotransferase class I/II-fold pyridoxal phosphate-dependent enzyme && PF00155:Aminotransferase class I and II	Aminotran_1_2
Novel00057	96.5435	143.893	108.803	15.2766	8.26139	4.22603	116.413	9.25469	3.6336	3.01649e-19	4.29164e-17	-	NC_999999999.1	685163	686060	-	898	-	PF00005:ABC transporter	ABC_tran
C6H63_RS01530	190.101	204.734	255.124	46.7847	57.8297	32.7518	216.653	45.7887	2.24134	2.24821e-16	2.93204e-14	C6H63_RS01530	NC_999999999.1	331245	332663	-	1419	protein_coding	sodium:proton antiporter && PF03553:Na+/H+ antiporter family	-
C6H63_RS03185	115.454	94.6411	79.7262	8.59311	14.4574	15.8476	96.6071	12.9661	2.9056	3.70744e-15	4.46319e-13	C6H63_RS03185	NC_999999999.1	686455	686787	+	333	protein_coding	metalloregulator ArsR/SmtB family transcription factor && PF01022:Bacterial regulatory protein, arsR family	HTH_5
C6H63_RS09700	1145.58	1104.79	1602.97	462.118	344.913	480.711	1284.45	429.247	1.58128	9.23282e-13	1.0321e-10	C6H63_RS09700	NC_999999999.1	2005139	2005747	-	609	protein_coding	hypothetical protein && -	-
C6H63_RS01590	3897.57	4455.86	4908.32	1908.62	1710.11	2065.47	4420.58	1894.74	1.22229	1.04139e-11	1.08652e-09	C6H63_RS01590	NC_999999999.1	344963	345241	+	279	protein_coding	hypothetical protein && -	-
C6H63_RS00380	1018.19	973.451	846.036	381.916	463.67	381.4	945.891	408.995	1.20964	1.6579e-10	1.5641e-08	tsaD	NC_999999999.1	68421	69452	+	1032	protein_coding	tRNA (adenosine(37)-N6)-threonylcarbamoyltransferase complex transferase subunit TsaD && PF00814:Glycoprotease family	Peptidase_M22
C6H63_RS06470	1001.27	890.399	1430.38	405.786	329.423	460.638	1107.35	398.615	1.47424	1.69903e-10	1.5641e-08	C6H63_RS06470	NC_999999999.1	1342391	1342933	-	543	protein_coding	NADPH-dependent FMN reductase && PF03358:NADPH-dependent FMN reductase	FMN_red
C6H63_RS05610	9590.65	9918.97	15673.2	4291.78	3459.46	5025.81	11727.6	4259.02	1.46134	4.47763e-10	3.89305e-08	C6H63_RS05610	NC_999999999.1	1163238	1163669	-	432	protein_coding	Hsp20/alpha crystallin family protein && PF00011:Hsp20/alpha crystallin family	-
C6H63_RS08590	1133.64	1061.33	834.78	2114.86	2369.99	2213.39	1009.92	2232.74	-1.1447	8.9944e-10	7.40854e-08	C6H63_RS08590	NC_999999999.1	1761547	1763796	-	2250	protein_coding	bifunctional metallophosphatase/5'-nucleotidase && PF02872:5'-nucleotidase, C-terminal domain|PF00149:Calcineurin-like phosphoesterase	Metallophos
C6H63_RS06390	3558.18	4679.91	6335.89	1816.01	1749.35	2126.75	4857.99	1897.37	1.35644	1.96197e-09	1.53524e-07	C6H63_RS06390	NC_999999999.1	1327371	1327799	+	429	protein_coding	OsmC family protein && PF02566:OsmC-like protein	-
C6H63_RS03830	845.005	916.474	1234.35	412.469	443.017	441.621	998.609	432.369	1.20799	3.35611e-09	2.5011e-07	C6H63_RS03830	NC_999999999.1	821299	821592	-	294	protein_coding	UPF0223 family protein && -	-
C6H63_RS01660	571.299	491.554	717.536	243.471	183.816	272.579	593.463	233.289	1.34722	4.00835e-09	2.85139e-07	C6H63_RS01660	NC_999999999.1	357480	358817	-	1338	protein_coding	ClC family H(+)/Cl(-) exchange transporter && PF00654:Voltage gated chloride channel	Voltage_CLC
Novel00123	283.659	513.766	648.127	147.038	133.215	180.663	481.851	153.638	1.64982	6.62449e-09	4.50753e-07	-	NC_999999999.1	1326367	1328322	-	1956	-	PF02566:OsmC-like protein|PF00389:D-isomer specific 2-hydroxyacid dehydrogenase, catalytic domain|PF02826:D-isomer specific 2-hydroxyacid dehydrogenase, NAD binding domain	2-Hacid_dh_C
C6H63_RS09910	335.414	325.45	425.832	170.907	166.26	154.25	362.232	163.806	1.14482	5.96844e-08	3.89192e-06	C6H63_RS09910	NC_999999999.1	2043160	2043603	-	444	protein_coding	CBS domain-containing protein && PF00571:CBS domain	CBS
C6H63_RS04010	809.174	704.98	1222.16	358.046	298.443	441.621	912.103	366.036	1.31756	9.49165e-08	5.94177e-06	C6H63_RS04010	NC_999999999.1	859112	861001	+	1890	protein_coding	hypothetical protein && -	-
C6H63_RS02910	3428.79	3719.98	3739.63	1892.39	1690.49	2146.83	3629.46	1909.9	0.926315	1.16986e-07	7.04165e-06	C6H63_RS02910	NC_999999999.1	633856	634320	-	465	protein_coding	universal stress protein && PF00582:Universal stress protein family	Usp
C6H63_RS09690	1192.36	846.941	1361.91	592.924	428.559	450.073	1133.74	490.519	1.20829	1.31253e-07	7.6078e-06	rbsK	NC_999999999.1	2003061	2003984	-	924	protein_coding	ribokinase && PF00294:pfkB family carbohydrate kinase	PfkB
C6H63_RS05620	310.532	347.661	259.814	629.206	555.578	768.082	306.002	650.955	-1.08908	2.53951e-07	1.4194e-05	preA	NC_999999999.1	1164747	1166045	-	1299	protein_coding	NAD-dependent dihydropyrimidine dehydrogenase subunit PreA && PF01180:Dihydroorotate dehydrogenase|PF14697:4Fe-4S dicluster domain	DHO_dh
C6H63_RS09695	654.903	497.349	860.105	319.855	200.339	301.105	670.786	273.766	1.29265	3.72111e-07	2.00812e-05	C6H63_RS09695	NC_999999999.1	2004041	2005057	-	1017	protein_coding	LacI family DNA-binding transcriptional regulator && PF13377:Periplasmic binding protein-like domain|PF00356:Bacterial regulatory proteins, lacI family	LacI
Novel00103	184.129	230.808	354.547	66.8353	73.3198	124.668	256.495	88.2744	1.54163	4.53978e-07	2.36825e-05	-	NC_999999999.1	1163225	1163683	+	459	-	PF00011:Hsp20/alpha crystallin family	-
C6H63_RS09515	3522.35	4305.2	5515.18	2107.22	1999.26	2456.38	4447.58	2187.62	1.02374	8.81272e-07	4.449e-05	C6H63_RS09515	NC_999999999.1	1969630	1969950	-	321	protein_coding	thioredoxin family protein && PF00085:Thioredoxin	-
C6H63_RS00840	154.271	206.665	227.923	92.6146	86.7446	73.9556	196.286	84.4382	1.21639	1.02369e-06	5.00648e-05	C6H63_RS00840	NC_999999999.1	193345	193947	-	603	protein_coding	nitroreductase family protein && PF00881:Nitroreductase family	Nitroreductase
C6H63_RS06450	1131.65	804.449	1392.86	527.999	405.841	573.684	1109.65	502.508	1.14295	1.44851e-06	6.86945e-05	C6H63_RS06450	NC_999999999.1	1338188	1339000	+	813	protein_coding	NAD(P)-binding domain-containing protein && PF14748:Pyrroline-5-carboxylate reductase dimerisation|PF03807:NADP oxidoreductase coenzyme F420-dependent	F420_oxidored
C6H63_RS09135	453.854	413.331	529.007	172.817	176.587	281.031	465.397	210.145	1.14837	1.53259e-06	6.93556e-05	C6H63_RS09135	NC_999999999.1	1902346	1902678	+	333	protein_coding	hypothetical protein && -	-
C6H63_RS08990	1790.53	1808.8	2634.72	865.039	838.531	1216.04	2078.02	973.204	1.09466	1.55108e-06	6.93556e-05	C6H63_RS08990	NC_999999999.1	1871506	1871730	+	225	protein_coding	hypothetical protein && -	-
C6H63_RS05300	417.028	567.847	443.653	193.822	195.175	278.918	476.176	222.639	1.09773	1.61556e-06	7.02321e-05	C6H63_RS05300	NC_999999999.1	1095694	1096338	+	645	protein_coding	hemolysin III family protein && PF03006:Haemolysin-III related	-
C6H63_RS08225	121.426	121.681	135.066	51.5586	55.7644	57.0515	126.058	54.7915	1.20329	2.23574e-06	9.45658e-05	C6H63_RS08225	NC_999999999.1	1693374	1694216	+	843	protein_coding	DUF3737 family protein && PF12541:Protein of unknown function (DUF3737)	-
C6H63_RS09935	11023.9	11381.1	15434.1	6111.61	5745.79	7685.04	12613	6514.15	0.953298	3.40304e-06	0.000140151	trxA	NC_999999999.1	2046306	2046620	-	315	protein_coding	thioredoxin && PF00085:Thioredoxin	-
C6H63_RS06210	5173.54	7562.6	7054.36	2857.69	3690.77	3702.01	6596.83	3416.82	0.949205	4.3321e-06	0.000172966	C6H63_RS06210	NC_999999999.1	1275810	1277492	-	1683	protein_coding	alpha-glucosidase && PF11941:Domain of unknown function (DUF3459)|PF00128:Alpha amylase, catalytic domain	-
C6H63_RS01585	217.969	233.706	147.259	383.825	412.037	425.773	199.645	407.212	-1.0288	4.42086e-06	0.000172966	C6H63_RS01585	NC_999999999.1	342043	344892	+	2850	protein_coding	DEAD/DEAH box helicase && PF13091:PLD-like domain|PF00271:Helicase conserved C-terminal domain|PF04851:Type III restriction enzyme, res subunit|PF11907:Domain of unknown function (DUF3427)	Helicase_C
C6H63_RS10440	364.278	372.77	443.653	179.5	215.829	221.867	393.567	205.732	0.936958	5.10626e-06	0.000193921	C6H63_RS10440	NC_999999999.1	2159199	2159798	+	600	protein_coding	hypothetical protein && -	-
C6H63_RS01675	168.205	192.179	132.252	298.849	365.566	326.461	164.212	330.292	-1.00837	5.20427e-06	0.000193921	C6H63_RS01675	NC_999999999.1	361122	362186	-	1065	protein_coding	methionine ABC transporter ATP-binding protein && PF09383:NIL domain|PF00005:ABC transporter	ABC_tran
C6H63_RS03015	3708.47	3256.43	3260.33	1993.6	2171.71	1918.62	3408.41	2027.98	0.74903	8.56985e-06	0.000311903	cysK	NC_999999999.1	653550	654473	+	924	protein_coding	cysteine synthase A && PF00291:Pyridoxal-phosphate dependent enzyme	PALP
C6H63_RS00850	3975.2	4678.94	5705.58	2851	2605.43	2554.64	4786.58	2670.36	0.841957	9.97478e-06	0.000354785	C6H63_RS00850	NC_999999999.1	194484	195140	+	657	protein_coding	NAD(P)H-binding protein && PF13460:NAD(P)H-binding	-
C6H63_RS01670	96.5435	121.681	100.361	197.641	257.136	196.511	106.195	217.096	-1.03121	1.08696e-05	0.000378021	C6H63_RS01670	NC_999999999.1	360440	361129	-	690	protein_coding	ABC transporter permease && PF00528:Binding-protein-dependent transport system inner membrane component	BPD_transp_1
C6H63_RS05645	54.7412	31.8689	111.617	17.1862	20.6535	11.6216	66.0756	16.4871	2.00245	1.15946e-05	0.000394467	C6H63_RS05645	NC_999999999.1	1171470	1172264	-	795	protein_coding	LysM domain-containing protein && PF01476:LysM domain	LysM
C6H63_RS09355	922.638	836.318	1039.25	482.169	454.376	604.323	932.737	513.623	0.861121	1.27097e-05	0.000423208	C6H63_RS09355	NC_999999999.1	1941846	1942352	-	507	protein_coding	HD domain-containing protein && -	-
C6H63_RS01685	149.294	202.802	232.613	345.634	373.828	439.508	194.903	386.323	-0.985866	1.46178e-05	0.000476601	C6H63_RS01685	NC_999999999.1	363572	364504	+	933	protein_coding	L-lactate dehydrogenase && PF02866:lactate/malate dehydrogenase, alpha/beta C-terminal domain|PF00056:lactate/malate dehydrogenase, NAD binding domain	-
C6H63_RS03160	187.115	135.202	218.544	93.5694	74.3525	82.4077	180.287	83.4432	1.11062	1.88067e-05	0.000600662	C6H63_RS03160	NC_999999999.1	681724	682752	+	1029	protein_coding	C40 family peptidase && PF00877:NlpC/P60 family|PF01476:LysM domain	LysM
C6H63_RS00660	187.115	136.167	241.992	74.4736	86.7446	95.0858	188.425	85.4346	1.14282	2.1254e-05	0.000665249	C6H63_RS00660	NC_999999999.1	155734	156420	-	687	protein_coding	matrixin family metalloprotease && PF00413:Matrixin	-
C6H63_RS05995	12576.5	15025.7	20011.3	7573.39	6774.34	10157.3	15871.2	8168.33	0.958324	2.58369e-05	0.000788171	spxA	NC_999999999.1	1225973	1226374	-	402	protein_coding	transcriptional regulator SpxA && PF03960:ArsC family	-
C6H63_RS09510	916.666	1014.01	1467.9	623.478	618.571	568.402	1132.86	603.484	0.908666	2.64247e-05	0.000788171	C6H63_RS09510	NC_999999999.1	1968854	1969501	-	648	protein_coding	DUF4479 and tRNA-binding domain-containing protein && PF14794:Domain of unknown function (DUF4479)|PF01588:Putative tRNA binding domain	-
C6H63_RS02390	761.4	974.417	1042.07	468.802	437.853	600.097	925.962	502.251	0.882981	2.6692e-05	0.000788171	C6H63_RS02390	NC_999999999.1	535571	535912	+	342	protein_coding	DUF4870 domain-containing protein && PF09685:Domain of unknown function (DUF4870)	-
Novel00042	1393.41	489.623	1220.28	305.533	438.886	493.389	1034.44	412.603	1.32638	3.24175e-05	0.000939507	-	NC_999999999.1	465686	467123	+	1438	-	-	-
C6H63_RS09265	1301.84	1123.14	876.05	1792.14	2166.55	1929.18	1100.34	1962.62	-0.83494	3.35392e-05	0.00094988	glnA	NC_999999999.1	1923853	1925196	-	1344	protein_coding	type I glutamate--ammonia ligase && PF03951:Glutamine synthetase, beta-Grasp domain|PF00120:Glutamine synthetase, catalytic domain	-
C6H63_RS05990	2501.17	2955.12	3218.12	1468.47	1545.91	1952.43	2891.47	1655.6	0.804632	3.39893e-05	0.00094988	C6H63_RS05990	NC_999999999.1	1225176	1225847	-	672	protein_coding	adaptor protein MecA && PF05389:Negative regulator of genetic competence (MecA)	-
Novel00155	40.8071	47.3206	19.6971	79.2475	101.202	98.2553	35.9416	92.9016	-1.37167	3.54441e-05	0.000973158	-	NC_999999999.1	1761669	1761958	+	290	-	-	-
C6H63_RS03125	159.247	144.859	162.266	67.7901	85.7119	82.4077	155.457	78.6365	0.984934	3.8882e-05	0.00104914	C6H63_RS03125	NC_999999999.1	676275	676868	-	594	protein_coding	glycoside hydrolase family 73 protein && PF01832:Mannosyl-glycoprotein endo-beta-N-acetylglucosaminidase	-
C6H63_RS05475	656.894	744.574	864.795	449.706	419.265	452.186	755.421	440.386	0.778668	4.10396e-05	0.00108859	C6H63_RS05475	NC_999999999.1	1133721	1134728	-	1008	protein_coding	PhoH family protein && PF02562:PhoH-like protein	-
C6H63_RS01665	234.889	294.546	242.93	402.921	485.356	468.033	257.455	452.104	-0.811917	5.30971e-05	0.00138495	C6H63_RS01665	NC_999999999.1	359276	360421	-	1146	protein_coding	ArgE/DapE family deacylase && PF07687:Peptidase dimerisation domain|PF01546:Peptidase family M20/M25/M40	Peptidase_M20
C6H63_RS04670	491.675	422.988	696.901	271.16	184.849	325.405	537.188	260.471	1.04461	5.88783e-05	0.0015048	C6H63_RS04670	NC_999999999.1	964002	965738	-	1737	protein_coding	AarF/UbiB family protein && PF03109:ABC1 family	ABC1
C6H63_RS00865	519.543	595.853	758.806	305.533	323.227	398.304	624.734	342.354	0.868507	6.01152e-05	0.0015048	C6H63_RS00865	NC_999999999.1	196253	196471	+	219	protein_coding	cytochrome b5 && -	-
C6H63_RS10270	1678.07	1338.5	1909.68	996.8	984.138	895.919	1642.08	958.952	0.77595	6.05765e-05	0.0015048	C6H63_RS10270	NC_999999999.1	2126496	2127632	-	1137	protein_coding	D-alanine--D-alanine ligase && PF07478:D-ala D-ala ligase C-terminus|PF01820:D-ala D-ala ligase N-terminus	-
C6H63_RS05205	626.04	632.55	563.711	345.634	353.174	396.191	607.434	365	0.735062	6.21772e-05	0.00152043	C6H63_RS05205	NC_999999999.1	1077807	1078190	+	384	protein_coding	Asp23/Gls24 family envelope stress response protein && PF03780:Asp23 family, cell envelope-related function	-
C6H63_RS05430	447.882	427.816	386.438	634.935	823.041	690.957	420.712	716.311	-0.767723	6.48865e-05	0.00156227	C6H63_RS05430	NC_999999999.1	1123298	1124482	-	1185	protein_coding	aminotransferase class I/II-fold pyridoxal phosphate-dependent enzyme && PF00155:Aminotransferase class I and II	Aminotran_1_2
C6H63_RS00815	1113.73	1291.18	1646.11	794.385	746.623	800.833	1350.34	780.614	0.790768	7.01175e-05	0.00166263	C6H63_RS00815	NC_999999999.1	188015	188656	-	642	protein_coding	SDR family oxidoreductase && PF13460:NAD(P)H-binding	-
Novel00173	60.7129	98.504	151.949	28.6437	40.2743	48.5994	103.722	39.1724	1.40949	8.02293e-05	0.00182846	-	NC_999999999.1	1969587	1969955	+	369	-	PF00085:Thioredoxin	-
C6H63_RS03455	1158.52	465.48	1036.44	283.573	434.755	445.847	886.814	388.058	1.19278	8.05695e-05	0.00182846	C6H63_RS03455	NC_999999999.1	747936	749483	-	1548	protein_coding	23S ribosomal RNA && -	-
C6H63_RS03010	316.504	411.399	356.423	215.782	140.444	216.584	361.442	190.937	0.920349	8.06158e-05	0.00182846	C6H63_RS03010	NC_999999999.1	652717	653544	+	828	protein_coding	homoserine O-succinyltransferase && PF04204:Homoserine O-succinyltransferase	-
C6H63_RS01760	188.111	167.071	132.252	292.166	331.488	265.184	162.478	296.279	-0.867571	9.65442e-05	0.00215845	trpS	NC_999999999.1	379618	380640	+	1023	protein_coding	tryptophan--tRNA ligase && PF00579:tRNA synthetases class I (W and Y)	-
C6H63_RS06455	3679.6	3616.64	4794.83	2432.8	2032.3	2661.34	4030.36	2375.48	0.762727	0.000103402	0.00227921	C6H63_RS06455	NC_999999999.1	1339002	1339778	+	777	protein_coding	VOC family protein && PF13468:Glyoxalase-like domain	-
Novel00018	186.12	247.226	266.379	113.62	132.182	132.064	233.242	125.955	0.890301	0.000121759	0.00264656	-	NC_999999999.1	194961	195689	-	729	-	PF13508:Acetyltransferase (GNAT) domain	-
C6H63_RS02280	106.496	90.7782	177.274	58.2422	27.8822	63.3905	124.849	49.8383	1.32492	0.000129361	0.0027733	C6H63_RS02280	NC_999999999.1	510631	511923	-	1293	protein_coding	hypothetical protein && -	-
C6H63_RS07255	4048.86	3282.5	1510.11	6371.31	8032.13	5077.58	2947.16	6493.67	-1.13978	0.000144526	0.00305086	rplC	NC_999999999.1	1492397	1493056	-	660	protein_coding	50S ribosomal protein L3 && PF00297:Ribosomal protein L3	-
C6H63_RS02115	10067.4	3502.69	8449.1	2837.64	3648.43	3470.63	7339.73	3318.9	1.14504	0.000146207	0.00305086	C6H63_RS02115	NC_999999999.1	466378	467105	-	728	protein_coding	23S ribosomal RNA && -	-
C6H63_RS00280	379.207	264.609	196.033	570.964	712.545	422.603	279.95	568.704	-1.02322	0.000152085	0.00309536	nrdE	NC_999999999.1	50404	52575	-	2172	protein_coding	class 1b ribonucleoside-diphosphate reductase subunit alpha && PF02867:Ribonucleotide reductase, barrel domain|PF08343:Ribonucleotide reductase N-terminal|PF00317:Ribonucleotide reductase, all-alpha domain	Ribonuc_red_lgC
Novel00116	181.144	362.147	346.106	87.8407	141.476	171.154	296.465	133.49	1.15328	0.000152296	0.00309536	-	NC_999999999.1	1275378	1277512	+	2135	-	PF11941:Domain of unknown function (DUF3459)|PF00128:Alpha amylase, catalytic domain|PF13347:MFS/sugar transport protein	-
C6H63_RS03610	3179.96	3173.37	3643.96	2110.09	2018.88	2294.74	3332.43	2141.23	0.638192	0.000161842	0.00324722	C6H63_RS03610	NC_999999999.1	779936	780187	-	252	protein_coding	DUF896 domain-containing protein && -	-
C6H63_RS09205	3451.68	2728.17	1530.74	5399.34	6955.05	3879.5	2570.2	5411.3	-1.07417	0.00016976	0.00336296	C6H63_RS09205	NC_999999999.1	1913295	1913618	-	324	protein_coding	ribosomal-processing cysteine protease Prp && PF04327:Cysteine peptidase C108, N-terminal of ribosomal L27	-
Novel00177	29.8588	53.1149	54.4014	15.2766	13.4248	19.0172	45.7917	15.9062	1.52879	0.000180349	0.00352808	-	NC_999999999.1	2003200	2003522	+	323	-	PF00294:pfkB family carbohydrate kinase	PfkB
C6H63_RS08230	264.748	276.198	340.478	180.455	138.378	180.663	293.808	166.499	0.819356	0.000217761	0.00420736	C6H63_RS08230	NC_999999999.1	1694231	1695391	+	1161	protein_coding	pyridoxal phosphate-dependent aminotransferase && PF00155:Aminotransferase class I and II	Aminotran_1_2
C6H63_RS07260	920.647	740.712	545.89	1418.82	1650.21	1031.15	735.75	1366.73	-0.893736	0.000231057	0.0044098	rpsJ	NC_999999999.1	1493105	1493413	-	309	protein_coding	30S ribosomal protein S10 && PF00338:Ribosomal protein S10p/S20e	Ribosomal_S10
Novel00165	27.8682	30.9032	32.8284	55.3778	71.2545	80.2946	30.5333	68.9756	-1.17272	0.000236759	0.0044642	-	NC_999999999.1	1923948	1924224	+	277	-	PF00120:Glutamine synthetase, catalytic domain	-
C6H63_RS09345	311.527	270.403	171.646	458.299	493.618	428.942	251.192	460.286	-0.874505	0.000243038	0.00449181	pheS	NC_999999999.1	1940147	1941193	-	1047	protein_coding	phenylalanine--tRNA ligase subunit alpha && PF01409:tRNA synthetases class II core domain (F)|PF02912:Aminoacyl tRNA synthetase class II, N-terminal domain	tRNA-synt_2d
C6H63_RS10100	4656.98	5048.81	4522.82	3443.93	2855.34	2890.61	4742.87	3063.29	0.630593	0.000243964	0.00449181	cydB	NC_999999999.1	2085505	2086521	-	1017	protein_coding	cytochrome d ubiquinol oxidase subunit II && PF02322:Cytochrome bd terminal oxidase subunit II	-
C6H63_RS10195	171.191	233.706	235.427	110.756	107.398	134.177	213.441	117.443	0.863142	0.00026011	0.00473339	C6H63_RS10195	NC_999999999.1	2110364	2110852	+	489	protein_coding	YueI family protein && PF07997:Protein of unknown function (DUF1694)	-
Novel00125	33.84	51.1835	75.9744	14.3218	19.6208	24.2997	53.6659	19.4141	1.4738	0.000267808	0.00481747	-	NC_999999999.1	1342605	1342804	+	200	-	PF03358:NADPH-dependent FMN reductase	FMN_red
C6H63_RS09200	2269.27	1841.64	988.605	3515.54	4240.16	2570.49	1699.84	3442.06	-1.018	0.000307611	0.00547058	rpmA	NC_999999999.1	1912988	1913269	-	282	protein_coding	50S ribosomal protein L27 && -	-
C6H63_RS00405	232.899	266.54	240.117	384.78	389.318	416.264	246.519	396.787	-0.686437	0.000312641	0.00549756	C6H63_RS00405	NC_999999999.1	73795	74973	+	1179	protein_coding	pyridoxal phosphate-dependent aminotransferase && PF00155:Aminotransferase class I and II	Aminotran_1_2
Novel00201	1888.07	2366.99	4637.25	1523.84	1171.05	1623.85	2964.11	1439.58	1.04201	0.000328425	0.00571095	-	NC_999999999.1	2184938	2185301	+	364	-	-	-
C6H63_RS09915	17.9153	30.9032	36.5803	9.5479	9.29406	4.22603	28.4663	7.68933	1.88302	0.00034613	1	C6H63_RS09915	NC_999999999.1	2043619	2044143	-	525	protein_coding	metallophosphoesterase && PF12850:Calcineurin-like phosphoesterase superfamily domain	-
C6H63_RS00870	575.28	676.974	811.331	369.504	310.835	491.276	687.862	390.538	0.817173	0.000346995	0.00596756	C6H63_RS00870	NC_999999999.1	196484	196729	+	246	protein_coding	cytochrome b5 && -	-
C6H63_RS00910	5670.19	5743.17	3522.96	7919.98	10061.3	7982.98	4978.77	8654.76	-0.79773	0.000362315	0.0061633	thrS	NC_999999999.1	205364	207169	-	1806	protein_coding	threonine--tRNA ligase && PF00587:tRNA synthetase class II core domain (G, H, P, S and T)|PF03129:Anticodon binding domain	tRNA-synt_2b
C6H63_RS02855	162.233	150.653	149.135	89.7502	91.9079	78.1816	154.007	86.6133	0.829443	0.000367425	0.00618301	C6H63_RS02855	NC_999999999.1	621390	621914	-	525	protein_coding	NAD(P)H-binding protein && -	-
C6H63_RS01600	312.522	297.443	305.773	175.681	119.79	213.415	305.246	169.629	0.847788	0.000385012	0.00641005	C6H63_RS01600	NC_999999999.1	347006	347326	+	321	protein_coding	hypothetical protein && -	-
C6H63_RS07935	192.092	219.22	264.503	128.897	108.431	144.742	225.272	127.356	0.823527	0.000419762	0.00691503	C6H63_RS07935	NC_999999999.1	1634870	1635055	-	186	protein_coding	hypothetical protein && -	-
C6H63_RS05470	217.969	224.048	258.876	142.264	138.378	139.459	233.631	140.034	0.738657	0.000465048	0.00758125	ybeY	NC_999999999.1	1133242	1133721	-	480	protein_coding	rRNA maturation RNase YbeY && PF02130:Uncharacterized protein family UPF0054	-
C6H63_RS07290	39932.2	39592.8	27274.8	53601.9	59576	59145.5	35599.9	57441.1	-0.690212	0.000476379	0.0076859	rpoC	NC_999999999.1	1499207	1502842	-	3636	protein_coding	DNA-directed RNA polymerase subunit beta' && PF04983:RNA polymerase Rpb1, domain 3|PF00623:RNA polymerase Rpb1, domain 2|PF04998:RNA polymerase Rpb1, domain 5|PF04997:RNA polymerase Rpb1, domain 1|PF05000:RNA polymerase Rpb1, domain 4	-
Novel00179	16.92	22.2117	35.6423	9.5479	5.16337	4.22603	24.9247	6.31243	1.97123	0.000502132	1	-	NC_999999999.1	2005366	2005624	+	259	-	-	-
C6H63_RS00235	785.287	541.772	556.208	1098.96	1266.06	862.111	627.756	1075.71	-0.777318	0.000513788	0.00820489	rplL	NC_999999999.1	42603	42968	+	366	protein_coding	50S ribosomal protein L7/L12 && PF16320:Ribosomal protein L7/L12 dimerisation domain|PF00542:Ribosomal protein L7/L12 C-terminal domain	-
C6H63_RS06250	436.934	480.931	435.211	290.256	291.214	287.37	451.026	289.613	0.639055	0.00052814	0.00830927	C6H63_RS06250	NC_999999999.1	1285827	1286612	-	786	protein_coding	DUF5011 domain-containing protein && -	-
C6H63_RS10110	5434.31	5292.18	3738.69	7124.64	8333.67	7803.37	4821.72	7753.9	-0.685393	0.000530943	0.00830927	C6H63_RS10110	NC_999999999.1	2088321	2090975	-	2655	protein_coding	valine--tRNA ligase && PF00133:tRNA synthetases class I (I, L, M and V)|PF10458:Valyl tRNA synthetase tRNA binding arm|PF08264:Anticodon-binding domain of tRNA	-
C6H63_RS02035	73.6518	67.6008	66.5948	108.846	132.182	135.233	69.2825	125.42	-0.855521	0.000619911	0.00956761	C6H63_RS02035	NC_999999999.1	447963	448754	+	792	protein_coding	hypothetical protein && -	-
C6H63_RS09210	3874.68	2899.11	1669.56	5532.05	6639.06	4176.38	2814.45	5449.16	-0.953261	0.000623576	0.00956761	rplU	NC_999999999.1	1913634	1913942	-	309	protein_coding	50S ribosomal protein L21 && PF00829:Ribosomal prokaryotic L21 protein	-
C6H63_RS02410	93.5576	116.853	131.314	53.4682	58.8624	68.673	113.908	60.3345	0.919374	0.00064277	0.00976635	C6H63_RS02410	NC_999999999.1	539624	540037	+	414	protein_coding	helix-turn-helix transcriptional regulator && PF12844:Helix-turn-helix domain	-
C6H63_RS07225	10386.9	8854.74	3545.47	15790.3	18292.8	13039.4	7595.7	15707.5	-1.04823	0.000653776	0.00981043	rpsC	NC_999999999.1	1489223	1489888	-	666	protein_coding	30S ribosomal protein S3 && PF07650:KH domain|PF00189:Ribosomal protein S3, C-terminal domain	-
C6H63_RS02700	240.861	375.667	379.872	142.264	170.391	230.319	332.133	180.991	0.877474	0.000660686	0.00981043	C6H63_RS02700	NC_999999999.1	596974	597402	+	429	protein_coding	EutP/PduV family microcompartment system protein && PF10662:Ethanolamine utilisation - propanediol utilisation	-
C6H63_RS07250	6544.06	5274.79	2137.6	9519.25	11837.5	7969.24	4652.15	9775.34	-1.07129	0.000664476	0.00981043	rplD	NC_999999999.1	1491752	1492375	-	624	protein_coding	50S ribosomal protein L4 && PF00573:Ribosomal protein L4/L1 family	-
C6H63_RS00275	1708.92	1438.93	772.875	2320.14	2880.13	2128.86	1306.91	2443.04	-0.902666	0.000670916	0.00981294	nrdF	NC_999999999.1	49269	50288	-	1020	protein_coding	class 1b ribonucleoside-diphosphate reductase subunit beta && PF00268:Ribonucleotide reductase, small chain	-
C6H63_RS07240	12623.3	10434.7	4081.98	18442.7	22186	16095.9	9046.65	18908.2	-1.06358	0.00069068	0.0100085	rplB	NC_999999999.1	1490585	1491430	-	846	protein_coding	50S ribosomal protein L2 && PF00181:Ribosomal Proteins L2, RNA binding domain|PF03947:Ribosomal Proteins L2, C-terminal domain	Ribosomal_L2_C
C6H63_RS07235	6136.98	5216.85	2050.37	8993.16	10917.4	7766.39	4468.07	9225.66	-1.04604	0.000767603	0.0110211	rpsS	NC_999999999.1	1490266	1490544	-	279	protein_coding	30S ribosomal protein S19 && -	-
C6H63_RS02950	292.616	353.456	412.7	195.732	207.567	237.714	352.924	213.671	0.724976	0.000777992	0.0110687	C6H63_RS02950	NC_999999999.1	642175	642957	+	783	protein_coding	tyrosine-protein phosphatase && PF13348:Tyrosine phosphatase family C-terminal region|PF13350:Tyrosine phosphatase family	-
C6H63_RS02860	291.621	314.827	363.927	168.043	191.045	229.262	323.458	196.117	0.723238	0.000797856	0.0112491	C6H63_RS02860	NC_999999999.1	621932	622795	-	864	protein_coding	multidrug ABC transporter ATPase && -	-
C6H63_RS03345	2403.64	1932.42	1739.91	3177.54	3303.52	2906.45	2025.32	3129.17	-0.627737	0.000828677	0.0114832	ileS	NC_999999999.1	725191	727986	-	2796	protein_coding	isoleucine--tRNA ligase && PF00133:tRNA synthetases class I (I, L, M and V)|PF06827:Zinc finger found in FPG and IleRS|PF08264:Anticodon-binding domain of tRNA	-
C6H63_RS10665	416.033	471.274	602.167	294.075	272.626	340.196	496.491	302.299	0.716353	0.000829138	0.0114832	C6H63_RS10665	NC_999999999.1	2203438	2204022	+	585	protein_coding	hypothetical protein && -	-
C6H63_RS07130	3947.34	3285.4	1759.6	5596.02	6149.57	4780.7	2997.45	5508.76	-0.87807	0.000837978	0.0115038	rpsK	NC_999999999.1	1480827	1481216	-	390	protein_coding	30S ribosomal protein S11 && PF00411:Ribosomal protein S11	-
C6H63_RS09925	98.5341	94.6411	137.879	68.7449	53.699	49.6559	110.352	57.3666	0.942122	0.000860445	0.0117095	murI	NC_999999999.1	2044739	2045542	-	804	protein_coding	glutamate racemase && PF01177:Asp/Glu/Hydantoin racemase	Asp_Glu_race
C6H63_RS02240	1101.79	1088.37	1277.5	657.85	770.374	834.642	1155.89	754.289	0.616202	0.000894265	0.0120433	C6H63_RS02240	NC_999999999.1	504377	504628	+	252	protein_coding	PspC domain-containing protein && -	-
C6H63_RS07295	13938.1	12507.1	8322.48	17991.1	20054.5	18738.2	11589.2	18928	-0.707749	0.00090036	0.0120433	C6H63_RS07295	NC_999999999.1	1502886	1506503	-	3618	protein_coding	DNA-directed RNA polymerase subunit beta && PF04560:RNA polymerase Rpb2, domain 7|PF04563:RNA polymerase beta subunit|PF00562:RNA polymerase Rpb2, domain 6|PF10385:RNA polymerase beta subunit external 1 domain|PF04561:RNA polymerase Rpb2, domain 2|PF04565:RNA polymerase Rpb2, domain 3	RNA_pol_Rpb2_6
C6H63_RS01575	124.412	115.887	151.011	190.958	251.972	219.754	130.437	220.895	-0.75884	0.000915926	0.0121477	C6H63_RS01575	NC_999999999.1	340569	341522	+	954	protein_coding	aldo/keto reductase && PF00248:Aldo/keto reductase family	Aldo_ket_red
C6H63_RS05105	730.546	895.228	856.353	1127.61	1351.77	1293.17	827.376	1257.51	-0.603714	0.00095369	0.0124977	C6H63_RS05105	NC_999999999.1	1053911	1056178	-	2268	protein_coding	phospholipase D family protein && -	-
C6H63_RS04275	1983.62	1597.31	2122.59	1162.93	649.551	1356.56	1901.17	1056.35	0.847806	0.000958292	0.0124977	C6H63_RS04275	NC_999999999.1	900250	900603	-	354	protein_coding	hypothetical protein && -	-
C6H63_RS07230	6177.79	5293.14	2013.79	9117.29	10993.8	7654.4	4494.91	9255.18	-1.04201	0.000967774	0.0125171	rplV	NC_999999999.1	1489901	1490248	-	348	protein_coding	50S ribosomal protein L22 && PF00237:Ribosomal protein L22p/L17e	-
C6H63_RS09740	4129.48	4068.6	3531.4	5304.81	6362.3	5697.75	3909.83	5788.29	-0.566033	0.00104761	0.0134386	leuS	NC_999999999.1	2012799	2015219	-	2421	protein_coding	leucine--tRNA ligase && PF13603:Leucyl-tRNA synthetase, Domain 2|PF00133:tRNA synthetases class I (I, L, M and V)|PF09334:tRNA synthetases class I (M)|PF08264:Anticodon-binding domain of tRNA	-
C6H63_RS07120	1954.76	1534.54	859.167	2729.74	3085.63	2164.79	1449.49	2660.05	-0.876071	0.0011753	0.0148016	rplQ	NC_999999999.1	1479379	1479762	-	384	protein_coding	50S ribosomal protein L17 && PF01196:Ribosomal protein L17	-
C6H63_RS05200	223.941	261.712	206.35	127.942	109.463	167.985	230.668	135.13	0.772188	0.00117592	0.0148016	C6H63_RS05200	NC_999999999.1	1077598	1077789	+	192	protein_coding	hypothetical protein && -	-
C6H63_RS08775	1265.02	1207.16	1923.75	952.88	837.498	903.315	1465.31	897.898	0.706631	0.00118224	0.0148016	C6H63_RS08775	NC_999999999.1	1809148	1809546	-	399	protein_coding	winged helix-turn-helix transcriptional regulator && PF01638:HxlR-like helix-turn-helix	DUF24
Novel00066	149.294	42.4919	128.5	31.5081	51.6337	48.5994	106.762	43.9137	1.28365	0.00121011	0.0150303	-	NC_999999999.1	748456	749472	+	1017	-	-	-
C6H63_RS07220	8159.42	7341.45	3002.4	12106.7	14030.9	10005.1	6167.75	12047.6	-0.965961	0.00124573	0.0153509	rplP	NC_999999999.1	1488785	1489219	-	435	protein_coding	50S ribosomal protein L16 && PF00252:Ribosomal protein L16p/L10e	-
C6H63_RS06905	435.939	468.377	589.974	284.527	250.94	371.891	498.097	302.453	0.720395	0.00125642	0.0153616	C6H63_RS06905	NC_999999999.1	1438733	1439440	+	708	protein_coding	Bax inhibitor-1/YccA family protein && PF01027:Inhibitor of apoptosis-promoting Bax1	-
C6H63_RS05510	1644.23	1365.54	1101.16	1684.25	2372.05	2926.53	1370.31	2327.61	-0.764307	0.00128255	0.0154709	rpsU	NC_999999999.1	1140877	1141068	-	192	protein_coding	30S ribosomal protein S21 && -	-
C6H63_RS05630	280.673	318.689	498.054	220.556	169.358	230.319	365.806	206.745	0.823589	0.00128512	0.0154709	C6H63_RS05630	NC_999999999.1	1167575	1168336	+	762	protein_coding	exodeoxyribonuclease III && PF03372:Endonuclease/Exonuclease/phosphatase family	Exo_endo_phos
C6H63_RS04005	95.5482	158.379	179.149	82.1119	65.0584	82.4077	144.359	76.526	0.916242	0.00132336	0.0157177	C6H63_RS04005	NC_999999999.1	858806	859111	+	306	protein_coding	hypothetical protein && -	-
C6H63_RS00205	3992.12	3175.31	1822.45	5658.08	6653.51	4163.7	2996.63	5491.77	-0.874007	0.00132867	0.0157177	rplK	NC_999999999.1	36427	36852	+	426	protein_coding	50S ribosomal protein L11 && PF00298:Ribosomal protein L11, RNA binding domain|PF03946:Ribosomal protein L11, N-terminal domain	-
C6H63_RS07245	4291.71	3415.77	1253.11	6048.59	7517.86	5098.71	2986.86	6221.72	-1.05875	0.00133575	0.0157177	rplW	NC_999999999.1	1491456	1491752	-	297	protein_coding	50S ribosomal protein L23 && -	-
C6H63_RS07210	6272.34	5331.77	2252.97	8818.44	10280.3	7731.53	4619.03	8943.41	-0.953278	0.00136502	0.0159422	rpsQ	NC_999999999.1	1488298	1488564	-	267	protein_coding	30S ribosomal protein S17 && -	-
C6H63_RS00180	244.842	234.671	233.551	325.583	402.743	372.947	237.688	367.091	-0.62672	0.00140647	0.0163047	C6H63_RS00180	NC_999999999.1	34072	34485	+	414	protein_coding	Mini-ribonuclease 3 && PF00636:Ribonuclease III domain	Ribonuclease_3
C6H63_RS09360	1610.39	2069.55	2023.17	1248.86	1056.42	1407.27	1901.04	1237.52	0.619428	0.00149463	0.0171992	C6H63_RS09360	NC_999999999.1	1942417	1943193	-	777	protein_coding	RNA methyltransferase && PF00588:SpoU rRNA Methylase family|PF08032:RNA 2'-O ribose methyltransferase substrate binding	SpoU_methylase
C6H63_RS05295	493.666	562.052	637.81	367.594	386.22	359.213	564.509	371.009	0.605783	0.00151598	0.0173176	C6H63_RS05295	NC_999999999.1	1094673	1095515	-	843	protein_coding	DegV family protein && PF02645:Uncharacterised protein, DegV family COG1307	-
C6H63_RS00210	5843.37	4769.72	2678.8	8192.1	9622.45	6201.7	4430.63	8005.42	-0.853515	0.00155003	0.0175308	rplA	NC_999999999.1	36944	37636	+	693	protein_coding	50S ribosomal protein L1 && PF00687:Ribosomal protein L1p/L10e family	-
Novel00162	315.508	334.141	160.39	397.193	534.925	536.706	270.013	489.608	-0.858816	0.00155705	0.0175308	-	NC_999999999.1	1912995	1914027	+	1033	-	PF04327:Cysteine peptidase C108, N-terminal of ribosomal L27|PF00829:Ribosomal prokaryotic L21 protein|PF01016:Ribosomal L27 protein	-
C6H63_RS03495	332.428	389.187	289.828	527.999	522.533	499.729	337.148	516.753	-0.616358	0.00159114	0.0177867	truB	NC_999999999.1	756228	757133	-	906	protein_coding	tRNA pseudouridine(55) synthase TruB && PF01509:TruB family pseudouridylate synthase (N terminal domain)|PF16198:tRNA pseudouridylate synthase B C-terminal domain	-
C6H63_RS01520	2464.35	2837.3	3194.68	1988.83	1546.94	2039.06	2832.11	1858.28	0.607927	0.00169981	0.0188667	C6H63_RS01520	NC_999999999.1	330155	330805	+	651	protein_coding	NAD(P)H-binding protein && PF13460:NAD(P)H-binding	-
C6H63_RS10170	329.442	344.764	499.93	246.336	243.711	233.488	391.379	241.178	0.698769	0.00172617	0.0190244	oxc	NC_999999999.1	2105873	2107606	-	1734	protein_coding	oxalyl-CoA decarboxylase && PF02775:Thiamine pyrophosphate enzyme, C-terminal TPP binding domain|PF00205:Thiamine pyrophosphate enzyme, central domain|PF02776:Thiamine pyrophosphate enzyme, N-terminal TPP binding domain	TPP_enzyme_N
C6H63_RS00270	31303	27169.7	10824.9	41410.2	49162.5	42497	23099.2	44356.6	-0.941311	0.00174892	0.0190697	adhE	NC_999999999.1	46261	48897	-	2637	protein_coding	bifunctional acetaldehyde-CoA/alcohol dehydrogenase && PF00465:Iron-containing alcohol dehydrogenase|PF00171:Aldehyde dehydrogenase family	Aldedh
C6H63_RS07145	1406.35	986.006	571.215	1857.07	2021.97	1524.54	987.857	1801.19	-0.866822	0.00175734	0.0190697	infA	NC_999999999.1	1481804	1482022	-	219	protein_coding	translation initiation factor IF-1 && -	-
Novel00016	40.8071	46.3548	66.5948	24.8245	25.8168	19.0172	51.2522	23.2195	1.14204	0.00176684	0.0190697	-	NC_999999999.1	188054	188362	+	309	-	PF13460:NAD(P)H-binding	-
C6H63_RS07160	7428.87	6451.05	3191.86	10000.5	11605.2	9025.75	5690.59	10210.5	-0.843433	0.00178319	0.0191143	rplO	NC_999999999.1	1484133	1484567	-	435	protein_coding	50S ribosomal protein L15 && PF00828:Ribosomal protein L18e/L15	-
C6H63_RS07175	7657.79	6577.56	3204.99	10470.2	12117.4	9012.02	5813.45	10533.2	-0.857515	0.00185443	0.019733	rplR	NC_999999999.1	1485328	1485684	-	357	protein_coding	50S ribosomal protein L18 && PF00861:Ribosomal L18p/L5e family	-
C6H63_RS07165	3092.38	2720.45	1316.89	4305.15	4843.24	3699.89	2376.57	4282.76	-0.849746	0.0018724	0.019733	rpmD	NC_999999999.1	1484599	1484781	-	183	protein_coding	50S ribosomal protein L30 && -	-
C6H63_RS04770	107.492	79.1895	83.478	150.857	177.62	133.12	90.0531	153.866	-0.773828	0.00187873	0.019733	C6H63_RS04770	NC_999999999.1	983960	985642	+	1683	protein_coding	NFACT RNA binding domain-containing protein && PF05670:Domain of unknown function (DUF814)|PF05833:Fibronectin-binding protein A N-terminus (FbpA)	-
C6H63_RS06610	509.591	779.341	598.416	394.328	312.9	450.073	629.116	385.767	0.705757	0.00192541	0.0200885	yaaA	NC_999999999.1	1371509	1371730	-	222	protein_coding	S4 domain-containing protein YaaA && -	-
C6H63_RS09970	1851.25	1892.82	1320.64	2342.1	2655	2757.49	1688.24	2584.86	-0.614601	0.00197072	0.0204251	C6H63_RS09970	NC_999999999.1	2053919	2055292	-	1374	protein_coding	DEAD/DEAH box helicase && PF00270:DEAD/DEAH box helicase|PF00271:Helicase conserved C-terminal domain	DEAD
C6H63_RS09350	1423.27	1346.22	1580.45	996.8	936.635	1067.07	1449.98	1000.17	0.535878	0.0020245	0.0206205	C6H63_RS09350	NC_999999999.1	1941487	1941825	-	339	protein_coding	helix-turn-helix domain-containing protein && PF01638:HxlR-like helix-turn-helix	DUF24
C6H63_RS07205	7556.27	6613.29	2752.9	10230.6	12618.2	9204.3	5640.82	10684.4	-0.921558	0.00202759	0.0206205	rplN	NC_999999999.1	1487860	1488228	-	369	protein_coding	50S ribosomal protein L14 && PF00238:Ribosomal protein L14p/L23e	-
C6H63_RS07215	5679.15	4890.43	1912.49	7856.01	9201.12	7021.56	4160.69	8026.23	-0.947944	0.00204942	0.0206205	rpmC	NC_999999999.1	1488589	1488795	-	207	protein_coding	50S ribosomal protein L29 && -	-
C6H63_RS07035	2184.67	1981.67	1268.12	2893.01	3393.36	2569.43	1811.49	2951.94	-0.704597	0.00205418	0.0206205	C6H63_RS07035	NC_999999999.1	1461536	1462549	-	1014	protein_coding	diacylglycerol kinase && PF00781:Diacylglycerol kinase catalytic domain	-
C6H63_RS07155	15526.6	13408.1	6885.53	21015.9	23618.3	18386.4	11940.1	21006.9	-0.815065	0.00205546	0.0206205	secY	NC_999999999.1	1482815	1484131	-	1317	protein_coding	preprotein translocase subunit SecY && PF00344:SecY translocase	-
C6H63_RS07140	1033.12	910.679	427.708	1290.88	1644.02	1362.9	790.501	1432.6	-0.85799	0.00210242	0.0209572	rpmJ	NC_999999999.1	1481648	1481767	-	120	protein_coding	50S ribosomal protein L36 && -	-
C6H63_RS07125	7620.97	6421.11	3413.22	10278.3	11716.7	8669.71	5818.43	10221.6	-0.812953	0.00213187	0.0211163	C6H63_RS07125	NC_999999999.1	1479797	1480741	-	945	protein_coding	DNA-directed RNA polymerase subunit alpha && PF03118:Bacterial RNA polymerase, alpha chain C terminal domain|PF01193:RNA polymerase Rpb3/Rpb11 dimerisation domain|PF01000:RNA polymerase Rpb3/RpoA insert domain	RNA_pol_A_bac
C6H63_RS03510	295.602	270.403	210.102	407.695	418.233	377.174	258.703	401.034	-0.633095	0.00222629	0.0218088	C6H63_RS03510	NC_999999999.1	759981	760292	-	312	protein_coding	ribosomal L7Ae/L30e/S12e/Gadd45 family protein && PF01248:Ribosomal protein L7Ae/L30e/S12e/Gadd45 family	-
Novel00132	166.214	185.419	115.369	212.918	289.149	284.201	155.667	262.089	-0.751507	0.00223769	0.0218088	-	NC_999999999.1	1461693	1463435	+	1743	-	PF02934:GatB/GatE catalytic domain|PF02637:GatB domain|PF00781:Diacylglycerol kinase catalytic domain	-
C6H63_RS07170	8561.52	7452.5	3611.13	11360.1	13366.9	10286.2	6541.72	11671.1	-0.835225	0.0022549	0.0218088	rpsE	NC_999999999.1	1484797	1485306	-	510	protein_coding	30S ribosomal protein S5 && PF03719:Ribosomal protein S5, C-terminal domain|PF00333:Ribosomal protein S5, N-terminal domain	-
Novel00135	6155.89	6789.05	2935.8	7771.03	10719.1	9948.08	5293.58	9479.42	-0.84057	0.00225752	0.0218088	-	NC_999999999.1	1479385	1493122	+	13738	-	PF00467:KOW motif|PF00181:Ribosomal Proteins L2, RNA binding domain|PF03947:Ribosomal Proteins L2, C-terminal domain|PF00344:SecY translocase|PF00416:Ribosomal protein S13/S18|PF00406:Adenylate kinase|PF05191:Adenylate kinase, active site lid|PF00861:Ribosomal L18p/L5e family|PF00238:Ribosomal protein L14p/L23e|PF01000:RNA polymerase Rpb3/RpoA insert domain|PF03118:Bacterial RNA polymerase, alpha…	ADK
Novel00006	1303.84	1380.02	553.394	1593.54	2163.45	2250.36	1079.08	2002.45	-0.89203	0.00230832	0.0221592	-	NC_999999999.1	46226	48244	+	2019	-	PF00465:Iron-containing alcohol dehydrogenase	-
C6H63_RS10190	497.647	488.657	636.872	312.216	163.162	410.982	541.059	295.453	0.873096	0.00232212	0.0221592	C6H63_RS10190	NC_999999999.1	2109957	2110229	-	273	protein_coding	hypothetical protein && -	-
C6H63_RS00075	337.405	284.889	261.69	438.248	465.736	429.999	294.661	444.661	-0.594067	0.00234808	0.0222393	nadE	NC_999999999.1	12493	13320	+	828	protein_coding	ammonia-dependent NAD(+) synthetase && PF02540:NAD synthase	NAD_synthase
Novel00199	919.652	758.095	242.93	1184.89	1614.07	1182.23	640.226	1327.07	-1.05182	0.00235893	0.0222393	-	NC_999999999.1	2171679	2173620	+	1942	-	PF02729:Aspartate/ornithine carbamoyltransferase, carbamoyl-P binding domain|PF00185:Aspartate/ornithine carbamoyltransferase, Asp/Orn binding domain|PF00696:Amino acid kinase family	AA_kinase
C6H63_RS02850	89.5765	85.9496	74.0985	41.056	47.503	49.6559	83.2082	46.0716	0.853996	0.00250558	0.0233789	C6H63_RS02850	NC_999999999.1	620846	621427	-	582	protein_coding	DUF1836 domain-containing protein && PF08876:Domain of unknown function (DUF1836)	-
Novel00187	20.9012	17.3831	15.0073	28.6437	42.3396	52.8254	17.7638	41.2696	-1.21457	0.00250968	0.0233789	-	NC_999999999.1	2052365	2052629	+	265	-	PF01411:tRNA synthetases class II (A)	-
C6H63_RS09340	2683.31	2428.8	1350.66	3464.93	4155.48	3241.37	2154.26	3620.59	-0.749122	0.00258188	0.023778	pheT	NC_999999999.1	1937723	1940140	-	2418	protein_coding	phenylalanine--tRNA ligase subunit beta && PF01588:Putative tRNA binding domain|PF03483:B3/4 domain|PF03484:tRNA synthetase B5 domain|PF03147:Ferredoxin-fold anticodon binding domain	-
C6H63_RS01165	456.84	433.611	350.795	617.749	667.107	574.741	413.749	619.865	-0.583553	0.00258292	0.023778	purB	NC_999999999.1	259298	260593	-	1296	protein_coding	adenylosuccinate lyase && PF00206:Lyase|PF10397:Adenylosuccinate lyase C-terminus	-
C6H63_RS04985	1473.04	1415.75	1644.24	1074.14	1032.67	1087.15	1511.01	1064.65	0.505174	0.00283268	0.0259248	sufC	NC_999999999.1	1029614	1030411	-	798	protein_coding	Fe-S cluster assembly ATPase SufC && PF00005:ABC transporter	ABC_tran
C6H63_RS10445	618.078	672.145	1087.09	505.084	500.847	453.242	792.438	486.391	0.704325	0.00290309	0.0264147	C6H63_RS10445	NC_999999999.1	2159877	2162987	-	3111	protein_coding	signal peptide protein && -	-
C6H63_RS01525	1475.03	1687.12	1543.87	951.925	906.687	1283.66	1568.67	1047.42	0.582919	0.00309504	0.0278389	C6H63_RS01525	NC_999999999.1	330869	331102	-	234	protein_coding	cytochrome b5 && -	-
C6H63_RS02110	2266.28	476.103	1787.74	333.222	444.049	465.92	1510.04	414.397	1.86556	0.00309519	0.0278389	C6H63_RS02110	NC_999999999.1	465677	466377	-	701	protein_coding	23S ribosomal RNA && -	-
C6H63_RS07180	12225.2	10693.5	5096.85	15916.3	18883.5	14454.1	9338.51	16418	-0.814033	0.00314709	0.0280401	rplF	NC_999999999.1	1485747	1486283	-	537	protein_coding	50S ribosomal protein L6 && PF00347:Ribosomal protein L6	-
C6H63_RS09390	735.522	611.304	547.766	826.848	1039.9	968.818	631.531	945.189	-0.581791	0.00315339	0.0280401	C6H63_RS09390	NC_999999999.1	1948428	1949903	-	1476	protein_coding	HAMP domain-containing histidine kinase && PF00512:His Kinase A (phospho-acceptor) domain|PF02518:Histidine kinase-, DNA gyrase B-, and HSP90-like ATPase|PF00672:HAMP domain	HATPase_c
C6H63_RS10565	52199.2	51623.8	105635	49754.1	32721.3	36020.6	69819.5	39498.7	0.821823	0.00317472	0.0280702	ssrA	NC_999999999.1	2184937	2185310	-	374	protein_coding	transfer-messenger RNA && -	-
C6H63_RS01610	97.5388	94.6411	122.872	71.6092	51.6337	57.0515	105.017	60.0981	0.803605	0.00324947	0.0285436	C6H63_RS01610	NC_999999999.1	348215	348949	+	735	protein_coding	M57 family metalloprotease && PF00413:Matrixin	-
C6H63_RS09520	102.515	108.161	162.266	75.4284	64.0257	73.9556	124.314	71.1366	0.805917	0.00328195	0.0285436	C6H63_RS09520	NC_999999999.1	1970115	1970453	+	339	protein_coding	PepSY domain-containing protein && -	-
C6H63_RS07195	11770.3	10272.4	4483.43	15852.4	18460.1	13651.1	8842.07	15987.9	-0.854544	0.00328297	0.0285436	rplE	NC_999999999.1	1486945	1487487	-	543	protein_coding	50S ribosomal protein L5 && PF00281:Ribosomal protein L5|PF00673:ribosomal L5P family C-terminus	-
C6H63_RS04590	355.32	478.034	484.923	274.979	271.593	316.953	439.426	287.842	0.610954	0.00341351	0.0293562	C6H63_RS04590	NC_999999999.1	946938	947801	-	864	protein_coding	alpha/beta hydrolase && PF06028:Alpha/beta hydrolase of unknown function (DUF915)	-
C6H63_RS08995	1893.05	1536.47	896.685	2588.43	2702.51	2005.25	1442.07	2432.06	-0.754218	0.00341394	0.0293562	rplS	NC_999999999.1	1872531	1872890	-	360	protein_coding	50S ribosomal protein L19 && PF01245:Ribosomal protein L19	-
C6H63_RS07150	7524.42	6230.86	3385.08	9758.91	10966	8400.3	5713.46	9708.39	-0.764907	0.00345901	0.0295006	C6H63_RS07150	NC_999999999.1	1482156	1482815	-	660	protein_coding	adenylate kinase && PF00406:Adenylate kinase|PF05191:Adenylate kinase, active site lid	ADK
C6H63_RS06615	462.812	328.347	242.93	575.738	635.094	492.333	344.696	567.722	-0.720519	0.00346844	0.0295006	dnaN	NC_999999999.1	1371977	1373119	-	1143	protein_coding	DNA polymerase III subunit beta && PF02768:DNA polymerase III beta subunit, C-terminal domain|PF00712:DNA polymerase III beta subunit, N-terminal domain|PF02767:DNA polymerase III beta subunit, central domain	DNA_pol3_beta_2
C6H63_RS05625	155.266	168.036	132.252	229.15	226.155	245.11	151.851	233.472	-0.620819	0.00351145	0.0297049	C6H63_RS05625	NC_999999999.1	1166038	1167279	-	1242	protein_coding	NAD(P)-dependent oxidoreductase && PF14691:Dihydroprymidine dehydrogenase domain II, 4Fe-4S cluster|PF07992:Pyridine nucleotide-disulphide oxidoreductase	Pyr_redox_2
C6H63_RS07410	103.511	90.7782	145.383	61.1065	41.3069	80.2946	113.224	60.9027	0.896083	0.00356306	0.0298618	C6H63_RS07410	NC_999999999.1	1524711	1526186	-	1476	protein_coding	amino acid permease && PF00324:Amino acid permease	AA_permease
C6H63_RS06985	30.8541	49.252	45.9598	74.4736	85.7119	71.8426	42.022	77.3427	-0.878305	0.00357695	0.0298618	C6H63_RS06985	NC_999999999.1	1450814	1451995	+	1182	protein_coding	ammonium transporter && PF00909:Ammonium Transporter Family	Ammonium_transp
C6H63_RS08220	101.52	133.27	139.755	68.7449	69.1891	84.5207	124.848	74.1515	0.753522	0.00359834	0.0298618	C6H63_RS08220	NC_999999999.1	1692967	1693287	+	321	protein_coding	carboxymuconolactone decarboxylase family protein && PF02627:Carboxymuconolactone decarboxylase family	CMD
C6H63_RS02470	179.153	196.042	292.642	150.857	104.3	139.459	222.612	131.539	0.758983	0.00360631	0.0298618	C6H63_RS02470	NC_999999999.1	551450	552352	-	903	protein_coding	ROK family protein && PF00480:ROK family	ROK
C6H63_RS02480	2402.64	2185.44	2212.64	1694.75	1271.22	1702.04	2266.9	1556	0.542801	0.0036926	0.0304154	C6H63_RS02480	NC_999999999.1	553864	554610	-	747	protein_coding	alpha/beta fold hydrolase && PF12695:Alpha/beta hydrolase family	-
C6H63_RS05365	53.7459	72.4294	99.4233	44.8751	24.7842	43.3168	75.1995	37.6587	0.997558	0.00374219	0.0306625	C6H63_RS05365	NC_999999999.1	1109784	1110362	-	579	protein_coding	ECF transporter S component && PF12822:Protein of unknown function (DUF3816)	-
C6H63_RS07190	4349.44	3570.29	1632.04	5533.96	6599.81	4946.57	3183.92	5693.45	-0.83856	0.00386491	0.0315031	C6H63_RS07190	NC_999999999.1	1486744	1486929	-	186	protein_coding	type Z 30S ribosomal protein S14 && -	-
C6H63_RS03215	88.5812	96.5726	89.1058	120.304	146.64	187.002	91.4198	151.315	-0.725386	0.00402407	0.0326211	C6H63_RS03215	NC_999999999.1	695191	696108	+	918	protein_coding	magnesium transporter CorA family protein && PF01544:CorA-like Mg2+ transporter protein	-
C6H63_RS07200	7728.46	6966.74	2931.11	10405.3	12349.7	8925.38	5875.44	10560.1	-0.845894	0.00404376	0.0326211	rplX	NC_999999999.1	1487516	1487824	-	309	protein_coding	50S ribosomal protein L24 && PF00467:KOW motif	KOW
C6H63_RS03765	1808.45	1450.52	889.182	2101.49	2608.53	2077.1	1382.72	2262.37	-0.710462	0.00426184	0.034204	rpsO	NC_999999999.1	809437	809706	-	270	protein_coding	30S ribosomal protein S15 && -	-
C6H63_RS07040	2672.36	2410.45	1453.83	3329.35	3961.33	3121.98	2178.88	3470.89	-0.671802	0.00438798	0.0350367	gatB	NC_999999999.1	1462561	1463985	-	1425	protein_coding	Asp-tRNA(Asn)/Glu-tRNA(Gln) amidotransferase subunit GatB && PF02934:GatB/GatE catalytic domain|PF02637:GatB domain	-
C6H63_RS00620	201.049	182.522	101.299	272.115	296.377	244.053	161.624	270.849	-0.745975	0.00458683	0.0362857	whiA	NC_999999999.1	119439	120380	+	942	protein_coding	DNA-binding protein WhiA && PF14527:WhiA LAGLIDADG-like domain|PF02650:WhiA C-terminal HTH domain|PF10298:WhiA N-terminal LAGLIDADG-like domain	-
C6H63_RS10200	434.944	391.119	521.503	326.538	271.593	305.331	449.189	301.154	0.576689	0.00459078	0.0362857	C6H63_RS10200	NC_999999999.1	2110856	2112160	+	1305	protein_coding	replication-associated recombination protein A && PF16193:AAA C-terminal domain|PF12002:MgsA AAA+ ATPase C terminal|PF00004:ATPase family associated with various cellular activities (AAA)	AAA
C6H63_RS00560	639.974	605.51	1186.51	519.406	429.592	509.237	810.666	486.078	0.738067	0.00468822	0.0368697	trxB	NC_999999999.1	103836	104768	+	933	protein_coding	thioredoxin-disulfide reductase && PF07992:Pyridine nucleotide-disulphide oxidoreductase	Pyr_redox_2
C6H63_RS09320	1110.75	1242.89	1186.51	839.26	859.184	851.546	1180.05	849.997	0.473386	0.00476283	0.0372691	C6H63_RS09320	NC_999999999.1	1935052	1935441	-	390	protein_coding	heme biosynthesis protein HemY && -	-
Novel00191	233.894	309.032	251.372	159.45	133.215	207.076	264.766	166.58	0.669224	0.00479811	0.0372795	-	NC_999999999.1	2085485	2087496	+	2012	-	PF01654:Cytochrome bd terminal oxidase subunit I|PF02322:Cytochrome bd terminal oxidase subunit II	-
C6H63_RS01310	162.233	204.734	106.927	249.2	286.05	244.053	157.965	259.768	-0.718176	0.0048118	0.0372795	C6H63_RS01310	NC_999999999.1	288882	289652	-	771	protein_coding	AAA family ATPase && PF01656:CobQ/CobB/MinD/ParA nucleotide binding domain	CbiA
C6H63_RS03035	21.8965	28.006	21.573	42.9655	45.4376	53.8819	23.8252	47.4284	-0.991975	0.00484557	0.0373563	C6H63_RS03035	NC_999999999.1	658170	658673	-	504	protein_coding	O-acetyl-ADP-ribose deacetylase && PF01661:Macro domain	A1pp
C6H63_RS05310	354.325	426.851	258.876	523.225	563.84	510.294	346.684	532.453	-0.619325	0.00494575	0.0378466	C6H63_RS05310	NC_999999999.1	1096831	1097793	-	963	protein_coding	thymidylate synthase && PF00303:Thymidylate synthase	-
C6H63_RS05420	409.066	389.187	511.186	289.301	310.835	287.37	436.48	295.835	0.561436	0.00495754	0.0378466	C6H63_RS05420	NC_999999999.1	1121682	1122506	-	825	protein_coding	Nif3-like dinuclear metal center hexameric protein && PF01784:NIF3 (NGG1p interacting factor 3)	-
C6H63_RS08815	193.087	209.562	299.208	304.578	386.22	421.547	233.952	370.782	-0.663142	0.00500615	0.0379208	C6H63_RS08815	NC_999999999.1	1815879	1817282	+	1404	protein_coding	C69 family dipeptidase && PF03577:Peptidase family C69	-
C6H63_RS07185	9539.89	8540.88	3723.68	12729.3	14614.4	10847.2	7268.15	12730.3	-0.808631	0.00501572	0.0379208	rpsH	NC_999999999.1	1486313	1486711	-	399	protein_coding	30S ribosomal protein S8 && PF00410:Ribosomal protein S8	-
C6H63_RS03975	9774.78	11505.7	12729	7638.32	7075.88	8976.1	11336.5	7896.76	0.521666	0.00510436	0.0381114	C6H63_RS03975	NC_999999999.1	850564	852870	+	2307	protein_coding	glycoside hydrolase family 31 protein && PF16338:Domain of unknown function (DUF4968)|PF01055:Glycosyl hydrolases family 31|PF13802:Galactose mutarotase-like	Glyco_hydro_31
C6H63_RS09920	54.7412	51.1835	86.2919	33.4176	26.8495	39.0908	64.0722	33.1193	0.953961	0.00510643	0.0381114	C6H63_RS09920	NC_999999999.1	2044147	2044737	-	591	protein_coding	XTP/dITP diphosphatase && PF01725:Ham1 family	-
C6H63_RS00215	2396.67	3178.2	3905.65	3855.44	5038.41	5966.1	3160.17	4953.32	-0.648283	0.00511399	0.0381114	C6H63_RS00215	NC_999999999.1	37812	39005	+	1194	protein_coding	PLP-dependent aminotransferase family protein && PF00155:Aminotransferase class I and II	Aminotran_1_2
C6H63_RS09965	4307.63	3981.69	2667.55	5302.9	6105.16	5111.39	3652.29	5506.48	-0.59238	0.0054224	0.03998	alaS	NC_999999999.1	2051006	2053660	-	2655	protein_coding	alanine--tRNA ligase && PF07973:Threonyl and Alanyl tRNA synthetase second additional domain|PF01411:tRNA synthetases class II (A)|PF02272:DHHA1 domain	-
C6H63_RS05635	75.6423	49.252	60.9671	37.2368	38.2089	14.7911	61.9538	30.0789	1.03739	0.00543409	0.03998	C6H63_RS05635	NC_999999999.1	1168580	1169284	-	705	protein_coding	LysM domain-containing protein && PF01476:LysM domain	LysM
C6H63_RS08980	206.026	196.042	192.281	303.623	293.279	271.523	198.116	289.475	-0.547582	0.00544137	0.03998	C6H63_RS08980	NC_999999999.1	1870194	1871021	-	828	protein_coding	exodeoxyribonuclease III && PF03372:Endonuclease/Exonuclease/phosphatase family	Exo_endo_phos
C6H63_RS00580	3076.45	3325.96	2812.93	3996.75	4201.95	4560.95	3071.78	4253.21	-0.469462	0.00549488	0.0401845	C6H63_RS00580	NC_999999999.1	107816	109540	+	1725	protein_coding	phospho-sugar mutase && PF02879:Phosphoglucomutase/phosphomannomutase, alpha/beta/alpha domain II|PF02878:Phosphoglucomutase/phosphomannomutase, alpha/beta/alpha domain I|PF00408:Phosphoglucomutase/phosphomannomutase, C-terminal domain|PF02880:Phosphoglucomutase/phosphomannomutase, alpha/beta/alpha domain III	PGM_PMM_II
C6H63_RS10105	5726.92	5668.81	6076.07	4749.12	3593.7	4084.46	5823.94	4142.43	0.491463	0.00558509	0.0406543	C6H63_RS10105	NC_999999999.1	2086522	2087940	-	1419	protein_coding	cytochrome ubiquinol oxidase subunit I && PF01654:Cytochrome bd terminal oxidase subunit I	-
C6H63_RS07135	3217.79	2603.6	1299.07	4174.34	4472.51	3457.95	2373.48	4034.93	-0.765636	0.00584677	0.042362	rpsM	NC_999999999.1	1481251	1481616	-	366	protein_coding	30S ribosomal protein S13 && PF00416:Ribosomal protein S13/S18	-
Novel00053	87.5859	115.887	138.817	50.6039	53.699	88.7467	114.097	64.3499	0.829906	0.00595263	0.0429303	-	NC_999999999.1	633862	634312	+	451	-	PF00582:Universal stress protein family	Usp
C6H63_RS09975	107.492	108.161	95.6714	156.586	185.881	142.629	103.775	161.698	-0.640241	0.00608398	0.0436763	C6H63_RS09975	NC_999999999.1	2055306	2056265	-	960	protein_coding	bifunctional oligoribonuclease/PAP phosphatase NrnA && PF01368:DHH family|PF02272:DHHA1 domain	-
C6H63_RS03605	1650.2	1645.6	1988.47	1286.1	1167.95	1321.69	1761.42	1258.58	0.484996	0.00616484	0.0440547	C6H63_RS03605	NC_999999999.1	779635	779862	-	228	protein_coding	YneF family protein && -	-
C6H63_RS02865	103.511	149.687	151.011	77.338	98.104	68.673	134.736	81.3717	0.728309	0.00643177	0.0457533	C6H63_RS02865	NC_999999999.1	622954	624297	+	1344	protein_coding	hemolysin family protein && PF03471:Transporter associated domain|PF00571:CBS domain|PF01595:Domain of unknown function DUF21	CBS
C6H63_RS03850	49473.1	55907.8	61831.9	38560.1	35593.1	44856.2	55737.6	39669.8	0.490613	0.00661904	0.0468475	pdhA	NC_999999999.1	825526	826632	-	1107	protein_coding	pyruvate dehydrogenase (acetyl-transferring) E1 component subunit alpha && PF00676:Dehydrogenase E1 component	-
C6H63_RS07265	10531.2	9116.45	4786.39	12519.2	15160.7	12199.5	8144.68	13293.1	-0.706773	0.00664546	0.0468475	fusA	NC_999999999.1	1493845	1495932	-	2088	protein_coding	elongation factor G && PF00679:Elongation factor G C-terminus|PF00009:Elongation factor Tu GTP binding domain|PF03144:Elongation factor Tu domain 2|PF03764:Elongation factor G, domain IV|PF14492:Elongation Factor G, domain II	GTP_EFTU
C6H63_RS10725	2383.73	2065.69	2329.88	1724.35	1640.92	1582.65	2259.77	1649.31	0.454241	0.00669828	0.0469966	clpP	NC_999999999.1	2216452	2217045	-	594	protein_coding	ATP-dependent Clp endopeptidase proteolytic subunit ClpP && PF00574:Clp protease	-
Novel00019	216.974	265.575	166.018	273.07	378.991	363.439	216.189	338.5	-0.646619	0.00672668	0.0469966	-	NC_999999999.1	205416	206513	+	1098	-	PF00587:tRNA synthetase class II core domain (G, H, P, S and T)|PF03129:Anticodon binding domain	tRNA-synt_2b
C6H63_RS01680	56.7318	79.1895	55.3394	118.394	109.463	90.8597	63.7535	106.239	-0.737896	0.00693012	0.0480712	C6H63_RS01680	NC_999999999.1	362199	363050	-	852	protein_coding	MetQ/NlpA family ABC transporter substrate-binding protein && PF03180:NLPA lipoprotein	-
Novel00074	46.7788	29.9375	18.7591	48.6943	62.9931	78.1816	31.8251	63.2897	-0.99347	0.00694192	0.0480712	-	NC_999999999.1	809475	809790	+	316	-	PF00312:Ribosomal protein S15	-
C6H63_RS07060	1356.59	1390.64	998.922	1681.38	1782.39	1895.38	1248.72	1786.38	-0.516651	0.00739362	0.0505732	ligA	NC_999999999.1	1467047	1469089	-	2043	protein_coding	NAD-dependent DNA ligase LigA && PF03119:NAD-dependent DNA ligase C4 zinc finger domain|PF03120:NAD-dependent DNA ligase OB-fold domain|PF00533:BRCA1 C Terminus (BRCT) domain|PF01653:NAD-dependent DNA ligase adenylation domain|PF12826:Helix-hairpin-helix motif	BRCT
C6H63_RS04900	846	718.5	498.992	882.226	1173.12	1099.83	687.831	1051.72	-0.612728	0.00739425	0.0505732	C6H63_RS04900	NC_999999999.1	1012863	1013837	-	975	protein_coding	L-lactate dehydrogenase && PF00056:lactate/malate dehydrogenase, NAD binding domain|PF02866:lactate/malate dehydrogenase, alpha/beta C-terminal domain	-
C6H63_RS09260	2547.95	2271.39	1760.54	3034.32	3407.82	2986.75	2193.29	3142.96	-0.519101	0.00740017	0.0505732	gltX	NC_999999999.1	1922102	1923607	-	1506	protein_coding	glutamate--tRNA ligase && PF00749:tRNA synthetases class I (E and Q), catalytic domain	-
C6H63_RS10020	262.758	288.752	226.985	371.413	372.795	375.061	259.498	373.09	-0.524029	0.0074646	0.0507917	C6H63_RS10020	NC_999999999.1	2067451	2068698	-	1248	protein_coding	competence/damage-inducible protein A && PF02464:Competence-damaged protein|PF00994:Probable molybdopterin binding domain	-
C6H63_RS01295	1050.04	1237.09	771.937	1356.76	1564.5	1602.72	1019.69	1507.99	-0.56452	0.00761181	0.0515692	ychF	NC_999999999.1	286619	287716	-	1098	protein_coding	redox-regulated ATPase YchF && PF01926:50S ribosome-binding GTPase|PF06071:Protein of unknown function (DUF933)	-
C6H63_RS00255	62.7035	77.2581	74.0985	39.1464	37.1762	47.5429	71.3533	41.2885	0.791064	0.0077843	0.0525105	C6H63_RS00255	NC_999999999.1	44492	44824	+	333	protein_coding	PadR family transcriptional regulator && PF03551:Transcriptional regulator PadR-like family	PadR
Novel00138	1537.73	1845.5	1236.23	1756.81	2402	2924.42	1539.82	2361.08	-0.616593	0.0078416	0.0525617	-	NC_999999999.1	1499215	1505228	+	6014	-	PF10385:RNA polymerase beta subunit external 1 domain|PF00562:RNA polymerase Rpb2, domain 6|PF04565:RNA polymerase Rpb2, domain 3|PF04560:RNA polymerase Rpb2, domain 7|PF04997:RNA polymerase Rpb1, domain 1|PF00623:RNA polymerase Rpb1, domain 2|PF05000:RNA polymerase Rpb1, domain 4|PF04998:RNA polymerase Rpb1, domain 5|PF04983:RNA polymerase Rpb1, domain 3	RNA_pol_Rpb2_6
C6H63_RS00565	1181.41	1716.09	2056.94	2175.97	2613.7	2703.61	1651.48	2497.76	-0.596686	0.00785906	0.0525617	C6H63_RS00565	NC_999999999.1	104862	106031	+	1170	protein_coding	ArgE/DapE family deacylase && PF01546:Peptidase family M20/M25/M40|PF07687:Peptidase dimerisation domain	Peptidase_M20
C6H63_RS03095	126723	131625	141512	92453.2	69258.3	112294	133287	91335.2	0.545288	0.00808709	0.0538566	C6H63_RS03095	NC_999999999.1	669077	669361	+	285	protein_coding	hypothetical protein && -	-
C6H63_RS09885	353.329	453.891	354.547	535.637	660.911	500.785	387.256	565.778	-0.546899	0.0082676	0.0546589	C6H63_RS09885	NC_999999999.1	2039179	2040279	+	1101	protein_coding	Xaa-Pro peptidase family protein && PF00557:Metallopeptidase family M24|PF01321:Creatinase/Prolidase N-terminal domain	Peptidase_M24
C6H63_RS06495	241.856	253.02	248.558	171.862	181.75	159.533	247.812	171.048	0.534712	0.00829518	0.0546589	C6H63_RS06495	NC_999999999.1	1346207	1347484	-	1278	protein_coding	trypsin-like peptidase domain-containing protein && PF13180:PDZ domain|PF13365:Trypsin-like peptidase domain	-
C6H63_RS05220	25.8776	28.9718	96.6094	16.2314	13.4248	30.6387	50.4863	20.0983	1.33436	0.00831235	0.0546589	C6H63_RS05220	NC_999999999.1	1079137	1079460	+	324	protein_coding	hypothetical protein && -	-
C6H63_RS10510	9622.5	6395.04	2360.83	12285.3	13787.2	8877.84	6126.12	11650.1	-0.927333	0.00851192	0.055737	argF	NC_999999999.1	2172609	2173616	-	1008	protein_coding	ornithine carbamoyltransferase && PF02729:Aspartate/ornithine carbamoyltransferase, carbamoyl-P binding domain|PF00185:Aspartate/ornithine carbamoyltransferase, Asp/Orn binding domain	-
C6H63_RS06565	486.699	488.657	474.605	661.669	720.806	620.17	483.32	667.549	-0.465956	0.00861632	0.0560529	dnaB	NC_999999999.1	1360398	1361786	-	1389	protein_coding	replicative DNA helicase && PF03796:DnaB-like helicase C terminal domain|PF00772:DnaB-like helicase N terminal domain	DnaB_C
C6H63_RS06205	2639.52	3214.9	2752.9	1999.33	1837.13	2331.71	2869.11	2056.06	0.480782	0.00863178	0.0560529	C6H63_RS06205	NC_999999999.1	1274407	1275792	-	1386	protein_coding	SLC45 family MFS transporter && PF07690:Major Facilitator Superfamily	MFS_1
Novel00108	193.087	299.375	345.168	102.162	84.6792	254.619	279.21	147.153	0.925786	0.00917243	0.0591018	-	NC_999999999.1	1225958	1226406	+	449	-	PF03960:ArsC family	-
C6H63_RS03505	3556.19	3465.99	2354.27	4400.63	5043.58	4172.15	3125.48	4538.78	-0.538281	0.00918663	0.0591018	infB	NC_999999999.1	757709	759967	-	2259	protein_coding	translation initiation factor IF-2 && PF04760:Translation initiation factor IF-2, N-terminal region|PF11987:Translation-initiation factor 2|PF00009:Elongation factor Tu GTP binding domain	GTP_EFTU
C6H63_RS02460	836.047	1033.33	900.437	526.089	696.022	712.087	923.27	644.733	0.518526	0.00921459	0.0591018	C6H63_RS02460	NC_999999999.1	548979	549446	+	468	protein_coding	universal stress protein && PF00582:Universal stress protein family	Usp
Novel00100	70.6659	84.9839	59.0912	69.6996	132.182	193.341	71.5803	131.741	-0.878213	0.00929148	0.0593517	-	NC_999999999.1	1140869	1141120	+	252	-	PF01165:Ribosomal protein S21	-
C6H63_RS00410	426.981	492.52	509.31	591.015	645.421	818.794	476.27	685.077	-0.523943	0.00935613	0.0595217	C6H63_RS00410	NC_999999999.1	74987	75952	+	966	protein_coding	ketopantoate reductase family protein && PF02558:Ketopantoate reductase PanE/ApbA|PF08546:Ketopantoate reductase PanE/ApbA C terminal	-
C6H63_RS04990	486.699	446.165	675.328	316.035	232.351	454.299	536.064	334.229	0.682111	0.00980471	0.0619013	C6H63_RS04990	NC_999999999.1	1030635	1030841	+	207	protein_coding	FeoA family protein && -	-
C6H63_RS03755	573.289	645.105	460.536	726.595	843.694	820.907	559.643	797.065	-0.510197	0.00980928	0.0619013	C6H63_RS03755	NC_999999999.1	806453	807358	-	906	protein_coding	hypothetical protein && -	-
C6H63_RS07320	52.7506	66.6351	83.478	42.9655	29.9475	41.2038	67.6212	38.039	0.830055	0.00987491	0.0620652	C6H63_RS07320	NC_999999999.1	1512081	1513040	+	960	protein_coding	alpha/beta hydrolase && PF12695:Alpha/beta hydrolase family	-
C6H63_RS04905	450.868	425.885	275.759	503.174	605.147	622.283	384.171	576.868	-0.586657	0.0100736	0.0630609	C6H63_RS04905	NC_999999999.1	1013865	1014605	-	741	protein_coding	LrgB family protein && PF04172:LrgB-like family	-
C6H63_RS00985	211.002	199.905	105.989	331.312	367.632	188.059	172.299	295.667	-0.780231	0.0101272	0.0631436	hisS	NC_999999999.1	222894	224171	+	1278	protein_coding	histidine--tRNA ligase && PF13393:Histidyl-tRNA synthetase|PF03129:Anticodon binding domain	HGTP_anticodon
Novel00046	184.129	220.185	230.737	128.897	112.561	173.267	211.684	138.242	0.615996	0.0101694	0.0631555	-	NC_999999999.1	554062	555306	+	1245	-	PF12146:Serine aminopeptidase, S33|PF13520:Amino acid permease	-
Novel00032	86.5906	129.407	113.493	48.6943	56.797	88.7467	109.83	64.746	0.766029	0.0103138	0.0635112	-	NC_999999999.1	330906	331169	+	264	-	-	-
C6H63_RS10265	428.972	372.77	563.711	312.216	280.887	334.913	455.151	309.339	0.557475	0.010316	0.0635112	C6H63_RS10265	NC_999999999.1	2125216	2126061	-	846	protein_coding	helix-turn-helix transcriptional regulator && PF12844:Helix-turn-helix domain	-
Novel00182	73.6518	78.2238	75.9744	95.479	118.757	150.024	75.95	121.42	-0.674925	0.0103682	0.0635112	-	NC_999999999.1	2012886	2013918	+	1033	-	PF00133:tRNA synthetases class I (I, L, M and V)|PF08264:Anticodon-binding domain of tRNA	-
C6H63_RS10185	105.501	68.5665	76.9123	162.314	113.594	127.838	83.66	134.582	-0.688169	0.0104174	0.0635112	C6H63_RS10185	NC_999999999.1	2109492	2109899	+	408	protein_coding	VOC family protein && PF12681:Glyoxalase-like domain	-
Novel00194	17.9153	26.0746	16.8832	41.056	42.3396	35.9213	20.291	39.7723	-0.971818	0.0104296	0.0635112	-	NC_999999999.1	2091195	2091481	+	287	-	-	-
C6H63_RS03065	55.7365	50.2177	55.3394	38.1916	23.7515	26.4127	53.7645	29.4519	0.863607	0.010539	0.0637307	C6H63_RS03065	NC_999999999.1	664168	664800	-	633	protein_coding	DNA-3-methyladenine glycosylase && PF02245:Methylpurine-DNA glycosylase (MPG)	-
C6H63_RS05580	404.089	406.57	302.96	470.711	564.872	565.232	371.206	533.605	-0.523558	0.0105471	0.0637307	C6H63_RS05580	NC_999999999.1	1154899	1156146	-	1248	protein_coding	C69 family dipeptidase && PF03577:Peptidase family C69	-
C6H63_RS06190	361.292	351.524	212.916	424.881	510.141	468.033	308.577	467.685	-0.600247	0.0106867	0.0643256	C6H63_RS06190	NC_999999999.1	1268321	1269694	+	1374	protein_coding	SLC45 family MFS transporter && PF07690:Major Facilitator Superfamily	MFS_1
C6H63_RS02890	33858.9	29894	18848.2	40014.3	44770.5	38088.2	27533.7	40957.7	-0.572942	0.0111254	0.0666231	gndA	NC_999999999.1	628604	630040	+	1437	protein_coding	NADP-dependent phosphogluconate dehydrogenase && PF03446:NAD binding domain of 6-phosphogluconate dehydrogenase|PF00393:6-phosphogluconate dehydrogenase, C-terminal domain	NAD_binding_2
C6H63_RS01515	95.5482	123.613	120.996	58.2422	69.1891	85.5772	113.386	71.0028	0.678227	0.0111535	0.0666231	C6H63_RS01515	NC_999999999.1	329849	330076	+	228	protein_coding	hypothetical protein && -	-
C6H63_RS09020	1548.68	1512.33	1074.9	2118.68	2204.76	1658.72	1378.63	1994.05	-0.532638	0.0112409	0.0668899	rpsP	NC_999999999.1	1876046	1876321	-	276	protein_coding	30S ribosomal protein S16 && -	-
C6H63_RS01090	250.814	214.391	253.248	137.49	112.561	209.189	239.484	153.08	0.646733	0.0115348	0.0678503	C6H63_RS01090	NC_999999999.1	242862	243125	-	264	protein_coding	hypothetical protein && -	-
C6H63_RS10220	604.143	608.407	484.923	687.449	845.759	854.715	565.825	795.974	-0.492276	0.0115477	0.0678503	C6H63_RS10220	NC_999999999.1	2114536	2115378	+	843	protein_coding	aldo/keto reductase && PF00248:Aldo/keto reductase family	Aldo_ket_red
C6H63_RS07470	38.8165	52.1492	33.7664	86.8859	68.1564	60.221	41.5773	71.7544	-0.789845	0.0115842	0.0678503	C6H63_RS07470	NC_999999999.1	1534415	1535245	+	831	protein_coding	transporter substrate-binding domain-containing protein && PF00497:Bacterial extracellular solute-binding proteins, family 3	-
C6H63_RS03085	43.7929	51.1835	69.4087	26.7341	40.2743	20.0737	54.795	29.0273	0.917829	0.0115967	0.0678503	C6H63_RS03085	NC_999999999.1	666752	667711	-	960	protein_coding	hypothetical protein && -	-
C6H63_RS07495	88.5812	109.127	167.894	76.3832	67.1238	77.1251	121.867	73.544	0.729713	0.0116191	0.0678503	C6H63_RS07495	NC_999999999.1	1539981	1540328	-	348	protein_coding	DUF3368 domain-containing protein && -	-
C6H63_RS00965	18.9106	24.1431	27.2007	50.6039	42.3396	39.0908	23.4181	44.0114	-0.910083	0.0116934	0.0680306	C6H63_RS00965	NC_999999999.1	219268	220212	+	945	protein_coding	LacI family DNA-binding transcriptional regulator && PF00532:Periplasmic binding proteins and sugar binding domain of LacI family|PF00356:Bacterial regulatory proteins, lacI family	LacI
C6H63_RS05025	54.7412	84.9839	89.1058	121.258	130.117	113.046	76.2769	121.474	-0.669917	0.0120189	0.0696648	C6H63_RS05025	NC_999999999.1	1036702	1037886	-	1185	protein_coding	MFS transporter && PF07690:Major Facilitator Superfamily	MFS_1
C6H63_RS05195	701.682	813.141	661.259	482.169	406.873	617.001	725.361	502.014	0.531189	0.0120739	0.0697254	amaP	NC_999999999.1	1077038	1077583	+	546	protein_coding	alkaline shock response membrane anchor protein AmaP && -	-
C6H63_RS04210	994.299	661.522	390.189	1351.03	1335.25	787.099	682.003	1157.79	-0.76392	0.012142	0.0698609	fabZ	NC_999999999.1	894867	895301	+	435	protein_coding	3-hydroxyacyl-ACP dehydratase FabZ && PF07977:FabA-like domain	-
C6H63_RS05660	748.461	903.919	602.167	971.976	1065.72	1183.29	751.516	1073.66	-0.514632	0.0122583	0.0700575	nrdD	NC_999999999.1	1174194	1176428	-	2235	protein_coding	anaerobic ribonucleoside-triphosphate reductase && PF03477:ATP cone domain|PF13597:Anaerobic ribonucleoside-triphosphate reductase	-
C6H63_RS10180	52.7506	56.0121	46.8978	103.117	74.3525	77.1251	51.8868	84.865	-0.71224	0.0122657	0.0700575	C6H63_RS10180	NC_999999999.1	2108724	2109467	+	744	protein_coding	hypothetical protein && -	-
C6H63_RS10485	314.513	344.764	382.686	231.059	227.188	275.749	347.321	244.665	0.506208	0.0124234	0.0707004	C6H63_RS10485	NC_999999999.1	2169110	2169397	-	288	protein_coding	cupredoxin domain-containing protein && -	-
C6H63_RS05525	1628.3	1437	848.85	1922.95	2059.15	1907	1304.72	1963.03	-0.589497	0.0125922	0.0714011	aspS	NC_999999999.1	1143671	1145473	-	1803	protein_coding	aspartate--tRNA ligase && PF00152:tRNA synthetases class II (D, K and N)|PF02938:GAD domain|PF01336:OB-fold nucleic acid binding domain	tRNA-synt_2
C6H63_RS01025	49.7647	54.0806	75.0364	38.1916	38.2089	22.1867	59.6273	32.8624	0.857572	0.0127475	0.0720213	C6H63_RS01025	NC_999999999.1	229133	230344	+	1212	protein_coding	D-alanyl-D-alanine carboxypeptidase family protein && PF00768:D-alanyl-D-alanine carboxypeptidase|PF07943:Penicillin-binding protein 5, C-terminal domain	-
C6H63_RS06925	1141.6	1255.44	1140.55	968.157	728.035	871.619	1179.2	855.937	0.462012	0.0128002	0.0720588	C6H63_RS06925	NC_999999999.1	1441194	1441640	+	447	protein_coding	DUF3021 domain-containing protein && PF11457:Protein of unknown function (DUF3021)	-
C6H63_RS09000	196.073	142.927	98.4853	221.511	260.234	208.132	145.829	229.959	-0.658306	0.0128901	0.0723044	C6H63_RS09000	NC_999999999.1	1873013	1874443	-	1431	protein_coding	amino acid permease && PF13520:Amino acid permease	-
C6H63_RS09255	263.753	288.752	306.711	182.365	147.672	245.11	286.405	191.716	0.579925	0.0131619	0.0733263	C6H63_RS09255	NC_999999999.1	1920627	1921808	-	1182	protein_coding	aminotransferase class I/II-fold pyridoxal phosphate-dependent enzyme && PF00155:Aminotransferase class I and II	Aminotran_1_2
C6H63_RS05445	5141.69	4815.11	3234.07	5996.08	6708.25	6150.99	4396.96	6285.11	-0.515468	0.0131659	0.0733263	glyS	NC_999999999.1	1127821	1129896	-	2076	protein_coding	glycine--tRNA ligase subunit beta && PF02092:Glycyl-tRNA synthetase beta subunit	-
C6H63_RS00080	753.438	755.197	637.81	910.869	1146.27	915.993	715.482	991.043	-0.470067	0.0132727	0.0736588	C6H63_RS00080	NC_999999999.1	13386	15563	+	2178	protein_coding	Tex family protein && PF09371:Tex-like protein N-terminal domain|PF12836:Helix-hairpin-helix motif|PF00575:S1 RNA binding domain|PF16921:Tex protein YqgF-like domain	S1
C6H63_RS05315	479.732	509.903	314.215	616.794	654.715	625.453	434.617	632.321	-0.541218	0.0134832	0.0745624	C6H63_RS05315	NC_999999999.1	1097812	1099722	-	1911	protein_coding	ABC-F family ATP-binding cassette domain-containing protein && PF16326:ABC transporter C-terminal domain|PF00005:ABC transporter|PF12848:ABC transporter	ABC_tran
C6H63_RS09870	2284.2	1991.33	1631.1	2683.91	2881.16	2575.77	1968.88	2713.61	-0.462936	0.0136902	0.075441	C6H63_RS09870	NC_999999999.1	2036334	2037074	-	741	protein_coding	YebC/PmpR family DNA-binding transcriptional regulator && PF01709:Transcriptional regulator	-
Novel00003	446.887	372.77	257	453.525	652.649	522.972	358.886	543.049	-0.597778	0.0138459	0.0758225	-	NC_999999999.1	36745	38102	-	1358	-	PF00687:Ribosomal protein L1p/L10e family|PF00298:Ribosomal protein L11, RNA binding domain	-
C6H63_RS00020	263.753	291.649	245.744	182.365	161.097	213.415	267.049	185.626	0.52498	0.0138564	0.0758225	C6H63_RS00020	NC_999999999.1	1785	2483	+	699	protein_coding	lipocalin/fatty acid-binding family protein && PF12182:Bacterial lipoprotein	-
C6H63_RS09595	1566.59	1603.1	1678.94	1086.55	1175.18	1347.05	1616.21	1202.93	0.426283	0.0145953	0.0795876	C6H63_RS09595	NC_999999999.1	1988671	1989042	-	372	protein_coding	YlbF family regulator && PF06133:Control of competence regulator ComK, YlbF/YmcA	-
C6H63_RS09980	467.788	390.153	377.058	532.773	611.343	558.893	411.666	567.669	-0.463712	0.0147095	0.0797469	yajC	NC_999999999.1	2056392	2056856	-	465	protein_coding	preprotein translocase subunit YajC && PF02699:Preprotein translocase subunit	-
C6H63_RS02320	14470.6	16117	10964.7	9277.69	9179.43	11194.8	13850.8	9883.96	0.486808	0.0147264	0.0797469	C6H63_RS02320	NC_999999999.1	522569	523036	+	468	protein_coding	DNA starvation/stationary phase protection protein && PF00210:Ferritin-like domain	Ferritin
C6H63_RS09055	668.838	780.306	668.762	952.88	949.027	939.236	705.969	947.048	-0.423846	0.0150302	0.0806375	plsX	NC_999999999.1	1884523	1885554	-	1032	protein_coding	phosphate acyltransferase PlsX && PF02504:Fatty acid synthesis protein	-
C6H63_RS11040	847.991	526.32	1038.32	402.921	268.495	725.821	804.209	465.746	0.788401	0.0150408	0.0806375	C6H63_RS11040	NC_999999999.1	1920433	1920558	+	126	protein_coding	hypothetical protein && -	-
C6H63_RS03490	411.056	422.988	351.733	508.903	566.938	547.271	395.259	541.037	-0.452957	0.0150455	0.0806375	ribF	NC_999999999.1	755268	756215	-	948	protein_coding	riboflavin biosynthesis protein RibF && PF06574:FAD synthetase|PF01687:Riboflavin kinase	-
C6H63_RS01305	260.767	243.363	141.631	295.985	361.436	326.461	215.254	327.961	-0.608005	0.0151714	0.0810348	C6H63_RS01305	NC_999999999.1	288011	288895	-	885	protein_coding	ParB/RepB/Spo0J family partition protein && PF02195:ParB-like nuclease domain	ParBc
C6H63_RS04230	3124.23	2575.59	1862.78	3892.68	4099.71	3026.9	2520.87	3673.1	-0.543184	0.015604	0.0822595	fabI	NC_999999999.1	898305	899069	+	765	protein_coding	enoyl-ACP reductase FabI && PF13561:Enoyl-(Acyl carrier protein) reductase	-
C6H63_RS02955	376.221	339.935	511.186	279.753	277.789	296.879	409.114	284.807	0.522966	0.0156198	0.0822595	C6H63_RS02955	NC_999999999.1	642993	643499	+	507	protein_coding	YbhB/YbcL family Raf kinase inhibitor-like protein && PF01161:Phosphatidylethanolamine-binding protein	-
C6H63_RS00835	229.913	240.466	305.773	184.274	180.718	177.493	258.717	180.829	0.517087	0.0156255	0.0822595	C6H63_RS00835	NC_999999999.1	192829	193281	-	453	protein_coding	helix-turn-helix domain-containing protein && PF01638:HxlR-like helix-turn-helix	DUF24
C6H63_RS05575	888.798	1003.39	891.996	1120.92	1362.1	1266.75	928.061	1249.92	-0.429404	0.0156337	0.0822595	C6H63_RS05575	NC_999999999.1	1153750	1154826	-	1077	protein_coding	Ldh family oxidoreductase && PF02615:Malate/L-lactate dehydrogenase	-
Novel00193	162.233	205.7	112.555	189.048	260.234	307.444	160.162	252.242	-0.654846	0.0157015	0.0822595	-	NC_999999999.1	2088333	2089871	+	1539	-	PF00133:tRNA synthetases class I (I, L, M and V)|PF08264:Anticodon-binding domain of tRNA|PF10458:Valyl tRNA synthetase tRNA binding arm	-
C6H63_RS09165	74.6471	76.2923	70.3467	49.6491	38.2089	48.5994	73.762	45.4858	0.696345	0.015716	0.0822595	xseA	NC_999999999.1	1907125	1908462	-	1338	protein_coding	exodeoxyribonuclease VII large subunit && PF02601:Exonuclease VII, large subunit|PF13742:OB-fold nucleic acid binding domain	-
C6H63_RS09875	712.631	646.07	621.864	798.204	926.308	954.027	660.188	892.846	-0.435427	0.01577	0.082267	C6H63_RS09875	NC_999999999.1	2037149	2037994	-	846	protein_coding	hypothetical protein && -	-
C6H63_RS08575	390.155	424.919	590.912	313.171	339.749	327.518	468.662	326.813	0.520605	0.0159125	0.0824646	C6H63_RS08575	NC_999999999.1	1759761	1760465	+	705	protein_coding	glucosamine-6-phosphate deaminase && PF01182:Glucosamine-6-phosphate isomerases/6-phosphogluconolactonase	-
C6H63_RS06820	726.565	726.226	915.444	562.371	522.533	631.792	789.412	572.232	0.464452	0.0159133	0.0824646	yjeM	NC_999999999.1	1422563	1424068	-	1506	protein_coding	glutamate/gamma-aminobutyrate family transporter YjeM && PF13520:Amino acid permease	-
C6H63_RS04140	54.7412	51.1835	118.182	35.3272	32.0129	52.8254	74.7023	40.0552	0.902672	0.0160281	0.0827855	C6H63_RS04140	NC_999999999.1	884557	885447	-	891	protein_coding	DMT family transporter && PF00892:EamA-like transporter family	DUF6
C6H63_RS07270	2882.37	2310.02	1023.31	3329.35	4001.61	2909.62	2071.9	3413.53	-0.720406	0.0161235	0.0830044	rpsG	NC_999999999.1	1496071	1496541	-	471	protein_coding	30S ribosomal protein S7 && PF00177:Ribosomal protein S7p/S5e	-
C6H63_RS08920	216.974	292.615	242.93	190.003	161.097	172.211	250.84	174.437	0.523667	0.0161947	0.0830973	C6H63_RS08920	NC_999999999.1	1856624	1857502	-	879	protein_coding	metallophosphoesterase family protein && PF12850:Calcineurin-like phosphoesterase superfamily domain	-
C6H63_RS09485	440.915	592.956	337.664	635.89	592.754	812.455	457.178	680.366	-0.573545	0.0164776	0.0842725	mutM	NC_999999999.1	1962203	1963033	-	831	protein_coding	DNA-formamidopyrimidine glycosylase && PF01149:Formamidopyrimidine-DNA glycosylase N-terminal domain|PF06827:Zinc finger found in FPG and IleRS|PF06831:Formamidopyrimidine-DNA glycosylase H2TH domain	H2TH
C6H63_RS10415	872.873	704.014	438.025	1018.76	1102.9	903.315	671.637	1008.32	-0.586545	0.0168541	0.0859175	C6H63_RS10415	NC_999999999.1	2153079	2154476	-	1398	protein_coding	amino acid permease && PF13520:Amino acid permease	-
C6H63_RS03335	141.332	141.962	118.182	168.043	222.025	194.398	133.825	194.822	-0.541534	0.0169538	0.0861451	C6H63_RS03335	NC_999999999.1	724310	724861	-	552	protein_coding	NUDIX hydrolase && PF00293:NUDIX domain	NUDIX
C6H63_RS10345	11096.5	10077.3	6999.96	13198.1	14701.1	11892.1	9391.28	13263.8	-0.498118	0.0177188	0.089309	atpB	NC_999999999.1	2138478	2139185	-	708	protein_coding	F0F1 ATP synthase subunit A && PF00119:ATP synthase A chain	-
C6H63_RS06650	847.991	737.814	423.956	995.846	1262.96	832.529	669.92	1030.44	-0.621485	0.0177233	0.089309	mnmG	NC_999999999.1	1378997	1380940	+	1944	protein_coding	tRNA uridine-5-carboxymethylaminomethyl(34) synthesis enzyme MnmG && PF01134:Glucose inhibited division protein A|PF13932:GidA associated domain	-
C6H63_RS06635	363.282	281.026	179.149	400.057	511.173	359.213	274.486	423.481	-0.626211	0.0177477	0.089309	yidC	NC_999999999.1	1375743	1376576	+	834	protein_coding	membrane protein insertase YidC && PF02096:60Kd inner membrane protein	-
C6H63_RS07890	931.595	1537.44	1526.05	1864.7	1616.13	2441.59	1331.69	1974.14	-0.567793	0.0181498	0.0910397	C6H63_RS07890	NC_999999999.1	1625363	1626472	-	1110	protein_coding	PTS sugar transporter subunit IIC && PF13303:Phosphotransferase system, EIIC	-
C6H63_RS05150	1046.05	1411.89	1272.81	846.898	800.322	1044.89	1243.58	897.369	0.470956	0.0182987	0.0913001	C6H63_RS05150	NC_999999999.1	1067097	1067489	+	393	protein_coding	DUF805 domain-containing protein && PF05656:Protein of unknown function (DUF805)	-
C6H63_RS03130	102.515	88.8468	122.872	56.3326	37.1762	91.9162	104.745	61.8084	0.76317	0.0183184	0.0913001	C6H63_RS03130	NC_999999999.1	676944	677723	-	780	protein_coding	putative ABC transporter permease && PF06541:Putative ABC-transporter type IV	-
C6H63_RS10655	4001.08	4198.01	3247.2	5291.44	5740.63	4506.01	3815.43	5179.36	-0.440974	0.0187723	0.0932655	pta	NC_999999999.1	2201563	2202537	-	975	protein_coding	phosphate acetyltransferase && PF01515:Phosphate acetyl/butaryl transferase	-
C6H63_RS10625	104.506	41.5262	70.3467	49.6491	37.1762	32.7518	72.1262	39.859	0.851769	0.0188905	0.093556	rbsK	NC_999999999.1	2197193	2198116	-	924	protein_coding	ribokinase && PF00294:pfkB family carbohydrate kinase	PfkB
C6H63_RS08365	7.96235	11.5887	15.0073	4.77395	4.13069	1.05651	11.5194	3.32038	1.78328	0.0189414	1	C6H63_RS08365	NC_999999999.1	1715607	1716299	-	693	protein_coding	AzlC family ABC transporter permease && PF03591:AzlC protein	-
C6H63_RS08935	30.8541	62.7722	89.1058	88.7954	111.529	116.216	60.9107	105.513	-0.789254	0.0190973	0.0942816	C6H63_RS08935	NC_999999999.1	1859629	1860768	+	1140	protein_coding	5-methyltetrahydropteroyltriglutamate--homocysteine S-methyltransferase && PF01717:Cobalamin-independent synthase, Catalytic domain	-
C6H63_RS03825	2178.7	2247.24	3017.4	1876.16	1700.81	1874.25	2481.11	1817.07	0.449424	0.0192517	0.0945633	C6H63_RS03825	NC_999999999.1	820533	821306	-	774	protein_coding	inositol monophosphatase family protein && PF00459:Inositol monophosphatase family	-
Novel00084	76.6376	83.0524	64.7189	116.484	132.182	94.0293	74.803	114.232	-0.611871	0.0192752	0.0945633	-	NC_999999999.1	894907	895728	-	822	-	PF07977:FabA-like domain|PF00289:Carbamoyl-phosphate synthase L chain, N-terminal domain	CPSase_L_chain
C6H63_RS01330	9128.84	8225.09	4613.8	10047.3	12001.7	10522.8	7322.57	10857.3	-0.56826	0.019509	0.0954113	rihC	NC_999999999.1	292541	293449	-	909	protein_coding	ribonucleoside hydrolase RihC && PF01156:Inosine-uridine preferring nucleoside hydrolase	-
C6H63_RS05560	863.915	873.982	876.05	612.02	567.97	753.291	871.316	644.427	0.435421	0.019705	0.0960696	C6H63_RS05560	NC_999999999.1	1151810	1152115	-	306	protein_coding	hypothetical protein && -	-
Novel00062	39.8118	55.0464	27.2007	49.6491	82.6139	80.2946	40.6863	70.8525	-0.799163	0.0200149	0.097034	-	NC_999999999.1	725292	725693	+	402	-	-	-
C6H63_RS10555	315.508	295.512	250.434	352.317	427.527	410.982	287.151	396.942	-0.467077	0.0200268	0.097034	C6H63_RS10555	NC_999999999.1	2182586	2184073	-	1488	protein_coding	HAMP domain-containing sensor histidine kinase && PF00672:HAMP domain|PF02518:Histidine kinase-, DNA gyrase B-, and HSP90-like ATPase|PF00512:His Kinase A (phospho-acceptor) domain	HATPase_c
C6H63_RS02760	3725.39	3904.43	2283.92	4371.03	4964.06	4833.53	3304.58	4722.87	-0.515231	0.0201211	0.0971897	C6H63_RS02760	NC_999999999.1	605581	606225	-	645	protein_coding	phosphate propanoyltransferase && PF06130:Phosphate propanoyltransferase	-
C6H63_RS02100	36.8259	44.4234	54.4014	32.4629	25.8168	14.7911	45.2169	24.3569	0.887741	0.0202544	0.0975329	C6H63_RS02100	NC_999999999.1	463453	463986	+	534	protein_coding	hypothetical protein && -	-
Novel00087	6631.64	5474.7	12312.5	4113.23	3555.49	7178.97	8139.63	4949.23	0.717807	0.0205741	0.098376	-	NC_999999999.1	993761	994210	+	450	-	-	-
C6H63_RS04610	630.021	642.208	544.014	765.741	866.413	791.325	605.414	807.826	-0.416167	0.0206795	0.098376	C6H63_RS04610	NC_999999999.1	949395	951719	-	2325	protein_coding	ATP-binding protein && -	-
C6H63_RS02770	2611.65	2488.67	1578.58	2823.31	3420.21	3258.27	2226.3	3167.27	-0.508631	0.0206848	0.098376	C6H63_RS02770	NC_999999999.1	606557	607126	-	570	protein_coding	BMC domain-containing protein && PF00936:BMC domain	-
C6H63_RS10490	321.48	376.633	467.102	234.878	232.351	334.913	388.405	267.381	0.539707	0.0207248	0.098376	C6H63_RS10490	NC_999999999.1	2169397	2169774	-	378	protein_coding	cupredoxin domain-containing protein && PF13473:Cupredoxin-like domain	-
C6H63_RS05450	791.259	686.631	437.087	881.271	1080.18	839.924	638.326	933.79	-0.549073	0.0207438	0.098376	glyQ	NC_999999999.1	1129898	1130884	-	987	protein_coding	glycine--tRNA ligase subunit alpha && PF02091:Glycyl-tRNA synthetase alpha subunit	-
C6H63_RS01550	544.426	508.937	674.39	443.977	429.592	387.739	575.918	420.436	0.453918	0.0208593	0.0983855	tpiA	NC_999999999.1	335585	336355	+	771	protein_coding	triose-phosphate isomerase && PF00121:Triosephosphate isomerase	-
C6H63_RS03365	329.442	381.462	241.992	370.458	530.794	483.881	317.632	461.711	-0.539484	0.0208716	0.0983855	sepF	NC_999999999.1	730133	730549	-	417	protein_coding	cell division protein SepF && PF04472:Protein of unknown function (DUF552)	-
C6H63_RS00185	435.939	507.972	489.613	588.15	674.336	657.148	477.841	639.878	-0.420911	0.0210734	0.0990388	rlmB	NC_999999999.1	34475	35224	+	750	protein_coding	23S rRNA (guanosine(2251)-2'-O)-methyltransferase RlmB && PF00588:SpoU rRNA Methylase family|PF08032:RNA 2'-O ribose methyltransferase substrate binding	SpoU_methylase
C6H63_RS06330	108.487	98.504	90.9817	144.173	155.934	132.064	99.3242	144.057	-0.537204	0.0212044	0.0991146	C6H63_RS06330	NC_999999999.1	1304094	1305443	-	1350	protein_coding	SLC45 family MFS transporter && PF07690:Major Facilitator Superfamily	MFS_1
C6H63_RS01035	6153.9	6313.91	4971.16	7546.66	8117.84	7409.29	5812.99	7691.27	-0.40396	0.0212162	0.0991146	C6H63_RS01035	NC_999999999.1	231309	232430	-	1122	protein_coding	glycerol dehydrogenase && PF00465:Iron-containing alcohol dehydrogenase	-
C6H63_RS00665	37.8212	41.5262	65.6569	21.9602	21.6861	35.9213	48.3348	26.5225	0.871116	0.0213154	0.0992817	C6H63_RS00665	NC_999999999.1	156444	157058	-	615	protein_coding	sugar permease && -	-
C6H63_RS08970	404.089	375.667	414.576	506.039	541.121	543.045	398.111	530.068	-0.412808	0.0214595	0.099656	C6H63_RS08970	NC_999999999.1	1868474	1869493	-	1020	protein_coding	LacI family DNA-binding transcriptional regulator && PF13377:Periplasmic binding protein-like domain|PF00356:Bacterial regulatory proteins, lacI family	LacI
C6H63_RS07045	776.329	594.887	536.51	800.114	985.17	859.998	635.909	881.761	-0.471716	0.0216866	0.100236	gatA	NC_999999999.1	1463987	1465459	-	1473	protein_coding	Asp-tRNA(Asn)/Glu-tRNA(Gln) amidotransferase subunit GatA && PF01425:Amidase	Amidase
C6H63_RS09745	544.426	508.937	466.164	671.217	715.643	636.018	506.509	674.293	-0.412996	0.0217125	0.100236	metK	NC_999999999.1	2015541	2016728	-	1188	protein_coding	methionine adenosyltransferase && PF00438:S-adenosylmethionine synthetase, N-terminal domain|PF02772:S-adenosylmethionine synthetase, central domain|PF02773:S-adenosylmethionine synthetase, C-terminal domain	-
C6H63_RS00920	364.278	315.792	152.887	408.65	503.945	394.078	277.652	435.557	-0.650178	0.0218211	0.100441	C6H63_RS00920	NC_999999999.1	208447	210087	-	1641	protein_coding	Nramp family divalent metal transporter && PF01566:Natural resistance-associated macrophage protein	-
C6H63_RS09275	332.428	341.867	363.927	181.41	224.09	312.727	346.074	239.409	0.533013	0.0224867	0.10297	C6H63_RS09275	NC_999999999.1	1926404	1926580	+	177	protein_coding	DUF3042 family protein && -	-
C6H63_RS05225	299.584	293.581	398.631	258.748	224.09	223.98	330.598	235.606	0.48855	0.0225021	0.10297	C6H63_RS05225	NC_999999999.1	1079525	1079929	-	405	protein_coding	iron-sulfur cluster biosynthesis family protein && PF01521:Iron-sulphur cluster biosynthesis	-
C6H63_RS03615	216.974	258.814	272.007	176.636	166.26	193.341	249.265	178.746	0.480397	0.0229039	0.104503	lexA	NC_999999999.1	780316	780942	+	627	protein_coding	transcriptional repressor LexA && PF01726:LexA DNA binding domain|PF00717:Peptidase S24-like	LexA_DNA_bind
C6H63_RS02525	22580.2	22822	18284.5	26629.1	27992.7	28945.2	21228.9	27855.6	-0.391941	0.0230279	0.104763	C6H63_RS02525	NC_999999999.1	566849	567859	+	1011	protein_coding	D-2-hydroxyacid dehydrogenase && PF02826:D-isomer specific 2-hydroxyacid dehydrogenase, NAD binding domain|PF00389:D-isomer specific 2-hydroxyacid dehydrogenase, catalytic domain	2-Hacid_dh_C
C6H63_RS02845	103.511	84.0181	120.996	58.2422	66.0911	77.1251	102.842	67.1528	0.617126	0.0231971	0.105155	C6H63_RS02845	NC_999999999.1	620326	620778	-	453	protein_coding	MarR family transcriptional regulator && PF01047:MarR family	MarR
Novel00071	235.885	266.54	315.153	135.58	160.064	249.336	272.526	181.66	0.587006	0.0232483	0.105155	-	NC_999999999.1	779651	780194	+	544	-	PF05979:Bacterial protein of unknown function (DUF896)|PF03672:Uncharacterised protein family (UPF0154)	-
C6H63_RS08930	180.148	140.996	129.438	120.304	104.3	70.7861	150.194	98.4632	0.606363	0.0236427	0.10637	ubiE	NC_999999999.1	1858877	1859581	+	705	protein_coding	bifunctional demethylmenaquinone methyltransferase/2-methoxy-6-polyprenyl-1%2C4-benzoquinol methylase UbiE && PF01209:ubiE/COQ5 methyltransferase family	-
C6H63_RS02920	246.833	216.323	255.124	168.998	165.228	184.889	239.426	173.038	0.468854	0.0236528	0.10637	C6H63_RS02920	NC_999999999.1	635053	636366	-	1314	protein_coding	cation:dicarboxylase symporter family transporter && PF00375:Sodium:dicarboxylate symporter family	SDF
C6H63_RS06195	523.525	771.615	674.39	909.915	647.486	1498.13	656.51	1018.51	-0.633321	0.0238155	0.106794	carA	NC_999999999.1	1270075	1271163	+	1089	protein_coding	glutamine-hydrolyzing carbamoyl-phosphate synthase small subunit && PF00117:Glutamine amidotransferase class-I|PF00988:Carbamoyl-phosphate synthase small chain, CPSase domain	CPSase_sm_chain
C6H63_RS03500	1255.07	1172.39	755.992	1453.19	1699.78	1358.67	1061.15	1503.88	-0.503227	0.0241244	0.10787	rbfA	NC_999999999.1	757330	757689	-	360	protein_coding	30S ribosome-binding factor RbfA && PF02033:Ribosome-binding factor A	-
Novel00007	34.8353	31.8689	25.3248	52.5134	53.699	47.5429	30.6763	51.2518	-0.742598	0.0243473	0.108557	-	NC_999999999.1	49424	50066	+	643	-	PF00268:Ribonucleotide reductase, small chain	-
C6H63_RS00720	7.96235	12.5544	7.50364	4.77395	2.06535	0	9.34014	2.27977	2.00388	0.0245041	1	C6H63_RS00720	NC_999999999.1	167237	167809	+	573	protein_coding	TIGR01440 family protein && PF04260:Protein of unknown function (DUF436)	-
C6H63_RS02220	123.416	142.927	139.755	88.7954	93.9733	99.3118	135.366	94.0268	0.526758	0.0246219	0.10947	C6H63_RS02220	NC_999999999.1	499089	499271	-	183	protein_coding	CsbD family protein && -	-
C6H63_RS01705	129.388	205.7	178.212	227.24	246.809	263.071	171.1	245.706	-0.521118	0.0247441	0.109537	C6H63_RS01705	NC_999999999.1	367311	368783	+	1473	protein_coding	APC family permease && PF13520:Amino acid permease	-
C6H63_RS01510	1328.72	1531.64	1633.92	1117.1	1126.65	1184.35	1498.09	1142.7	0.390818	0.024777	0.109537	C6H63_RS01510	NC_999999999.1	329001	329741	-	741	protein_coding	SDR family oxidoreductase && PF00106:short chain dehydrogenase	adh_short
C6H63_RS02010	18.9106	17.3831	30.0146	9.5479	11.3594	9.50858	22.1027	10.1386	1.12709	0.0249767	1	acpS	NC_999999999.1	442900	443262	+	363	protein_coding	holo-ACP synthase && PF01648:4'-phosphopantetheinyl transferase superfamily	ACPS
C6H63_RS02420	145.313	174.796	214.792	128.897	99.1366	136.29	178.3	121.441	0.554591	0.0250842	0.110446	C6H63_RS02420	NC_999999999.1	540960	541946	-	987	protein_coding	zinc-binding dehydrogenase && PF00107:Zinc-binding dehydrogenase|PF08240:Alcohol dehydrogenase GroES-like domain	ADH_zinc_N
C6H63_RS01290	612.106	632.55	374.244	685.539	845.759	783.929	539.633	771.743	-0.51628	0.0251239	0.110446	C6H63_RS01290	NC_999999999.1	285816	286586	-	771	protein_coding	DUF1129 domain-containing protein && PF06570:Protein of unknown function (DUF1129)	-
Novel00124	236.88	213.425	241.055	129.851	174.522	184.889	230.453	163.087	0.500381	0.0252721	0.110708	-	NC_999999999.1	1340930	1342188	+	1259	-	PF00465:Iron-containing alcohol dehydrogenase	-
C6H63_RS02360	615.092	586.195	696.901	524.18	478.128	404.643	632.729	468.983	0.431687	0.0253832	0.110708	C6H63_RS02360	NC_999999999.1	529967	530929	+	963	protein_coding	nucleoside hydrolase && PF01156:Inosine-uridine preferring nucleoside hydrolase	-
Novel00055	115.454	138.099	148.197	84.9763	102.235	88.7467	133.917	91.9859	0.54308	0.0253957	0.110708	-	NC_999999999.1	654134	654803	-	670	-	PF00291:Pyridoxal-phosphate dependent enzyme|PF13411:MerR HTH family regulatory protein	PALP
C6H63_RS02965	178.158	158.379	130.376	203.37	248.874	208.132	155.637	220.126	-0.500581	0.0258972	0.112581	C6H63_RS02965	NC_999999999.1	643794	644120	-	327	protein_coding	hypothetical protein && -	-
C6H63_RS10425	1503.89	1353.95	639.686	1813.15	1961.05	1563.63	1165.84	1779.27	-0.610101	0.0261072	0.112977	C6H63_RS10425	NC_999999999.1	2155976	2156437	-	462	protein_coding	arginine repressor && PF01316:Arginine repressor, DNA binding domain|PF02863:Arginine repressor, C-terminal domain	Arg_repressor
C6H63_RS00610	63.6988	65.6693	45.9598	93.5694	123.921	64.447	58.4427	93.9791	-0.686858	0.0261327	0.112977	rapZ	NC_999999999.1	117525	118418	+	894	protein_coding	RNase adapter RapZ && PF03668:P-loop ATPase protein family	ATP_bind_2
Novel00169	85.5953	166.105	142.569	80.2023	79.5158	95.0858	131.423	84.9346	0.631283	0.0268574	0.11579	-	NC_999999999.1	1942586	1943074	+	489	-	PF00588:SpoU rRNA Methylase family	SpoU_methylase
C6H63_RS00510	498.642	509.903	314.215	598.653	585.526	682.504	440.92	622.228	-0.497166	0.0269922	0.115943	prfB	NC_999999999.1	94823	95939	+	1117	protein_coding	- && PF03462:PCRF domain|PF00472:RF-1 domain	-
C6H63_RS05160	694.715	926.131	647.189	468.802	609.277	563.119	756.012	547.066	0.466983	0.0270409	0.115943	C6H63_RS05160	NC_999999999.1	1067907	1069826	-	1920	protein_coding	amidase family protein && PF01425:Amidase	Amidase
C6H63_RS07545	284.654	306.135	152.887	352.317	416.167	339.139	247.892	369.208	-0.575266	0.0276422	0.118197	C6H63_RS07545	NC_999999999.1	1550463	1551116	-	654	protein_coding	uracil-DNA glycosylase && PF03167:Uracil DNA glycosylase superfamily	UDG
C6H63_RS03515	365.273	320.621	279.511	436.339	452.311	410.982	321.802	433.211	-0.429379	0.0282908	0.120641	C6H63_RS03515	NC_999999999.1	760279	760581	-	303	protein_coding	YlxR family protein && PF04296:Protein of unknown function (DUF448)	-
C6H63_RS02200	54.7412	39.5948	53.4635	33.4176	29.9475	24.2997	49.2665	29.2216	0.750742	0.0286163	0.121697	C6H63_RS02200	NC_999999999.1	495930	496580	+	651	protein_coding	VTT domain-containing protein && PF09335:SNARE associated Golgi protein	-
C6H63_RS06465	6119.07	5580.93	5553.63	4652.69	4490.06	4397.19	5751.21	4513.31	0.349648	0.0289251	0.122372	C6H63_RS06465	NC_999999999.1	1341000	1342172	-	1173	protein_coding	iron-containing alcohol dehydrogenase && PF00465:Iron-containing alcohol dehydrogenase	-
C6H63_RS05305	125.407	148.722	86.2919	155.631	222.025	161.646	120.14	179.767	-0.581675	0.0289314	0.122372	C6H63_RS05305	NC_999999999.1	1096327	1096815	-	489	protein_coding	dihydrofolate reductase && PF00186:Dihydrofolate reductase	-
C6H63_RS05425	141.332	184.454	187.591	134.625	114.627	110.933	171.125	120.062	0.510748	0.0295499	0.124651	C6H63_RS05425	NC_999999999.1	1122493	1123209	-	717	protein_coding	tRNA (adenine(22)-N(1))-methyltransferase TrmK && PF04816:tRNA (adenine(22)-N(1))-methyltransferase	-
C6H63_RS06400	85.5953	77.2581	90.9817	61.1065	47.503	59.1645	84.6117	55.9247	0.596682	0.0298105	0.124999	C6H63_RS06400	NC_999999999.1	1328647	1329330	+	684	protein_coding	PHP domain-containing protein && -	-
C6H63_RS04215	3337.22	2374.72	1470.71	3995.79	4085.26	2758.54	2394.22	3613.2	-0.59384	0.0298958	0.124999	accC	NC_999999999.1	895310	896680	+	1371	protein_coding	acetyl-CoA carboxylase biotin carboxylase subunit && PF02785:Biotin carboxylase C-terminal domain|PF02786:Carbamoyl-phosphate synthase L chain, ATP binding domain|PF00289:Carbamoyl-phosphate synthase L chain, N-terminal domain	CPSase_L_D2
C6H63_RS00390	159.247	210.528	162.266	232.014	271.593	235.601	177.347	246.403	-0.474189	0.0299059	0.124999	C6H63_RS00390	NC_999999999.1	70360	71604	-	1245	protein_coding	glutamate-5-semialdehyde dehydrogenase && PF00171:Aldehyde dehydrogenase family	Aldedh
C6H63_RS10630	418.024	343.798	453.97	323.674	291.214	283.144	405.264	299.344	0.436745	0.0299519	0.124999	murB	NC_999999999.1	2198449	2199345	-	897	protein_coding	UDP-N-acetylmuramate dehydrogenase && PF01565:FAD binding domain|PF02873:UDP-N-acetylenolpyruvoylglucosamine reductase, C-terminal domain	FAD_binding_4
C6H63_RS10475	103.511	115.887	157.576	95.479	65.0584	89.8032	125.658	83.4469	0.590503	0.0304398	0.126697	C6H63_RS10475	NC_999999999.1	2166579	2167055	-	477	protein_coding	hypothetical protein && -	-
C6H63_RS02705	23.8871	31.8689	24.3868	18.141	13.4248	8.45207	26.7143	13.3393	0.994312	0.0304564	1	C6H63_RS02705	NC_999999999.1	597395	597952	-	558	protein_coding	cadmium resistance transporter && PF03596:Cadmium resistance transporter	-
C6H63_RS10670	881.831	963.794	716.598	1030.22	1195.84	1182.23	854.074	1136.1	-0.411634	0.0305774	0.126933	smpB	NC_999999999.1	2204079	2204552	-	474	protein_coding	SsrA-binding protein SmpB && PF01668:SmpB protein	-
C6H63_RS05550	174.176	201.837	244.806	253.974	277.789	337.026	206.94	289.596	-0.483583	0.0307322	0.126982	C6H63_RS05550	NC_999999999.1	1150032	1150772	-	741	protein_coding	16S rRNA (uracil(1498)-N(3))-methyltransferase && PF04452:RNA methyltransferase	-
C6H63_RS03435	24.8824	28.006	35.6423	20.0506	14.4574	11.6216	29.5102	15.3765	0.935815	0.0307516	0.126982	trmL	NC_999999999.1	744840	745349	-	510	protein_coding	tRNA (uridine(34)/cytosine(34)/5-carboxymethylaminomethyluridine(34)-2'-O)-methyltransferase TrmL && PF00588:SpoU rRNA Methylase family	SpoU_methylase
C6H63_RS07315	19258.9	17320.3	10871.8	21963	25391.4	19544.4	15817	22299.6	-0.495552	0.0308774	0.127166	adhP	NC_999999999.1	1510760	1511788	-	1029	protein_coding	alcohol dehydrogenase AdhP && PF08240:Alcohol dehydrogenase GroES-like domain|PF00107:Zinc-binding dehydrogenase	ADH_N
C6H63_RS01775	57.7271	58.9093	45.0219	91.6598	87.7772	67.6165	53.8861	82.3512	-0.614223	0.0311614	0.127999	C6H63_RS01775	NC_999999999.1	382973	383932	+	960	protein_coding	IpaB/EvcA family protein && -	-
C6H63_RS02765	1538.72	1658.15	1035.5	1750.13	2061.22	2005.25	1410.79	1938.87	-0.458748	0.0314247	0.128391	C6H63_RS02765	NC_999999999.1	606254	606544	-	291	protein_coding	BMC domain-containing protein && -	-
C6H63_RS08105	27.8682	14.4859	26.2627	11.4575	13.4248	7.39556	22.8723	10.7593	1.08508	0.0315254	1	C6H63_RS08105	NC_999999999.1	1672878	1673798	-	921	protein_coding	GGDEF domain-containing protein && PF00990:Diguanylate cyclase, GGDEF domain	GGDEF
C6H63_RS01710	755.428	1250.61	1206.21	1218.31	1518.03	1854.17	1070.75	1530.17	-0.514778	0.031532	0.128391	C6H63_RS01710	NC_999999999.1	368746	370107	+	1362	protein_coding	aspartate aminotransferase family protein && PF00202:Aminotransferase class-III	Aminotran_3
Novel00097	155.266	166.105	122.872	170.907	225.123	234.545	148.081	210.192	-0.504791	0.0315485	0.128391	-	NC_999999999.1	1127757	1129720	+	1964	-	PF02092:Glycyl-tRNA synthetase beta subunit	-
C6H63_RS10480	581.252	615.167	780.379	427.746	450.246	570.515	658.933	482.835	0.449216	0.0315851	0.128391	C6H63_RS10480	NC_999999999.1	2167173	2169110	-	1938	protein_coding	copper-translocating P-type ATPase && PF00122:E1-E2 ATPase|PF00702:haloacid dehalogenase-like hydrolase	E1-E2_ATPase
C6H63_RS04980	2539	2394.03	2361.77	1789.28	1830.93	2071.81	2431.6	1897.34	0.35799	0.0321081	0.130179	sufD	NC_999999999.1	1028313	1029602	-	1290	protein_coding	Fe-S cluster assembly protein SufD && PF01458:Uncharacterized protein family (UPF0051)	-
C6H63_RS05335	2321.03	2365.06	1756.79	2815.67	3233.3	2550.41	2147.63	2866.46	-0.416597	0.0323529	0.130833	der	NC_999999999.1	1102946	1104259	-	1314	protein_coding	ribosome biogenesis GTPase Der && PF14714:KH-domain-like of EngA bacterial GTPase enzymes, C-terminal|PF01926:50S ribosome-binding GTPase	-
C6H63_RS04205	1218.24	740.712	554.332	1373.94	1461.23	951.914	837.761	1262.36	-0.591841	0.0326297	0.131612	C6H63_RS04205	NC_999999999.1	894422	894874	+	453	protein_coding	acetyl-CoA carboxylase biotin carboxyl carrier protein subunit && PF00364:Biotin-requiring enzyme	Biotin_lipoyl
C6H63_RS04225	1058	788.998	516.813	1308.06	1319.76	868.45	787.936	1165.42	-0.565066	0.0333749	0.133729	C6H63_RS04225	NC_999999999.1	897518	898294	+	777	protein_coding	acetyl-CoA carboxylase carboxyl transferase subunit alpha && PF03255:Acetyl co-enzyme A carboxylase carboxyltransferase alpha subunit	-
C6H63_RS09015	1088.85	1051.68	672.514	1205.9	1415.8	1260.41	937.68	1294.04	-0.464847	0.0333819	0.133729	C6H63_RS09015	NC_999999999.1	1875773	1876033	-	261	protein_coding	KH domain-containing protein && -	-
Novel00118	42.7976	41.5262	45.9598	26.7341	22.7188	28.5257	43.4279	25.9929	0.740795	0.0334109	0.133729	-	NC_999999999.1	1285810	1286503	+	694	-	-	-
C6H63_RS03025	149.294	130.373	132.252	173.772	217.894	179.606	137.306	190.424	-0.471763	0.0335391	0.1339	cls	NC_999999999.1	655340	656833	-	1494	protein_coding	cardiolipin synthase && PF13091:PLD-like domain|PF13396:Phospholipase_D-nuclease N-terminal	-
C6H63_RS01655	432.953	488.657	490.551	379.052	333.553	362.382	470.72	358.329	0.393506	0.0343334	0.136722	msrB	NC_999999999.1	356852	357280	+	429	protein_coding	peptide-methionine (R)-S-oxide reductase MsrB && PF01641:SelR domain	-
C6H63_RS01840	791.259	844.044	634.058	973.886	988.268	1017.42	756.454	993.19	-0.392927	0.0345558	0.137124	glmU	NC_999999999.1	395305	396672	+	1368	protein_coding	bifunctional UDP-N-acetylglucosamine diphosphorylase/glucosamine-1-phosphate N-acetyltransferase GlmU && PF00483:Nucleotidyl transferase|PF00132:Bacterial transferase hexapeptide (six repeats)	Hexapep
C6H63_RS02475	91.5671	89.8125	106.927	58.2422	48.5356	83.4642	96.1021	63.414	0.601886	0.0346097	0.137124	brnQ	NC_999999999.1	552378	553730	-	1353	protein_coding	branched-chain amino acid transport system II carrier protein && PF05525:Branched-chain amino acid transport protein	-
C6H63_RS09280	1123.69	838.25	686.583	1137.15	1319.76	1170.61	882.84	1209.17	-0.453983	0.0348462	0.137713	C6H63_RS09280	NC_999999999.1	1926741	1927160	-	420	protein_coding	rhodanese-like domain-containing protein && PF00581:Rhodanese-like domain	Rhodanese
C6H63_RS06960	95.5482	101.401	126.624	63.9709	62.9931	90.8597	107.858	72.6079	0.573467	0.0349443	0.137753	C6H63_RS06960	NC_999999999.1	1446549	1447007	-	459	protein_coding	methylated-DNA--[protein]-cysteine S-methyltransferase && PF01035:6-O-methylguanine DNA methyltransferase, DNA binding domain	DNA_binding_1
C6H63_RS08325	85.5953	88.8468	87.2298	70.6544	43.3723	59.1645	87.224	57.7304	0.59311	0.0355598	0.139428	hpt	NC_999999999.1	1709671	1710207	+	537	protein_coding	hypoxanthine phosphoribosyltransferase && PF00156:Phosphoribosyl transferase domain	Pribosyltran
C6H63_RS05570	9907.16	8395.05	5655.87	10514.1	13136.6	9806.51	7986.03	11152.4	-0.481831	0.0355601	0.139428	C6H63_RS05570	NC_999999999.1	1152598	1153557	+	960	protein_coding	L-lactate dehydrogenase && PF00056:lactate/malate dehydrogenase, NAD binding domain|PF02866:lactate/malate dehydrogenase, alpha/beta C-terminal domain	-
Novel00137	463.807	519.56	247.62	436.339	731.133	694.126	410.329	620.533	-0.596675	0.0356365	0.139428	-	NC_999999999.1	1493817	1496796	+	2980	-	PF14492:Elongation Factor G, domain II|PF00679:Elongation factor G C-terminus|PF00009:Elongation factor Tu GTP binding domain|PF03764:Elongation factor G, domain IV|PF03144:Elongation factor Tu domain 2|PF00164:Ribosomal protein S12/S23|PF00177:Ribosomal protein S7p/S5e	GTP_EFTU
Novel00061	211.998	264.609	243.868	156.586	175.554	195.454	240.158	175.865	0.45066	0.0359125	0.140157	-	NC_999999999.1	720595	721721	+	1127	-	PF03054:tRNA methyl transferase	-
C6H63_RS00880	187.115	209.562	177.274	262.567	274.691	235.601	191.317	257.62	-0.429613	0.0364271	0.141812	C6H63_RS00880	NC_999999999.1	198314	198841	-	528	protein_coding	DUF3278 domain-containing protein && PF11683:Protein of unknown function (DUF3278)	-
C6H63_RS01355	2433.49	2226.96	1199.64	2752.66	2969.97	2660.29	1953.37	2794.31	-0.516627	0.0365648	0.141995	serS	NC_999999999.1	299821	301128	-	1308	protein_coding	serine--tRNA ligase && PF02403:Seryl-tRNA synthetase N-terminal domain|PF00587:tRNA synthetase class II core domain (G, H, P, S and T)	tRNA-synt_2b
C6H63_RS09040	452.859	428.782	277.635	569.055	608.245	449.016	386.425	542.105	-0.488967	0.03675	0.142361	smc	NC_999999999.1	1879774	1883337	-	3564	protein_coding	chromosome segregation protein SMC && PF06470:SMC proteins Flexible Hinge Domain|PF02463:RecF/RecN/SMC N terminal domain	SMC_N
C6H63_RS01580	54.7412	61.8064	34.7043	67.7901	72.2871	97.1988	50.4173	79.092	-0.649566	0.0371254	0.14346	C6H63_RS01580	NC_999999999.1	341522	342022	+	501	protein_coding	phosphatase PAP2 family protein && PF01569:PAP2 superfamily	-
C6H63_RS09030	252.805	250.123	121.934	319.855	338.717	268.353	208.287	308.975	-0.569841	0.0372916	0.143706	C6H63_RS09030	NC_999999999.1	1877867	1878208	-	342	protein_coding	putative DNA-binding protein && PF04297:Putative helix-turn-helix protein, YlxM / p13 like	-
Novel00198	931.595	1097.06	583.408	1063.64	1352.8	1274.15	870.689	1230.2	-0.4987	0.0373727	0.143706	-	NC_999999999.1	2155962	2157798	+	1837	-	PF01316:Arginine repressor, DNA binding domain|PF02863:Arginine repressor, C-terminal domain|PF02274:Amidinotransferase	Arg_repressor
C6H63_RS07950	195.078	159.345	253.248	151.812	139.411	139.459	202.557	143.561	0.496735	0.0378611	0.145227	C6H63_RS07950	NC_999999999.1	1638361	1639086	+	726	protein_coding	MucBP domain-containing protein && PF06458:MucBP domain	-
C6H63_RS00230	1531.76	1157.91	1165.88	1806.46	2033.33	1382.97	1285.18	1740.92	-0.438044	0.0382717	0.146197	rplJ	NC_999999999.1	42040	42540	+	501	protein_coding	50S ribosomal protein L10 && PF00466:Ribosomal protein L10	-
C6H63_RS10130	475.751	394.982	349.857	538.501	574.166	507.124	406.863	539.931	-0.408642	0.0383007	0.146197	ezrA	NC_999999999.1	2094066	2095778	-	1713	protein_coding	septation ring formation regulator EzrA && PF06160:Septation ring formation regulator, EzrA	-
C6H63_RS08595	39.8118	50.2177	26.2627	70.6544	85.7119	39.0908	38.7641	65.1524	-0.751614	0.0391079	0.148914	C6H63_RS08595	NC_999999999.1	1763999	1764676	+	678	protein_coding	Ig-like domain-containing protein && -	-
C6H63_RS04855	847.991	830.524	966.094	666.443	617.539	753.291	881.536	679.091	0.37662	0.0392652	0.149151	C6H63_RS04855	NC_999999999.1	1000623	1003487	-	2865	protein_coding	exonuclease domain-containing protein && PF00270:DEAD/DEAH box helicase|PF00929:Exonuclease|PF13307:Helicase C-terminal domain	Exonuc_X-T
C6H63_RS10340	1472.04	1141.49	909.817	1427.41	1717.34	1628.08	1174.45	1590.94	-0.437991	0.0398351	0.150949	atpE	NC_999999999.1	2138235	2138453	-	219	protein_coding	F0F1 ATP synthase subunit C && -	-
C6H63_RS04200	2061.25	1443.76	1020.5	2415.62	2637.45	1580.54	1508.5	2211.2	-0.551893	0.0399366	0.150968	fabF	NC_999999999.1	893183	894415	+	1233	protein_coding	beta-ketoacyl-ACP synthase II && PF02801:Beta-ketoacyl synthase, C-terminal domain|PF00109:Beta-ketoacyl synthase, N-terminal domain	ketoacyl-synt
C6H63_RS02870	158.252	125.544	182.901	101.208	106.365	122.555	155.566	110.043	0.500675	0.0400846	0.151134	nrdI	NC_999999999.1	624409	624876	+	468	protein_coding	class Ib ribonucleoside-diphosphate reductase assembly flavoprotein NrdI && PF07972:NrdI Flavodoxin like	-
C6H63_RS09445	43.7929	33.8004	51.5875	26.7341	29.9475	20.0737	43.0603	25.5851	0.750162	0.0401737	0.151134	C6H63_RS09445	NC_999999999.1	1956715	1957245	-	531	protein_coding	YqeG family HAD IIIA-type phosphatase && PF13242:HAD-hyrolase-like	-
C6H63_RS09605	4993.39	5396.47	6907.1	6888.81	7895.82	7822.39	5765.66	7535.67	-0.386202	0.0405836	0.152048	argS	NC_999999999.1	1991424	1993112	-	1689	protein_coding	arginine--tRNA ligase && PF05746:DALR anticodon binding domain|PF03485:Arginyl tRNA synthetase N terminal domain|PF00750:tRNA synthetases class I (R)	-
C6H63_RS05540	2457.38	2936.77	2807.3	3191.86	3456.36	3876.33	2733.82	3508.18	-0.359719	0.0407016	0.152048	C6H63_RS05540	NC_999999999.1	1147362	1149599	-	2238	protein_coding	bifunctional (p)ppGpp synthetase/guanosine-3'%2C5'-bis(diphosphate) 3'-pyrophosphohydrolase && PF13291:ACT domain|PF02824:TGS domain|PF04607:Region found in RelA / SpoT proteins|PF13328:HD domain	-
Novel00089	35.8306	60.8407	51.5875	31.5081	24.7842	33.8083	49.4196	30.0335	0.719456	0.0407964	0.152048	-	NC_999999999.1	1029710	1029940	+	231	-	-	-
Novel00076	109.482	126.51	167.894	71.6092	92.9406	110.933	134.629	91.8277	0.554968	0.0408053	0.152048	-	NC_999999999.1	820619	821555	+	937	-	PF00459:Inositol monophosphatase family|PF05256:Uncharacterised protein family (UPF0223)	-
C6H63_RS09005	76.6376	71.4637	54.4014	107.891	92.9406	94.0293	67.5009	98.287	-0.544223	0.0409715	0.152305	trmD	NC_999999999.1	1874454	1875212	-	759	protein_coding	tRNA (guanosine(37)-N1)-methyltransferase TrmD && PF01746:tRNA (Guanine-1)-methyltransferase	-
C6H63_RS03090	29.8588	29.9375	74.0985	31.5081	17.5554	23.2432	44.6316	24.1022	0.887898	0.0410935	0.152396	C6H63_RS03090	NC_999999999.1	667816	668850	-	1035	protein_coding	Rpn family recombination-promoting nuclease/putative transposase && PF12784:PD-(D/E)XK nuclease family transposase	-
C6H63_RS04220	1513.84	948.343	686.583	1718.62	1733.86	1180.12	1049.59	1544.2	-0.55731	0.0417836	0.154589	accD	NC_999999999.1	896677	897525	+	849	protein_coding	acetyl-CoA carboxylase%2C carboxyltransferase subunit beta && PF01039:Carboxyl transferase domain	Carboxyl_trans
C6H63_RS04975	2206.57	2019.33	1740.85	1532.44	1539.72	1591.1	1988.91	1554.42	0.355556	0.0419195	0.154727	C6H63_RS04975	NC_999999999.1	1027094	1028332	-	1239	protein_coding	cysteine desulfurase && PF00266:Aminotransferase class-V	Aminotran_5
C6H63_RS05980	584.238	511.835	826.339	423.927	365.566	573.684	640.804	454.392	0.496411	0.0420636	0.154893	C6H63_RS05980	NC_999999999.1	1222680	1224056	-	1377	protein_coding	C69 family dipeptidase && PF03577:Peptidase family C69	-
C6H63_RS07560	929.605	913.576	583.408	1130.47	1098.76	1051.23	808.863	1093.49	-0.435233	0.0427448	0.156799	C6H63_RS07560	NC_999999999.1	1553606	1555027	-	1422	protein_coding	anion permease && PF00939:Sodium:sulfate symporter transmembrane region	Na_sulph_symp
C6H63_RS02795	12747.7	12363.2	7027.16	13199	16108.7	15379.6	10712.7	14895.8	-0.475589	0.0427815	0.156799	C6H63_RS02795	NC_999999999.1	610617	612293	-	1677	protein_coding	propanediol/glycerol family dehydratase large subunit && PF02286:Dehydratase large subunit	-
C6H63_RS03570	766.376	535.978	345.168	781.973	902.556	701.522	549.174	795.35	-0.534727	0.0429022	0.156874	pyrH	NC_999999999.1	774100	774822	-	723	protein_coding	UMP kinase && PF00696:Amino acid kinase family	AA_kinase
C6H63_RS10610	143.322	129.407	180.087	123.168	108.431	86.6337	150.939	106.077	0.507713	0.0431962	0.157368	cdaA	NC_999999999.1	2194401	2195252	-	852	protein_coding	diadenylate cyclase CdaA && PF02457:DisA bacterial checkpoint controller nucleotide-binding	-
C6H63_RS05410	231.904	165.139	228.861	132.716	124.953	184.889	208.635	147.519	0.501037	0.0432385	0.157368	C6H63_RS05410	NC_999999999.1	1120123	1120365	+	243	protein_coding	YjzD family protein && -	-
C6H63_RS02325	74.6471	87.881	105.051	49.6491	58.8624	71.8426	89.193	60.118	0.572496	0.0434962	0.157939	C6H63_RS02325	NC_999999999.1	523100	524518	-	1419	protein_coding	APC family permease && PF13520:Amino acid permease	-
C6H63_RS02775	1876.13	1846.47	1097.41	1938.22	2412.32	2292.62	1606.67	2214.39	-0.462886	0.0437071	0.158337	C6H63_RS02775	NC_999999999.1	607134	607493	-	360	protein_coding	glycerol dehydratase reactivase beta/small subunit family protein && PF02288:Dehydratase medium subunit	-
C6H63_RS06365	241.856	305.169	205.412	191.913	178.652	179.606	250.813	183.391	0.451181	0.0438406	0.158454	C6H63_RS06365	NC_999999999.1	1318291	1321146	-	2856	protein_coding	hypothetical protein && -	-
C6H63_RS04815	185344	132130	290572	147388	104958	163739	202682	138695	0.547302	0.0441594	0.158751	rnpB	NC_999999999.1	993782	994157	-	376	protein_coding	RNase P RNA component class B && -	-
C6H63_RS01630	41.8024	65.6693	66.5948	30.5533	38.2089	41.2038	58.0222	36.6553	0.666464	0.0441908	0.158751	C6H63_RS01630	NC_999999999.1	353169	353624	-	456	protein_coding	Rrf2 family transcriptional regulator && PF02082:Transcriptional regulator	Rrf2
C6H63_RS00150	396.127	431.679	503.682	352.317	322.194	342.309	443.829	338.94	0.38911	0.0442272	0.158751	C6H63_RS00150	NC_999999999.1	28732	29028	-	297	protein_coding	GNAT family N-acetyltransferase && -	-
C6H63_RS02790	5793.61	5851.33	3330.68	6121.16	7497.21	7052.19	4991.87	6890.19	-0.46498	0.0446357	0.159851	C6H63_RS02790	NC_999999999.1	609889	610599	-	711	protein_coding	propanediol/glycerol family dehydratase medium subunit && PF02288:Dehydratase medium subunit	-
C6H63_RS05145	66.6847	61.8064	103.175	50.6039	52.6663	48.5994	77.2221	50.6232	0.610416	0.0448416	0.160222	C6H63_RS05145	NC_999999999.1	1065158	1066690	-	1533	protein_coding	class I SAM-dependent DNA methyltransferase && PF12161:HsdM N-terminal domain|PF02384:N-6 DNA Methylase	-
C6H63_RS01300	97.5388	92.7097	52.5255	102.162	136.313	122.555	80.9247	120.343	-0.573201	0.0451221	0.160566	C6H63_RS01300	NC_999999999.1	287800	287997	-	198	protein_coding	DUF951 domain-containing protein && -	-
C6H63_RS03565	912.685	826.661	466.164	1003.48	1097.73	992.061	735.17	1031.09	-0.488275	0.0451431	0.160566	frr	NC_999999999.1	773532	774095	-	564	protein_coding	ribosome recycling factor && PF01765:Ribosome recycling factor	-
C6H63_RS07065	497.647	479	365.803	598.653	615.473	550.441	447.483	588.189	-0.39485	0.0457298	0.162266	pcrA	NC_999999999.1	1469108	1471381	-	2274	protein_coding	DNA helicase PcrA && PF13361:UvrD-like helicase C-terminal domain|PF00580:UvrD/REP helicase N-terminal domain	UvrD-helicase
C6H63_RS01335	12171.5	9189.85	6076.07	13050.1	14248.8	11122.9	9145.79	12807.3	-0.485811	0.0458284	0.162266	C6H63_RS01335	NC_999999999.1	293530	294735	-	1206	protein_coding	nucleoside permease && PF01773:Na+ dependent nucleoside transporter N-terminus|PF07662:Na+ dependent nucleoside transporter C-terminus	-
C6H63_RS00970	162.233	165.139	239.179	114.575	102.235	173.267	188.85	130.026	0.540191	0.0460849	0.162472	C6H63_RS00970	NC_999999999.1	220344	220529	-	186	protein_coding	LBP_cg2779 family protein && -	-
C6H63_RS09715	4954.57	6088.9	5837.83	4171.48	4505.55	4640.19	5627.1	4439.07	0.342182	0.0460944	0.162472	C6H63_RS09715	NC_999999999.1	2007755	2008267	-	513	protein_coding	universal stress protein && PF00582:Universal stress protein family	Usp
C6H63_RS10335	15746.5	15375.3	12927.8	18519.1	19959.5	17310.9	14683.2	18596.5	-0.340872	0.047575	0.167276	atpF	NC_999999999.1	2137674	2138192	-	519	protein_coding	F0F1 ATP synthase subunit B && PF00430:ATP synthase B/B' CF(0)	-
C6H63_RS03760	662.866	635.447	508.372	813.481	827.171	708.917	602.228	783.19	-0.379394	0.0476711	0.167276	C6H63_RS03760	NC_999999999.1	807475	809256	-	1782	protein_coding	ribonuclease J && PF00753:Metallo-beta-lactamase superfamily	Lactamase_B
Novel00168	48.7694	63.7379	98.4853	37.2368	42.3396	53.8819	70.3309	44.4861	0.664834	0.0480055	0.167711	-	NC_999999999.1	1941359	1941736	+	378	-	PF01638:HxlR-like helix-turn-helix	DUF24
C6H63_RS06255	436.934	381.462	250.434	479.304	522.533	463.807	356.277	488.548	-0.456018	0.0480094	0.167711	C6H63_RS06255	NC_999999999.1	1286722	1288020	-	1299	protein_coding	adenylosuccinate synthase && PF00709:Adenylosuccinate synthetase	-
Novel00159	2.98588	0.965726	0	8.59311	3.09802	6.33905	1.3172	6.01006	-2.21424	0.0492242	1	-	NC_999999999.1	1871858	1872161	-	304	-	-	-
C6H63_RS10330	18962.3	18691.6	15589.8	22451.9	23337.4	21262.2	17747.9	22350.5	-0.332667	0.0496019	0.17261	atpH	NC_999999999.1	2137142	2137684	-	543	protein_coding	ATP synthase F1 subunit delta && PF00213:ATP synthase delta (OSCP) subunit	-
C6H63_RS10600	1478.01	1267.03	1239.98	1685.2	1851.58	1541.45	1328.34	1692.74	-0.349843	0.0497369	0.17261	glmM	NC_999999999.1	2192142	2193497	-	1356	protein_coding	phosphoglucosamine mutase && PF02879:Phosphoglucomutase/phosphomannomutase, alpha/beta/alpha domain II|PF02880:Phosphoglucomutase/phosphomannomutase, alpha/beta/alpha domain III|PF02878:Phosphoglucomutase/phosphomannomutase, alpha/beta/alpha domain I|PF00408:Phosphoglucomutase/phosphomannomutase, C-terminal domain	PGM_PMM_III
C6H63_RS05615	1376.49	1692.92	1843.08	1333.84	1216.49	1274.15	1637.5	1274.83	0.361234	0.0497426	0.17261	C6H63_RS05615	NC_999999999.1	1163802	1164650	+	849	protein_coding	aldo/keto reductase && PF00248:Aldo/keto reductase family	Aldo_ket_red
C6H63_RS09145	31.8494	32.8347	21.573	7.63832	21.6861	16.9041	28.7524	15.4095	0.906413	0.0498994	0.172771	C6H63_RS09145	NC_999999999.1	1904647	1905099	-	453	protein_coding	ArgR family transcriptional regulator && PF01316:Arginine repressor, DNA binding domain|PF02863:Arginine repressor, C-terminal domain	Arg_repressor
